# Supplementary material for: CD4+ T cell help creates memory CD8+ T cells with innate and help-independent recall capacities
Source: Nat Commun. 2019 Dec 4;10:5531. doi: 10.1038/s41467-019-13438-1 (PMC6892909; doi:10.1038/s41467-019-13438-1)
Supplement: Supplementary file 4 — Supplementary Data 1 [file 41467_2019_13438_MOESM4_ESM.xlsx]

## Sheet: Help vs No-Help Tcm p0.01
Supplementary Table 1. Differentially expressed genes in Help vs No-Help TCM
Gene ID	Gene Symbol	p-value	q-value	Fold change	Help Tcm 1	Help Tcm 2	Help Tcm 3	No-Help Tcm 1	No-Help Tcm 2	No-Help Tcm 3
ENSMUSG00000030263	Lrmp	8.17757e-06	0.101606	0.763518	6.1046	6.0959	6.1371	6.5037	6.4932	6.5085
ENSMUSG00000030615	Tmem126a	2.87206e-05	0.178427	1.25397	1.5707	1.5947	1.561	1.2583	1.2259	1.2627
ENSMUSG00000033111	3830406C13Rik	6.81003e-05	0.282049	1.27477	4.655	4.6456	4.6959	4.3263	4.3309	4.2886
ENSMUSG00000047879	Usp14	0.000125467	0.389732	1.20703	5.176	5.2018	5.1641	4.9379	4.8888	4.9008
ENSMUSG00000074093	Svip	0.000175521	0.436171	0.514019	-0.97462	-1.1116	-1.2014	-0.17483	-0.083923	-0.14855
ENSMUSG00000052302	Tbc1d30	0.000260692	0.463586	1.51149	2.3977	2.4993	2.3919	1.7651	1.8705	1.8654
ENSMUSG00000022014	Epsti1	0.000303891	0.463586	1.38361	7.4318	7.3397	7.4046	6.8773	6.9776	6.9159
ENSMUSG00000010609	Psen2	0.000332963	0.463586	0.894302	5.5932	5.6163	5.6258	5.774	5.7901	5.7547
ENSMUSG00000074282	Zfp94	0.000355501	0.463586	0.782828	3.7189	3.693	3.6585	4.0459	3.997	4.0872
ENSMUSG00000029735	Tpk1	0.000419506	0.463586	0.667647	-0.82092	-0.84685	-0.99366	-0.31456	-0.29618	-0.30216
ENSMUSG00000005102	Eif2ak4	0.000463479	0.463586	0.796511	5.4042	5.44	5.3501	5.7602	5.7136	5.7052
ENSMUSG00000025969	Nrp2	0.000476441	0.463586	1.36604	8.037	8.0534	8.008	7.5391	7.6648	7.5445
ENSMUSG00000026608	Kctd3	0.00048504	0.463586	0.7457	3.0985	3.129	3.1799	3.613	3.4988	3.5656
ENSMUSG00000026107	Nabp1	0.000566071	0.493305	1.29846	7.2066	7.1531	7.181	6.8308	6.735	6.8445
ENSMUSG00000095990	Zfp97	0.000595539	0.493305	1.70912	-0.026388	0.1118	-0.14217	-0.84675	-0.75584	-0.77392
ENSMUSG00000034587	8430429K09Rik	0.000660119	0.512623	0.786875	0.87537	0.84945	0.7596	1.1617	1.1898	1.1703
ENSMUSG00000013698	Pea15a	0.00076149	0.556559	1.15864	6.0707	6.0943	6.147	5.8993	5.8914	5.884
ENSMUSG00000038861	Pi4kb	0.000902781	0.571846	0.842296	4.0954	4.1375	4.1442	4.3926	4.4007	4.3266
ENSMUSG00000000817	Fasl	0.000971204	0.571846	1.84485	4.1326	4.0398	4.2678	3.2661	3.1278	3.3958
ENSMUSG00000040667	Nup88	0.000976994	0.571846	0.843231	7.834	7.8054	7.8448	8.0519	8.0447	8.1256
ENSMUSG00000070327	Rnf213	0.00105482	0.571846	1.32458	9.6504	9.5911	9.5345	9.1201	9.2331	9.2062
ENSMUSG00000074227	Spint2	0.00110162	0.571846	0.932322	2.3534	2.3632	2.3565	2.4801	2.4398	2.4565
ENSMUSG00000075010	AW112010	0.00112395	0.571846	1.46277	5.6361	5.5983	5.5354	5.0893	4.9243	5.1101
ENSMUSG00000029833	Trim24	0.00113931	0.571846	0.890426	9.5495	9.5297	9.551	9.6938	9.7486	9.6901
ENSMUSG00000024498	Tcerg1	0.00119623	0.571846	0.89296	3.9681	3.9455	3.9904	4.1076	4.1271	4.1593
ENSMUSG00000055447	Cd47	0.00120968	0.571846	1.2268	9.1656	9.2403	9.2191	8.9625	8.8644	8.9134
ENSMUSG00000092222	Gm20506	0.00133553	0.571846	0.451949	2.3913	2.2543	2.4434	3.257	3.7035	3.5658
ENSMUSG00000031371	Haus7	0.00137576	0.571846	0.810134	6.4229	6.397	6.4033	6.6378	6.7609	6.7358
ENSMUSG00000044694	2010007H06Rik	0.00140326	0.571846	0.716183	1.7268	1.6236	1.5337	2.0761	2.0943	2.1585
ENSMUSG00000034164	Emid1	0.0016845	0.571846	0.760542	7.2649	7.174	7.0988	7.6122	7.5379	7.5723
ENSMUSG00000040584	Abcb1a	0.00168923	0.571846	1.37599	6.4796	6.3946	6.5441	5.9635	5.9743	6.0991
ENSMUSG00000000673	Haao	0.00169467	0.571846	0.738976	5.4257	5.4772	5.609	5.9756	5.9401	5.9054
ENSMUSG00000042302	Ehbp1	0.00187486	0.571846	0.761167	-0.48571	-0.36903	-0.36048	-0.019477	0.054249	-0.068848
ENSMUSG00000001027	Scn4a	0.00189901	0.571846	0.56175	2.925	2.8158	2.8926	3.9292	3.5962	3.604
ENSMUSG00000074829	2010315B03Rik	0.00197245	0.571846	1.25452	1.7212	1.6561	1.808	1.3787	1.4109	1.4143
ENSMUSG00000015944	Gatsl2	0.00202034	0.571846	1.2477	4.5869	4.5316	4.5831	4.3087	4.265	4.1701
ENSMUSG00000017801	Mlx	0.002035	0.571846	1.13184	3.1835	3.2649	3.2228	3.0294	3.059	3.0468
ENSMUSG00000075256	Cerkl	0.0020992	0.571846	0.510978	2.0957	2.0698	1.7228	2.8893	3.0595	2.8455
ENSMUSG00000021843	Ktn1	0.00210172	0.571846	0.874967	5.7325	5.7025	5.6682	5.8573	5.9258	5.8982
ENSMUSG00000040929	Rfx3	0.00211981	0.571846	1.36873	2.5919	2.5503	2.4447	1.9826	2.1194	2.1264
ENSMUSG00000027776	Il12a	0.0021294	0.571846	0.543346	-0.44014	-0.21574	-0.15999	0.78326	0.5616	0.47944
ENSMUSG00000087222	E030042O20Rik	0.00218663	0.571846	1.64239	2.1612	2.0658	1.9399	1.496	1.2885	1.235
ENSMUSG00000031711	Zfp330	0.00220054	0.571846	0.885952	8.7509	8.7874	8.7829	8.9334	8.9198	8.9921
ENSMUSG00000020441	2310033P09Rik	0.00222002	0.571846	0.847861	4.6317	4.685	4.7005	4.9328	4.942	4.8567
ENSMUSG00000056209	Npm3	0.00225958	0.571846	1.13155	5.96	5.9486	5.9761	5.7458	5.8291	5.7749
ENSMUSG00000007872	Id3	0.00228768	0.571846	0.736896	3.6651	3.6434	3.4649	4.0211	4.0362	4.0375
ENSMUSG00000029798	Herc6	0.00230105	0.571846	1.3362	8.3539	8.3318	8.4452	7.9268	7.8936	8.0561
ENSMUSG00000029552	Tes	0.00240709	0.571846	1.1017	7.5769	7.5646	7.5571	7.3937	7.4241	7.4616
ENSMUSG00000097101	1810034E14Rik	0.00243854	0.571846	1.26307	6.6973	6.7039	6.7149	6.2902	6.4594	6.3557
ENSMUSG00000022231	Sema5a	0.00244985	0.571846	0.626352	-0.76309	-0.58522	-0.62415	0.15817	-0.1304	0.024636
ENSMUSG00000039536	Stau1	0.00253405	0.571846	0.864817	3.8699	3.9547	3.9072	4.097	4.1581	4.1053
ENSMUSG00000025532	Crcp	0.0025682	0.571846	0.891702	5.3918	5.4315	5.4762	5.6054	5.5971	5.5931
ENSMUSG00000040771	Oard1	0.00259939	0.571846	0.900751	1.2865	1.2637	1.3118	1.4055	1.4666	1.4423
ENSMUSG00000024544	Ldlrad4	0.00260946	0.571846	1.11651	6.3563	6.3153	6.3899	6.2071	6.1749	6.2025
ENSMUSG00000016487	Ppfibp1	0.00263118	0.571846	0.703424	4.6817	4.6732	4.7771	5.3546	5.1396	5.1604
ENSMUSG00000020170	Frs2	0.00268258	0.571846	1.12584	6.5732	6.6015	6.5472	6.3832	6.4439	6.3818
ENSMUSG00000030629	Zfand6	0.00269822	0.571846	1.2074	4.2603	4.1793	4.2412	3.9256	4.0209	3.9186
ENSMUSG00000001036	Epn2	0.00273062	0.571846	0.53944	5.8763	5.6094	5.8527	6.8782	6.5815	6.5501
ENSMUSG00000096515	Igkv14-100	0.00278453	0.571846	0.254357	0.51638	0.1438	0.2219	1.9737	2.826	2.0076
ENSMUSG00000028826	Tmem57	0.00289053	0.571846	0.870772	4.1964	4.1748	4.2531	4.4089	4.4417	4.3726
ENSMUSG00000032238	Rora	0.00290942	0.571846	1.79274	2.699	2.9725	2.7808	1.8584	2.1772	1.8902
ENSMUSG00000005364	Il5ra	0.00291815	0.571846	0.569855	1.8413	1.6891	1.4814	2.6182	2.3933	2.4343
ENSMUSG00000034858	Fam214a	0.00301403	0.571846	0.791064	9.0913	9.1202	9.0348	9.429	9.4956	9.3361
ENSMUSG00000026426	Arl8a	0.00304144	0.571846	0.8777	3.6268	3.7091	3.6245	3.8286	3.8366	3.8598
ENSMUSG00000086481	Gm11707	0.00309445	0.571846	1.2999	2.6268	2.5114	2.6749	2.1637	2.2812	2.233
ENSMUSG00000037202	Prf1	0.00316	0.571846	1.51607	5.2391	5.2957	5.5117	4.7527	4.8248	4.668
ENSMUSG00000037601	Nme1	0.00321239	0.571846	1.18263	3.8051	3.8982	3.7727	3.5692	3.5933	3.5875
ENSMUSG00000072612	Gm10382	0.00321725	0.571846	0.27533	1.6346	2.2187	2.4803	4.1419	3.6603	4.1137
ENSMUSG00000026755	Arpc5l	0.0033855	0.571846	0.788947	6.0652	6.1652	6.1646	6.467	6.4015	6.5525
ENSMUSG00000060131	Atp8b4	0.00346143	0.571846	1.37503	6.8506	6.8525	6.8104	6.2403	6.4882	6.4066
ENSMUSG00000002007	Srpk3	0.00361076	0.571846	0.654153	3.7584	3.7623	3.9117	4.4602	4.2584	4.5507
ENSMUSG00000086158	Ccpg1os	0.00367186	0.571846	1.27769	2.4218	2.321	2.3421	2.1066	1.9596	1.9581
ENSMUSG00000000915	Hip1r	0.00379611	0.571846	0.734686	7.6832	7.7384	7.8313	8.2449	8.077	8.2654
ENSMUSG00000048521	Cxcr6	0.00379891	0.571846	1.94131	5.8824	5.8406	6.2262	4.9118	4.9387	5.2276
ENSMUSG00000032712	2810474O19Rik	0.00380725	0.571846	1.20108	4.9572	4.8567	4.8874	4.6428	4.5773	4.6882
ENSMUSG00000096336	Igkv1-135	0.00394905	0.571846	0.38086	3.43	3.6533	3.3098	5.2556	4.7744	4.5411
ENSMUSG00000025358	Cdk2	0.00397754	0.571846	0.849803	4.7208	4.7388	4.7478	5.0404	4.9072	4.9642
ENSMUSG00000037138	Aff3	0.00402821	0.571846	0.806008	3.8684	3.8813	3.7533	4.1879	4.168	4.0805
ENSMUSG00000042594	Sh2b3	0.00402925	0.571846	0.830662	8.9241	8.936	8.9021	9.2546	9.1052	9.2054
ENSMUSG00000028459	Cd72	0.00403181	0.571846	0.727658	10.247	10.195	10.266	10.68	10.574	10.83
ENSMUSG00000074867	Zfp808	0.0041202	0.571846	1.81116	1.6732	1.2946	1.2484	0.63463	0.44776	0.56307
ENSMUSG00000070738	Dgkd	0.0041666	0.571846	0.829607	9.6986	9.5424	9.6113	9.8946	9.894	9.8722
ENSMUSG00000091498	Mpc1-ps	0.00420142	0.571846	1.45411	-1.9606	-2.1894	-1.8986	-2.5549	-2.6009	-2.5132
ENSMUSG00000035011	Zbtb7a	0.004365	0.571846	0.849999	8.4952	8.5479	8.4844	8.8139	8.7137	8.7033
ENSMUSG00000057691	Zfp746	0.00442966	0.571846	0.847313	9.0071	9.0465	9.0628	9.2643	9.3491	9.2201
ENSMUSG00000037710	Cisd1	0.00453107	0.571846	0.758471	1.9417	2.047	2.0983	2.5294	2.3593	2.3948
ENSMUSG00000040321	Zfp770	0.00453335	0.571846	1.47002	7.8446	7.7536	7.9593	7.1716	7.2839	7.4345
ENSMUSG00000031796	Gtl3	0.0045515	0.571846	0.836324	3.3506	3.3697	3.3727	3.548	3.7014	3.6172
ENSMUSG00000076822	Trav16n	0.0045609	0.571846	1.76743	-0.16184	0.22232	-0.1276	-0.95745	-0.70608	-0.86855
ENSMUSG00000024259	Slc25a46	0.00460576	0.571846	1.08098	7.396	7.3568	7.4028	7.2564	7.2994	7.2628
ENSMUSG00000046434	Hnrnpa1	0.00461814	0.571846	0.842258	10.624	10.702	10.687	10.947	10.962	10.847
ENSMUSG00000019818	Cd164	0.00466265	0.571846	1.22683	10.076	10.033	9.9494	9.7529	9.7675	9.6532
ENSMUSG00000035208	Slfn8	0.00470663	0.571846	1.15923	10.065	10.132	10.122	9.8761	9.9535	9.8499
ENSMUSG00000024340	Btnl2	0.00472622	0.571846	0.550558	4.004	4.0143	4.3147	5.0199	4.7585	5.1377
ENSMUSG00000020794	Ube2g1	0.00485241	0.571846	1.13422	1.6595	1.5825	1.6408	1.4895	1.4325	1.4157
ENSMUSG00000018986	Slfn3	0.0048603	0.571846	1.32207	3.1733	3.3495	3.2407	2.8733	2.9248	2.757
ENSMUSG00000034312	Iqsec1	0.00490096	0.571846	0.848233	7.5615	7.5848	7.687	7.8587	7.8151	7.8719
ENSMUSG00000015112	Slc25a13	0.0049087	0.571846	0.728634	1.1005	1.3046	1.0879	1.7017	1.5907	1.5708
ENSMUSG00000091509	Gm17066	0.00496531	0.571846	1.47124	-0.32977	-0.51982	-0.21652	-0.99739	-0.89617	-0.84366
ENSMUSG00000042385	Gzmk	0.00497335	0.571846	3.81824	1.8443	2.6275	2.908	0.62644	0.26441	0.69023
ENSMUSG00000068220	Lgals1	0.00501251	0.571846	1.44801	6.7465	6.8403	6.9435	6.4414	6.3109	6.1758
ENSMUSG00000020167	Tcf3	0.00505128	0.571846	0.776666	5.419	5.501	5.5409	5.9526	5.837	5.7652
ENSMUSG00000028385	Snx30	0.00509176	0.571846	0.719151	8.2534	8.1125	8.1223	8.7716	8.523	8.6205
ENSMUSG00000059277	R74862	0.00514729	0.571846	0.701626	0.43582	0.34977	0.32004	0.84668	0.75143	1.0412
ENSMUSG00000070880	Gad1	0.00519103	0.571846	0.589583	3.2533	3.2568	2.8774	3.793	3.9852	3.896
ENSMUSG00000001348	Acp5	0.00519288	0.571846	1.12946	7.2056	7.2394	7.2412	7.0346	7.1109	7.0138
ENSMUSG00000030602	Pak4	0.00524117	0.571846	0.895377	4.4219	4.4964	4.5119	4.627	4.6517	4.6298
ENSMUSG00000041623	D11Wsu47e	0.0052845	0.571846	0.878532	0.50149	0.56924	0.61457	0.7538	0.73232	0.75968
ENSMUSG00000074643	Cpne1	0.00532702	0.571846	0.723584	-1.8337	-1.9775	-1.789	-1.5176	-1.3021	-1.3802
ENSMUSG00000079197	Psme2	0.00533924	0.571846	1.18165	6.8309	6.8573	6.7826	6.622	6.5069	6.6195
ENSMUSG00000059325	Hopx	0.00537332	0.571846	1.41663	8.3114	8.2512	8.5077	7.8836	7.7589	7.9204
ENSMUSG00000038507	Parp12	0.00541857	0.571846	1.37627	2.5712	2.6819	2.8053	2.2846	2.2658	2.1257
ENSMUSG00000020654	Adcy3	0.00542455	0.571846	1.27235	5.7678	5.7871	5.8306	5.4362	5.5581	5.3487
ENSMUSG00000076613	Ighg2b	0.00556152	0.571846	0.163924	8.8205	9.2041	9.7937	12.51	11.961	11.174
ENSMUSG00000000934	Top1mt	0.00558718	0.571846	1.15602	6.8957	6.9476	6.9844	6.6953	6.7896	6.7153
ENSMUSG00000004698	Hdac9	0.00565967	0.571846	0.679306	3.0096	2.9837	3.0808	3.7805	3.4858	3.4814
ENSMUSG00000027130	Slc12a6	0.00566115	0.571846	0.914064	7.721	7.6707	7.6706	7.8324	7.8359	7.7829
ENSMUSG00000040747	Cd53	0.00569975	0.571846	1.27633	10.682	10.634	10.677	10.385	10.186	10.366
ENSMUSG00000034459	Ifit1	0.00574858	0.571846	1.36449	2.7006	2.7907	2.7909	2.3918	2.3882	2.1571
ENSMUSG00000004264	Phb2	0.00579967	0.571846	0.851906	4.2589	4.3119	4.3075	4.5995	4.4658	4.5067
ENSMUSG00000039485	Tspyl4	0.00581065	0.571846	1.47854	1.3221	1.4803	1.3051	0.68829	0.97985	0.74683
ENSMUSG00000014164	Klhl3	0.00587063	0.571846	1.29363	0.16916	0.17584	0.036797	-0.34109	-0.16044	-0.23095
ENSMUSG00000034473	Sec22a	0.00588734	0.571846	1.23075	3.4045	3.5278	3.448	3.115	3.2461	3.1206
ENSMUSG00000057606	Colq	0.00594254	0.571846	0.674785	2.2063	2.3785	2.4629	2.832	3.0661	2.8521
ENSMUSG00000037447	Arid5a	0.00596152	0.571846	1.12678	5.4453	5.4622	5.4305	5.2205	5.3278	5.2731
ENSMUSG00000020180	Snrpd3	0.00603503	0.571846	1.10507	7.6673	7.7307	7.7118	7.5786	7.52	7.5788
ENSMUSG00000059070	Rpl18	0.00603535	0.571846	1.08103	8.3552	8.3599	8.4045	8.253	8.2411	8.2883
ENSMUSG00000042742	B630005N14Rik	0.00611539	0.571846	1.38131	4.9851	4.9357	4.8005	4.3872	4.3587	4.5773
ENSMUSG00000062646	Ganc	0.0061388	0.571846	0.888124	4.6714	4.6273	4.5717	4.8191	4.7965	4.7683
ENSMUSG00000045867	Cradd	0.00614248	0.571846	1.07988	4.5147	4.5184	4.568	4.432	4.4375	4.399
ENSMUSG00000053080	2700081O15Rik	0.00615961	0.571846	0.662672	5.7913	5.9259	6.0835	6.6	6.6027	6.3789
ENSMUSG00000032661	Oas3	0.0062138	0.571846	1.73363	7.5579	7.8557	7.9836	7.0363	7.1299	6.8496
ENSMUSG00000041058	Wwp1	0.00625476	0.571846	1.2633	3.65	3.6241	3.6064	3.3557	3.3492	3.164
ENSMUSG00000084350	Znf41-ps	0.00627471	0.571846	1.75636	0.69746	0.19946	0.51296	-0.25213	-0.34102	-0.43473
ENSMUSG00000020546	Stxbp4	0.00628275	0.571846	1.51062	0.90218	0.83654	0.7864	0.055238	0.25463	0.42984
ENSMUSG00000024401	Tnf	0.00633243	0.571846	0.923574	4.8562	4.8261	4.7937	4.964	4.9227	4.9334
ENSMUSG00000025163	Cd7	0.00634907	0.571846	1.28432	6.3228	6.4357	6.5103	6.1386	6.0541	5.9931
ENSMUSG00000036073	Galt	0.00646157	0.571846	0.857792	2.8995	2.7781	2.8046	3.0379	3.0894	3.0188
ENSMUSG00000033526	Ppip5k1	0.00648367	0.571846	0.83702	2.7035	2.5695	2.7044	2.8794	2.9504	2.9176
ENSMUSG00000021555	Naa35	0.00651097	0.571846	0.850333	6.0484	6.1411	6.0989	6.3953	6.3242	6.2706
ENSMUSG00000065097	Snora16a	0.0065998	0.571846	0.526657	0.91993	0.71343	0.80415	1.4122	1.826	1.9745
ENSMUSG00000059866	Tnip2	0.00666735	0.571846	0.801829	6.1179	5.9832	6.0203	6.3776	6.2704	6.4293
ENSMUSG00000074876	Spata5l1	0.00668428	0.571846	0.698139	1.0815	0.77896	1.0099	1.5563	1.4169	1.4524
ENSMUSG00000040007	Bahd1	0.0067022	0.571846	0.880869	7.1789	7.1661	7.1892	7.4279	7.3447	7.3106
ENSMUSG00000037772	Mrpl23	0.0067195	0.571846	1.20475	2.3875	2.5128	2.4993	2.1661	2.162	2.2653
ENSMUSG00000035051	Dhx57	0.0067304	0.571846	0.86075	4.5814	4.5729	4.5774	4.7143	4.8568	4.8096
ENSMUSG00000021676	Iqgap2	0.00676551	0.571846	1.27062	5.7545	5.8475	5.7066	5.3522	5.5272	5.3926
ENSMUSG00000063894	Zkscan8	0.00685573	0.575557	1.1599	3.4964	3.5247	3.5549	3.2701	3.2763	3.3876
ENSMUSG00000057337	Chst3	0.00704734	0.587672	0.619324	5.4304	5.3735	5.528	6.386	5.9638	6.0558
ENSMUSG00000030651	Art2b	0.00713872	0.591324	1.59203	4.5702	4.1773	4.4203	3.7445	3.5925	3.8182
ENSMUSG00000020171	Yeats4	0.00735694	0.591718	0.807761	3.5378	3.5363	3.5243	3.9171	3.8854	3.7199
ENSMUSG00000087177	E130307A14Rik	0.00736291	0.591718	0.681822	3.6664	3.487	3.7576	4.0387	4.2812	4.2487
ENSMUSG00000040723	Rcsd1	0.0074158	0.591718	0.86075	11.181	11.109	11.208	11.425	11.401	11.321
ENSMUSG00000074358	Ccdc61	0.00759559	0.591718	0.790206	3.846	3.9869	4.0169	4.2037	4.3422	4.323
ENSMUSG00000029390	Tmed2	0.00775605	0.591718	1.16086	4.1265	4.1128	4.1844	3.9833	3.8554	3.9394
ENSMUSG00000042978	Sbk1	0.00785641	0.591718	0.712815	8.8898	8.9952	8.9438	9.6022	9.4147	9.2771
ENSMUSG00000099843	RP24-79F8.3	0.00786648	0.591718	1.5029	0.89882	0.95615	0.69469	0.22919	0.12721	0.43
ENSMUSG00000066324	Impad1	0.00787329	0.591718	1.2363	3.3487	3.3534	3.2015	3.0232	2.9219	3.0404
ENSMUSG00000031834	Pik3r2	0.007944	0.591718	0.854765	4.9419	4.8847	4.9778	5.2318	5.1055	5.1463
ENSMUSG00000021420	Fars2	0.00809302	0.591718	0.816977	3.9706	3.87	3.9486	4.3027	4.2346	4.1268
ENSMUSG00000047419	Cmya5	0.00816972	0.591718	1.327	-1.0379	-1.0238	-1.2231	-1.5833	-1.5247	-1.4013
ENSMUSG00000067148	Polr1c	0.00819447	0.591718	1.09131	3.8646	3.9236	3.9316	3.791	3.7511	3.7995
ENSMUSG00000024317	Rnf138	0.00823392	0.591718	1.33833	4.4658	4.4844	4.3725	3.8668	4.0645	4.1301
ENSMUSG00000034854	Mfsd12	0.00829206	0.591718	0.81094	7.4256	7.4896	7.323	7.6702	7.6823	7.7927
ENSMUSG00000032349	Elovl5	0.00831963	0.591718	1.21128	8.2109	8.1308	8.1831	7.8443	7.8487	8.0022
ENSMUSG00000024074	Crim1	0.00851719	0.591718	1.27556	5.4542	5.4667	5.4298	4.9879	5.234	5.0754
ENSMUSG00000068245	Phf11d	0.00856209	0.591718	1.78218	1.4186	1.4593	1.3028	0.89318	0.40267	0.38393
ENSMUSG00000057134	Ado	0.0086178	0.591718	1.15165	8.4063	8.4267	8.3139	8.2273	8.1548	8.1537
ENSMUSG00000020888	Dvl2	0.008661	0.591718	0.922615	2.543	2.515	2.5199	2.5975	2.6708	2.6582
ENSMUSG00000026788	Zbtb43	0.00890726	0.591718	1.10701	4.9607	4.9513	5.0053	4.8092	4.7915	4.8766
ENSMUSG00000042293	Gm5617	0.00891305	0.591718	0.669035	0.39876	0.66234	0.72186	1.3152	1.111	1.0963
ENSMUSG00000036632	Alg5	0.00895162	0.591718	1.16603	8.8216	8.8579	8.9145	8.6092	8.6011	8.7189
ENSMUSG00000050088	1600012H06Rik	0.00910676	0.591718	1.16352	4.1073	4.1205	4.0687	3.9206	3.7934	3.927
ENSMUSG00000040253	Gbp7	0.00911046	0.591718	1.24418	4.3418	4.1464	4.2558	3.9724	3.8624	3.9636
ENSMUSG00000039852	Rere	0.00912799	0.591718	0.898547	10.767	10.712	10.799	10.9	10.954	10.887
ENSMUSG00000028911	Srsf4	0.00916012	0.591718	0.754207	3.6034	3.7265	3.5915	4.0035	4.1929	3.9459
ENSMUSG00000021770	Samd8	0.00921459	0.591718	1.14934	4.393	4.4708	4.4269	4.2837	4.1609	4.2437
ENSMUSG00000032344	Mb21d1	0.00932924	0.591718	1.36168	0.02093	-0.0049982	0.10991	-0.57815	-0.29485	-0.33733
ENSMUSG00000021271	Zfp839	0.0094877	0.591718	0.779219	3.6796	3.5099	3.6726	4.0551	3.877	4.0097
ENSMUSG00000040350	Trim7	0.00950209	0.591718	0.718819	5.5884	5.4057	5.6153	5.9934	5.8887	6.1562
ENSMUSG00000044534	Ackr2	0.00950371	0.591718	0.640158	2.5999	2.6794	2.8558	3.546	3.1482	3.3714
ENSMUSG00000026213	Stk11ip	0.00957026	0.591718	0.824829	4.0099	3.9734	4.0028	4.2022	4.3893	4.2281
ENSMUSG00000055560	Zfp459	0.0095729	0.591718	1.54068	3.3294	3.4565	3.3666	2.5206	2.8019	2.9593
ENSMUSG00000039328	Rnf122	0.00963536	0.591718	0.760753	5.6871	5.5666	5.5832	6.0632	6.1007	5.8565
ENSMUSG00000078578	Ube2d3	0.00966602	0.591718	1.37783	5.9287	5.934	5.9038	5.5236	5.2655	5.5902
ENSMUSG00000036432	Siah2	0.00971661	0.591718	0.83673	2.2457	2.3127	2.2759	2.5103	2.635	2.4605
ENSMUSG00000026361	Cdc73	0.00971847	0.591718	1.2723	4.2804	4.0665	4.1845	3.8274	3.7579	3.9038
ENSMUSG00000032178	Ilf3	0.0097297	0.591718	0.913198	10.49	10.451	10.449	10.567	10.644	10.572
ENSMUSG00000044501	Zfp758	0.00974932	0.591718	1.45683	2.1105	1.8517	1.9438	1.3145	1.3607	1.6023
ENSMUSG00000020650	Bcap29	0.00979899	0.591718	1.16929	1.4776	1.4786	1.4282	1.2658	1.2958	1.1459
ENSMUSG00000038593	Tctn1	0.00985666	0.591718	0.697436	6.2207	6.0786	6.3929	6.8731	6.6457	6.733
ENSMUSG00000079339	Gm14446	0.00986772	0.591718	1.49205	2.4974	2.3977	2.7743	1.8715	2.0392	2.0268
ENSMUSG00000037221	Mospd3	0.00987284	0.591718	0.866917	6.0448	6.0385	6.0792	6.2894	6.3152	6.176
