# Supplementary material for: CD4+ T cell help creates memory CD8+ T cells with innate and help-independent recall capacities
Source: Nat Commun. 2019 Dec 4;10:5531. doi: 10.1038/s41467-019-13438-1 (PMC6892909; doi:10.1038/s41467-019-13438-1)
Supplement: Supplementary file 5 — Supplementary Data 2 [file 41467_2019_13438_MOESM5_ESM.xlsx]

## Sheet: Tem H vs NH p0.01 (2522)
Supplementary Table 2. Differentially expressed genes in Help vs No-Help TEM
Gene ID	Gene Symbol	p-value	q-value	Fold change	Help Tem 1	Help Tem 2	Help Tem 3	No-Help Tem 1	No-Help Tem 2	No-Help Tem 3
ENSMUSG00000020593	Lpin1	1.04e-06	0.00780035	3.17586	5.46466	5.4207	5.48946	3.81721	3.7362	3.81997
ENSMUSG00000022151	Ttc33	1.98e-06	0.00780035	1.49175	3.37841	3.3802	3.39667	2.83301	2.79291	2.79836
ENSMUSG00000045282	Tmem86b	2.11e-06	0.00780035	0.645198	3.25434	3.29048	3.24019	3.89406	3.90009	3.88741
ENSMUSG00000039879	Heca	2.92e-06	0.00809552	1.71458	6.93645	6.93212	6.88788	6.16784	6.12522	6.12982
ENSMUSG00000060935	Tmem263	3.96e-06	0.00841595	1.39573	3.14003	3.1555	3.11149	2.65367	2.66328	2.64703
ENSMUSG00000045980	Tmem104	4.56e-06	0.00841595	1.55232	2.61254	2.57408	2.62173	1.97157	1.98697	1.94654
ENSMUSG00000032238	Rora	5.72e-06	0.00858666	8.85722	8.34569	8.41578	8.30763	5.16147	5.38965	5.07743
ENSMUSG00000026509	Capn2	6.2e-06	0.00858666	3.38493	11.3716	11.4875	11.4287	9.63841	9.75921	9.6128
ENSMUSG00000018341	Il12rb2	7.64e-06	0.00941171	6.41239	7.82536	8.07322	7.82652	5.2172	5.29564	5.16968
ENSMUSG00000028496	Mllt3	9.91e-06	0.00952371	1.66349	3.56472	3.55782	3.59975	2.88373	2.8298	2.80612
ENSMUSG00000035725	Prkx	1.11e-05	0.00952371	1.99932	5.05914	5.17103	5.11544	4.07995	4.13406	4.13307
ENSMUSG00000031666	Rbl2	1.21e-05	0.00952371	1.94213	6.69726	6.71078	6.76104	5.72622	5.82553	5.74441
ENSMUSG00000043051	Disc1	1.31e-05	0.00952371	2.04617	3.4047	3.44852	3.49796	2.47415	2.37629	2.40196
ENSMUSG00000028973	Abcb8	1.36e-05	0.00952371	0.490562	1.22966	1.16622	1.29883	2.25376	2.28091	2.24252
ENSMUSG00000030167	Klrc1	1.56e-05	0.00952371	15.2339	7.79146	8.18201	7.7209	3.91114	4.10174	3.89383
ENSMUSG00000040723	Rcsd1	1.58e-05	0.00952371	0.569943	7.79727	7.70112	7.71592	8.5232	8.56811	8.55633
ENSMUSG00000015143	Actn1	1.87e-05	0.00952371	0.361873	5.65403	5.72869	5.63621	7.05933	7.11442	7.24451
ENSMUSG00000038976	Ppp1r9b	1.99e-05	0.00952371	1.43624	9.01947	9.01935	9.06255	8.47994	8.51576	8.53879
ENSMUSG00000049410	Zfp683	2.14e-05	0.00952371	3.20556	5.5411	5.70365	5.5136	3.81935	3.9484	3.94887
ENSMUSG00000024442	0610009O20Rik	2.16e-05	0.00952371	0.777416	2.89292	2.92404	2.93534	3.28977	3.29065	3.2616
ENSMUSG00000045538	Ddx28	2.2e-05	0.00952371	2.13303	6.51761	6.47631	6.38789	5.3438	5.33402	5.42528
ENSMUSG00000052336	Cx3cr1	2.28e-05	0.00952371	14.3989	8.64142	8.78588	8.31458	4.54597	4.87891	4.77333
ENSMUSG00000078606	Gm4070	2.28e-05	0.00952371	2.75478	3.64549	3.86615	3.74805	2.28839	2.27304	2.31245
ENSMUSG00000026068	Il18rap	2.43e-05	0.00952371	7.28159	10.3661	10.3752	10.0553	7.25854	7.43452	7.51073
ENSMUSG00000032479	Map4	2.45e-05	0.00952371	1.67021	6.26876	6.36664	6.35228	5.56226	5.6007	5.60463
ENSMUSG00000015981	Stk32c	2.46e-05	0.00952371	5.97614	5.23595	4.95606	4.95294	2.37927	2.60494	2.42309
ENSMUSG00000000791	Il12rb1	2.74e-05	0.00952371	2.49634	3.47245	3.67126	3.60104	2.27	2.22565	2.28965
ENSMUSG00000026696	Vamp4	2.89e-05	0.00952371	1.55732	6.49486	6.43886	6.40183	5.82533	5.812	5.78102
ENSMUSG00000008429	Herpud2	2.9e-05	0.00952371	1.46165	7.75737	7.77512	7.76995	7.19753	7.2702	7.1919
ENSMUSG00000016984	Etaa1	3.03e-05	0.00952371	1.61299	8.35404	8.31505	8.36727	7.59949	7.69483	7.67284
ENSMUSG00000058638	Zfp110	3.04e-05	0.00952371	1.25424	6.66232	6.63065	6.62821	6.31543	6.3317	6.29362
ENSMUSG00000034109	Golim4	3.13e-05	0.00952371	2.40293	8.75229	8.69648	8.68717	7.42768	7.55452	7.35935
ENSMUSG00000051615	Rap2a	3.15e-05	0.00952371	4.58638	5.9099	6.02859	5.76215	3.5637	3.80569	3.73919
ENSMUSG00000030830	Itgal	3.17e-05	0.00952371	2.47346	8.06827	8.2682	8.09881	6.8555	6.83728	6.82292
ENSMUSG00000040596	Pogk	3.17e-05	0.00952371	3.71591	10.8234	10.8429	10.8307	8.77921	8.9425	9.09416
ENSMUSG00000070733	Fryl	3.29e-05	0.00952371	1.54258	5.37619	5.39902	5.45275	4.7525	4.77776	4.82166
ENSMUSG00000038058	Nod1	3.35e-05	0.00952371	1.84893	9.56715	9.64901	9.59732	8.7527	8.75507	8.64563
ENSMUSG00000020253	Ppm1m	3.43e-05	0.00952371	0.65606	4.52703	4.43242	4.50937	5.11106	5.08797	5.09409
ENSMUSG00000028884	Rpa2	3.54e-05	0.00952371	2.29472	4.61121	4.59412	4.48538	3.2873	3.36761	3.44083
ENSMUSG00000097767	Miat	3.63e-05	0.00952371	54.6519	5.9272	5.96081	5.41338	0.397001	-0.386154	-0.0260639
ENSMUSG00000052997	Uba2	3.71e-05	0.00952371	1.16821	5.86436	5.88458	5.88312	5.63938	5.67044	5.64935
ENSMUSG00000026384	Ptpn4	3.77e-05	0.00952371	3.31714	6.74908	6.88227	6.91741	5.07394	5.2576	5.02739
ENSMUSG00000018008	Cyth4	3.89e-05	0.00952371	1.7066	8.19382	8.29712	8.28533	7.4726	7.46028	7.53003
ENSMUSG00000040322	Slc25a24	4.03e-05	0.00952371	3.58305	4.87876	5.01925	5.0647	3.10488	3.29326	3.04101
ENSMUSG00000030149	Klrk1	4.04e-05	0.00952371	8.84352	9.41763	9.70766	9.42898	6.12526	6.56432	6.43082
ENSMUSG00000032640	Chsy1	4.1e-05	0.00952371	2.37365	7.69557	7.87678	7.70018	6.50769	6.55202	6.47149
ENSMUSG00000066357	Wdr6	4.1e-05	0.00952371	0.700632	9.00864	8.99315	8.93454	9.51623	9.46907	9.49084
ENSMUSG00000020745	Pafah1b1	4.23e-05	0.00952371	1.29726	7.72106	7.77836	7.76465	7.38592	7.39014	7.36159
ENSMUSG00000029822	Osbpl3	4.29e-05	0.00952371	4.90954	8.84857	9.25043	8.97538	6.71433	6.75368	6.71959
ENSMUSG00000009630	Ppp2cb	4.3e-05	0.00952371	1.40655	6.37485	6.43537	6.43108	5.89116	5.92558	5.94807
ENSMUSG00000019970	Sgk1	4.51e-05	0.00979081	3.57207	8.76153	8.81468	8.6244	6.74342	7.00016	6.94675
ENSMUSG00000070056	Mfhas1	4.64e-05	0.00988739	0.434498	6.3075	6.13996	6.14531	7.4239	7.44015	7.33647
ENSMUSG00000052949	Rnf157	5.05e-05	0.0104175	0.443517	5.67139	5.69495	5.52364	6.82038	6.85111	6.73732
ENSMUSG00000004266	Ptpn6	5.08e-05	0.0104175	0.689592	8.73956	8.80881	8.75653	9.32938	9.31971	9.26436
ENSMUSG00000018537	Pcgf2	5.24e-05	0.0104175	3.29356	8.33116	8.61779	8.59363	6.83193	6.76302	6.78869
ENSMUSG00000058756	Thra	5.33e-05	0.0104175	0.663888	1.76354	1.74569	1.71487	2.30247	2.30395	2.39064
ENSMUSG00000032410	Xrn1	5.61e-05	0.0104175	1.67881	6.80169	6.87951	6.83502	6.06093	6.05207	6.16089
ENSMUSG00000023947	Nfkbie	5.74e-05	0.0104175	0.629493	8.70034	8.65938	8.63386	9.32214	9.39192	9.28274
ENSMUSG00000036533	Cdc42ep3	5.75e-05	0.0104175	2.632	6.73448	6.81473	6.73128	5.22597	5.39095	5.4751
ENSMUSG00000001444	Tbx21	5.86e-05	0.0104175	6.29479	6.09354	6.20194	5.93638	3.35413	3.24466	3.67061
ENSMUSG00000039021	Ttc16	5.93e-05	0.0104175	6.17832	4.52433	4.83195	4.76811	2.06472	1.89099	2.28703
ENSMUSG00000055116	Arntl	5.98e-05	0.0104175	1.97427	6.65419	6.5688	6.4719	5.56842	5.61825	5.56425
ENSMUSG00000018377	Vezf1	5.98e-05	0.0104175	1.27898	5.65257	5.70131	5.71885	5.33701	5.33032	5.34045
ENSMUSG00000025484	Bet1l	6.08e-05	0.0104175	1.30987	5.47036	5.50441	5.43727	5.07512	5.10189	5.06674
ENSMUSG00000029121	Crmp1	6.57e-05	0.0104175	4.55751	2.23186	2.14644	2.13753	-0.103758	0.226494	-0.171642
ENSMUSG00000037138	Aff3	6.6e-05	0.0104175	0.287758	8.868	8.68545	8.89008	10.617	10.7498	10.4679
ENSMUSG00000044167	Foxo1	6.62e-05	0.0104175	0.745269	4.26177	4.27661	4.29919	4.74347	4.66744	4.69916
ENSMUSG00000045087	S1pr5	6.62e-05	0.0104175	16.892	10.3522	10.2788	10.0576	5.83682	6.04408	6.57288
ENSMUSG00000026740	Dnajc1	6.69e-05	0.0104175	1.58869	10.0624	10.0579	9.99817	9.30613	9.4012	9.40769
ENSMUSG00000031902	Nfatc3	6.73e-05	0.0104175	1.87381	6.92285	7.02604	6.88469	6.02703	6.0981	5.99054
ENSMUSG00000022075	Rhobtb2	6.85e-05	0.0104175	0.614828	9.675	9.69812	9.74817	10.4241	10.3422	10.4602
ENSMUSG00000019988	Nedd1	6.88e-05	0.0104175	1.42732	8.68706	8.78252	8.73868	8.22086	8.20321	8.24425
ENSMUSG00000020225	Tmbim4	6.94e-05	0.0104175	0.584788	7.37488	7.35727	7.2847	8.04913	8.11585	8.1739
ENSMUSG00000024424	Ttc39c	7.25e-05	0.0104175	6.73112	4.37919	4.79978	4.51391	1.60195	1.9322	1.90619
ENSMUSG00000096910	Zfp955b	7.25e-05	0.0104175	1.32697	3.39611	3.39712	3.43137	3.01477	2.95819	3.02725
ENSMUSG00000027002	Nckap1	7.27e-05	0.0104175	2.96501	5.84277	5.88979	5.9498	4.18345	4.48598	4.30883
ENSMUSG00000002010	Idh3g	7.32e-05	0.0104175	0.821323	5.65414	5.64407	5.62675	5.89593	5.94177	5.9392
ENSMUSG00000055170	Ifng	7.33e-05	0.0104175	4.3388	4.12666	4.25998	4.3094	1.92179	2.10765	2.31471
ENSMUSG00000034245	Hdac11	7.51e-05	0.0105377	2.77255	3.34876	3.38184	3.21493	1.80439	1.98318	1.74431
ENSMUSG00000002881	Nab1	7.63e-05	0.0105692	1.59587	7.439	7.41621	7.37558	6.66908	6.79258	6.7461
ENSMUSG00000087541	Hopxos	7.74e-05	0.0105763	3.15455	4.34909	4.57938	4.49506	2.84463	2.67753	2.92908
ENSMUSG00000032578	Cish	7.92e-05	0.0105763	4.98511	6.42241	6.88453	6.67329	4.25558	4.39508	4.3767
ENSMUSG00000000817	Fasl	7.92e-05	0.0105763	5.81994	9.36734	9.51881	9.14837	6.76831	6.6329	7.0103
ENSMUSG00000026939	Tmem141	8.21e-05	0.0106362	0.281157	3.8792	4.17921	4.07374	5.79355	6.01292	5.81734
ENSMUSG00000024793	Tnfrsf25	8.25e-05	0.0106362	2.62297	4.88814	5.01475	5.05972	3.55479	3.50493	3.72929
ENSMUSG00000049823	Zbtb12	8.25e-05	0.0106362	0.540061	0.967916	0.940769	0.818723	1.74543	1.84693	1.80147
ENSMUSG00000028484	Psip1	8.42e-05	0.0107194	1.62464	7.01426	7.02515	6.98522	6.36062	6.22632	6.33733
ENSMUSG00000017639	Rab11fip4	8.57e-05	0.0107913	2.34086	7.00319	7.22813	7.08334	5.82527	5.85706	5.95122
ENSMUSG00000052736	Klrc2	8.68e-05	0.0108089	6.36661	3.26138	3.67041	3.67822	1.0448	0.817222	0.736416
ENSMUSG00000018925	Heatr9	8.88e-05	0.0109391	5.28987	4.4881	4.91827	4.60977	2.11935	2.3837	2.30339
ENSMUSG00000039285	Azi2	9.15e-05	0.0110192	1.63667	8.72815	8.81775	8.8081	8.13601	8.01665	8.06906
ENSMUSG00000022587	Ly6e	9.15e-05	0.0110192	0.466366	9.71238	9.50352	9.6663	10.715	10.7813	10.6872
ENSMUSG00000002799	Jag2	9.32e-05	0.0110192	0.323296	-0.415686	-0.259387	-0.590355	1.27276	1.20854	1.1405
ENSMUSG00000005947	Itgae	9.35e-05	0.0110192	0.478539	8.34601	8.31692	8.5074	9.39248	9.46798	9.49975
ENSMUSG00000035642	Aamdc	9.55e-05	0.0111363	1.30341	2.07425	2.0471	1.99296	1.65043	1.66466	1.65236
ENSMUSG00000022463	Srebf2	9.89e-05	0.0112143	0.502389	7.55789	7.53439	7.45482	8.4131	8.60555	8.50783
ENSMUSG00000032745	Gpbp1	9.9e-05	0.0112143	1.24374	4.78088	4.79158	4.79659	4.44869	4.51344	4.46288
ENSMUSG00000022905	Kpna1	9.92e-05	0.0112143	1.3	9.80304	9.80413	9.86485	9.45835	9.41917	9.45896
ENSMUSG00000022351	Sqle	0.000102023	0.0113324	0.497237	6.43219	6.28131	6.29447	7.28487	7.42957	7.31751
ENSMUSG00000086652	Gm14029	0.000103655	0.0113324	2.62293	8.7611	8.83193	8.69507	7.32194	7.26236	7.53026
ENSMUSG00000032437	Stt3b	0.000103691	0.0113324	0.572529	5.40236	5.27633	5.2813	6.08538	6.18822	6.10013
ENSMUSG00000025169	Ogfod3	0.000104305	0.0113324	0.59315	-0.0021202	-0.0292675	-0.157432	0.670872	0.694975	0.705925
ENSMUSG00000042032	Mat2b	0.000106121	0.0114178	1.46683	7.54664	7.46393	7.467	6.89504	6.9479	6.97655
ENSMUSG00000021892	Sh3bp5	0.000108184	0.0114242	0.432491	3.59376	3.34782	3.52196	4.71684	4.73832	4.63616
ENSMUSG00000030110	Ret	0.000110067	0.0114242	13.6992	4.22831	4.83872	4.25165	0.526886	0.960376	0.503353
ENSMUSG00000025225	Nfkb2	0.000111139	0.0114242	0.46412	7.66134	7.48021	7.5051	8.71997	8.68268	8.56629
ENSMUSG00000021990	Spata13	0.000113396	0.0114242	2.06452	8.81197	8.91227	8.80186	7.70758	7.77088	7.91022
ENSMUSG00000045394	Epcam	0.000113481	0.0114242	0.200156	3.12881	2.70112	2.82154	5.36841	5.17322	5.07226
ENSMUSG00000051359	Ncald	0.000113904	0.0114242	10.6032	7.1234	7.59192	7.1419	3.59647	3.86739	4.17408
ENSMUSG00000026475	Rgs16	0.000113933	0.0114242	0.166126	-0.886625	-1.22693	-0.86551	1.84906	1.46551	1.47532
ENSMUSG00000002820	Atg4d	0.000114428	0.0114242	2.05469	5.14863	5.05655	4.9235	4.04825	3.99012	3.97355
ENSMUSG00000069833	Ahnak	0.000116771	0.0115541	4.52764	15.7741	16.2452	16.0194	13.7349	13.8541	13.9133
ENSMUSG00000092203	1110038B12Rik	0.000118079	0.0115801	0.389543	3.23103	3.19446	3.17594	4.58541	4.39414	4.70232
ENSMUSG00000002804	Nudt14	0.000119198	0.0115873	0.481506	1.99344	1.9076	1.88099	3.03385	2.85768	3.05361
ENSMUSG00000034573	Ptpn13	0.000120666	0.011628	3.4253	5.43927	5.8346	5.5995	3.91358	3.83416	3.79693
ENSMUSG00000065037	Rn7sk	0.000122875	0.0116825	0.486168	1.49675	1.37418	1.51905	2.3955	2.5515	2.5644
ENSMUSG00000022812	Gsk3b	0.000125123	0.0116825	1.4711	5.81725	5.87532	5.92145	5.32949	5.34459	5.26926
ENSMUSG00000039910	Cited2	0.000127423	0.0116825	2.52687	4.87799	4.99599	4.899	3.59877	3.72615	3.43601
ENSMUSG00000036452	Arhgap26	0.000127761	0.0116825	2.74784	9.16777	9.44205	9.24471	7.78228	7.94041	7.75694
ENSMUSG00000074305	Peak1	0.000128448	0.0116825	1.82336	11.5616	11.6642	11.5744	10.672	10.6961	10.8322
ENSMUSG00000039981	Zc3h12d	0.000128638	0.0116825	0.666626	3.8274	3.89176	3.90234	4.52378	4.42141	4.43147
ENSMUSG00000005610	Eif4g2	0.000128826	0.0116825	1.275	10.2478	10.2734	10.2568	9.86345	9.92686	9.9362
ENSMUSG00000029405	G3bp2	0.000130506	0.0116825	1.24712	6.34894	6.4185	6.39937	6.07419	6.05658	6.08026
ENSMUSG00000076432	Ywhaq	0.000131285	0.0116825	3.06914	7.05726	7.32508	7.07922	5.47213	5.45778	5.67815
ENSMUSG00000030688	Stard10	0.000131903	0.0116825	3.93743	5.1407	5.0226	4.72723	2.91239	2.94311	3.10327
ENSMUSG00000040253	Gbp7	0.000132828	0.0116825	2.20815	6.21315	6.42535	6.40602	5.28451	5.14963	5.18186
ENSMUSG00000034165	Ccnd3	0.000137311	0.011803	2.31852	8.38446	8.42264	8.40706	7.16374	7.06216	7.34865
ENSMUSG00000043753	Dmrta1	0.000138347	0.011803	4.66403	3.36086	3.30704	3.35307	0.968257	0.960707	1.42727
ENSMUSG00000028885	Smpdl3b	0.000138413	0.011803	7.89007	6.89867	7.06836	6.62815	3.78778	3.66225	4.20504
ENSMUSG00000034832	Tet3	0.000138458	0.011803	0.604127	8.68633	8.53518	8.61967	9.39239	9.31795	9.31207
ENSMUSG00000042766	Trim46	0.000140448	0.0118146	5.54374	2.59483	3.08808	2.65225	0.208163	0.257706	0.456709
ENSMUSG00000040383	Aqr	0.000141805	0.0118146	1.44531	8.24378	8.35728	8.31513	7.73954	7.79299	7.7895
ENSMUSG00000031227	Magee1	0.000142341	0.0118146	1.67219	2.49598	2.66971	2.58925	1.81467	1.85718	1.85787
ENSMUSG00000041642	Kif21b	0.000143402	0.0118146	1.25272	8.16826	8.24026	8.20096	7.88283	7.89184	7.85964
ENSMUSG00000010067	Rassf1	0.000145413	0.0118146	1.741	6.97281	7.0062	7.02979	6.14028	6.15798	6.31077
ENSMUSG00000029163	Emilin1	0.000146687	0.0118146	0.251558	-0.0665027	-0.328753	-0.552787	1.69323	1.68322	1.64862
ENSMUSG00000015314	Slamf6	0.000147089	0.0118146	0.603567	2.36312	2.46854	2.35343	3.18639	3.12304	3.0609
ENSMUSG00000011257	Pabpc4	0.000147419	0.0118146	0.604817	8.71067	8.59564	8.73014	9.44601	9.34642	9.42031
ENSMUSG00000019907	Ppp1r12a	0.000148782	0.0118146	2.15802	4.7002	4.92882	4.90867	3.67641	3.76427	3.7679
ENSMUSG00000034028	Cd226	0.000150089	0.0118146	2.73123	6.45417	6.41381	6.2888	4.88157	4.8136	5.11295
ENSMUSG00000028878	Fam76a	0.000151325	0.0118146	1.5503	5.64153	5.59369	5.50882	4.97546	4.96834	4.90261
ENSMUSG00000059013	Sh2d3c	0.000151387	0.0118146	1.35256	9.5575	9.65217	9.62683	9.19813	9.17811	9.15318
ENSMUSG00000060131	Atp8b4	0.000155613	0.0119286	2.70059	7.92974	8.23785	8.02659	6.6435	6.54179	6.70906
ENSMUSG00000038453	Srcin1	0.000155854	0.0119286	21.0054	-0.386001	-0.150699	0.0438592	-5.09376	-4.48269	-4.09445
ENSMUSG00000032507	Fbxl2	0.000157211	0.0119286	8.22752	4.78543	5.08218	4.50846	1.63968	1.57792	2.0371
ENSMUSG00000020315	Sptbn1	0.00015823	0.0119286	0.681734	10.1927	10.2124	10.232	10.7076	10.7501	10.8377
ENSMUSG00000028033	Kcnq5	0.000159098	0.0119286	0.324504	-1.66046	-1.75103	-1.80257	0.0643853	-0.0927428	-0.314625
ENSMUSG00000022390	Zc3h7b	0.000159726	0.0119286	0.671381	8.64126	8.71833	8.58843	9.22492	9.25433	9.19315
ENSMUSG00000055210	Foxd2	0.000161561	0.0119286	4.52361	1.80888	1.61264	1.77722	-0.681978	-0.473288	-0.17843
ENSMUSG00000029722	Agfg2	0.00016246	0.0119286	1.63476	9.01149	8.92894	8.85839	8.21778	8.27259	8.18122
ENSMUSG00000006498	Ptbp1	0.000162536	0.0119286	0.857908	6.9223	6.87693	6.87213	7.11258	7.11414	7.10796
ENSMUSG00000061731	Ext1	0.000165016	0.0119516	0.26747	2.38195	2.06869	2.07285	3.89394	4.14555	4.19165
ENSMUSG00000063160	Numbl	0.000167233	0.0119516	3.24864	4.22443	4.02704	3.90007	2.4642	2.39492	2.19292
ENSMUSG00000073639	Rab18	0.000169171	0.0119516	1.43214	7.05451	7.13473	7.0587	6.57519	6.60634	6.51191
ENSMUSG00000045100	Slc25a26	0.0001694	0.0119516	0.79809	2.08777	2.12869	2.16703	2.44148	2.45246	2.46569
ENSMUSG00000058013	Sept11	0.000170196	0.0119516	2.29815	7.23566	7.52946	7.30835	6.16235	6.15755	6.15214
ENSMUSG00000074886	Grk6	0.000170667	0.0119516	0.635448	6.62924	6.50421	6.61421	7.28598	7.18995	7.2342
ENSMUSG00000058446	Znrf2	0.000171308	0.0119516	1.95558	6.40869	6.4906	6.45796	5.40585	5.42994	5.61865
ENSMUSG00000024841	Eif1ad	0.000171628	0.0119516	1.25387	9.55658	9.59269	9.57642	9.2498	9.21078	9.28595
ENSMUSG00000037287	Tbcel	0.000175962	0.0119516	0.621435	6.84011	6.84025	6.74501	7.55815	7.42112	7.50507
ENSMUSG00000060450	Rnf14	0.000177008	0.0119516	1.38146	8.35932	8.46309	8.37975	7.93126	7.96017	7.91214
ENSMUSG00000022747	St3gal6	0.000177181	0.0119516	2.75771	10.2078	10.5398	10.3541	8.84999	8.85515	9.00611
ENSMUSG00000042348	Arl15	0.000177568	0.0119516	2.13551	2.71231	2.66946	2.662	1.63532	1.69427	1.43044
ENSMUSG00000000532	Acvr1b	0.000178519	0.0119516	0.343674	1.78862	1.40114	1.60345	3.09178	3.14295	3.18115
ENSMUSG00000020978	Klhdc2	0.000178777	0.0119516	0.683927	1.62814	1.52776	1.6066	2.18869	2.09889	2.11919
ENSMUSG00000040591	1110051M20Rik	0.000179026	0.0119516	0.393036	0.645765	0.560319	0.650674	2.0656	1.77399	2.05896
ENSMUSG00000039942	Ptger4	0.000181097	0.0120175	1.84926	5.91448	6.04218	5.96937	5.04338	5.02381	5.19799
ENSMUSG00000033027	Klrc3	0.00018241	0.0120325	6.85794	2.62968	2.85014	2.97055	-0.0871686	-0.194868	0.399087
ENSMUSG00000023243	Kcnk5	0.00018524	0.0121074	3.37863	5.48018	5.7803	5.45082	3.75369	3.97228	3.71601
ENSMUSG00000035311	Gnptab	0.000186707	0.0121074	1.65913	8.84137	8.99931	8.92544	8.16666	8.25292	8.15525
ENSMUSG00000027947	Il6ra	0.000186822	0.0121074	0.260831	6.69329	6.22859	6.4065	8.28395	8.38583	8.47504
ENSMUSG00000026463	Atp2b4	0.00018855	0.0121483	4.45602	5.49329	5.92244	5.61271	3.4813	3.7115	3.36837
ENSMUSG00000047446	Arl4a	0.000190728	0.0121568	1.42801	1.45804	1.50329	1.44633	0.8887	0.970231	1.00669
ENSMUSG00000061143	Maml3	0.000190876	0.0121568	0.145197	4.1202	4.09306	3.80581	6.64155	7.1591	6.57016
ENSMUSG00000006378	Gcat	0.000193442	0.0122498	3.11623	7.47561	7.67805	7.40524	5.75438	6.06431	5.8208
ENSMUSG00000031103	Elf4	0.000194564	0.0122509	1.58365	8.17073	8.3331	8.21786	7.60643	7.55591	7.56957
ENSMUSG00000051703	Tmem198	0.000198667	0.0124386	1.84589	2.9534	2.9526	3.00621	2.1506	1.95568	2.15297
ENSMUSG00000025235	Bbs4	0.000200193	0.0124637	1.32855	7.77476	7.87968	7.82334	7.40822	7.40717	7.43284
ENSMUSG00000033906	Zdhhc15	0.000202753	0.0124651	2.47907	5.63702	5.70461	5.66072	4.37556	4.17813	4.51926
ENSMUSG00000001082	Mfsd10	0.000203682	0.0124651	0.704043	4.18909	4.21805	4.25484	4.69121	4.79504	4.69453
ENSMUSG00000025240	Sacm1l	0.000204532	0.0124651	1.65493	8.15038	8.30119	8.29481	7.54113	7.46903	7.55592
ENSMUSG00000049672	Zbtb14	0.000205615	0.0124651	1.78308	3.2509	3.08739	3.28083	2.36025	2.33884	2.4169
ENSMUSG00000014504	Srp19	0.00020584	0.0124651	1.54474	3.40495	3.42358	3.45755	2.73531	2.77889	2.88977
ENSMUSG00000028268	Gbp3	0.000208594	0.0125633	1.94799	5.20434	5.19682	5.2545	4.35384	4.30077	4.1151
ENSMUSG00000020697	Lig3	0.000210957	0.0126369	0.837179	2.52784	2.54111	2.54067	2.79415	2.82601	2.75863
ENSMUSG00000047583	Tyw3	0.000212849	0.0126817	0.750006	1.63558	1.69552	1.74161	2.0858	2.11907	2.11292
ENSMUSG00000000290	Itgb2	0.00021532	0.0127017	2.07056	12.8363	13.0103	12.766	11.747	11.8753	11.8403
ENSMUSG00000031835	Mbtps1	0.000215477	0.0127017	0.779702	6.80718	6.82271	6.86092	7.14332	7.20831	7.21619
ENSMUSG00000052681	Rap1b	0.000220293	0.0128344	2.34954	6.52976	6.51626	6.27792	5.15574	5.31289	5.15818
ENSMUSG00000024160	Spsb3	0.000221092	0.0128344	1.48212	9.86456	9.9234	9.96423	9.41526	9.30089	9.33306
ENSMUSG00000042719	Naa25	0.000221202	0.0128344	0.675974	6.2253	6.11019	6.15894	6.6775	6.77928	6.73252
ENSMUSG00000024855	Pacs1	0.00022898	0.0131073	1.35909	7.27204	7.38881	7.35513	6.88847	6.89256	6.90701
ENSMUSG00000028906	Epb4.1	0.000229082	0.0131073	1.45335	9.21794	9.34608	9.3404	8.74829	8.75792	8.78005
ENSMUSG00000090112	Shprh	0.000229454	0.0131073	1.22281	2.24215	2.25444	2.27208	1.99477	1.97901	1.92428
ENSMUSG00000038187	Btbd10	0.000233288	0.0132128	1.6006	4.05414	4.09644	3.95608	3.41868	3.35353	3.29861
ENSMUSG00000000902	Smarcb1	0.000233687	0.0132128	0.744354	4.46084	4.36802	4.47357	4.87008	4.86367	4.84649
ENSMUSG00000048895	Cdk5r1	0.000235926	0.0132149	0.34519	0.932412	0.936629	1.28607	2.64779	2.59015	2.52079
ENSMUSG00000003559	As3mt	0.000237206	0.0132149	3.40146	7.43576	7.04334	6.99375	5.36711	5.43547	5.37182
ENSMUSG00000029403	Cdkl2	0.000238522	0.0132149	3.23168	3.01476	3.45969	3.12653	1.4639	1.54733	1.51288
ENSMUSG00000024725	Ostf1	0.000240504	0.0132149	1.93632	9.20529	9.33774	9.12417	8.18833	8.27599	8.34293
ENSMUSG00000022389	Tef	0.000244067	0.0132149	2.57118	8.94041	8.91843	8.69402	7.41401	7.6421	7.40946
ENSMUSG00000023048	Prr13	0.000247345	0.0132149	1.96246	5.92196	6.06743	5.82174	4.99189	5.00346	4.8978
ENSMUSG00000032402	Smad3	0.00024826	0.0132149	2.33094	11.7291	12.0037	11.8231	10.594	10.5554	10.7439
ENSMUSG00000024566	Atp9b	0.000248409	0.0132149	0.672825	6.29309	6.30211	6.37446	6.90976	6.82198	6.95301
ENSMUSG00000032328	Tmem30a	0.000248416	0.0132149	1.64255	4.46109	4.63934	4.54504	3.84385	3.87232	3.78148
ENSMUSG00000011958	Bnip2	0.000249826	0.0132149	1.16794	6.42543	6.43727	6.39749	6.21534	6.20373	6.16924
ENSMUSG00000030247	Kcnj8	0.000250854	0.0132149	18.3888	9.30118	9.05422	8.96253	4.39755	4.8043	5.51381
ENSMUSG00000044827	Tlr1	0.000251016	0.0132149	0.443258	6.60274	6.67827	6.74609	8.02048	7.77976	7.7482
ENSMUSG00000015016	Acsf3	0.000251388	0.0132149	0.532525	6.15018	6.04083	5.98129	6.93271	7.07401	6.89281
ENSMUSG00000014932	Yes1	0.000251786	0.0132149	5.28301	5.50848	6.12745	5.64857	3.33126	3.46712	3.28203
ENSMUSG00000015437	Gzmb	0.000252693	0.0132149	18.0558	6.09975	6.68018	5.70088	1.84728	1.75546	2.35491
ENSMUSG00000036712	Cyld	0.000252802	0.0132149	1.21382	11.7028	11.7319	11.7096	11.4417	11.4679	11.396
ENSMUSG00000033436	Armcx2	0.000255434	0.0132343	0.567816	2.26584	2.49484	2.38632	3.19049	3.19018	3.21585
ENSMUSG00000002948	Map2k7	0.000255562	0.0132343	0.793786	7.71972	7.63063	7.67051	8.01572	8.01539	7.98928
ENSMUSG00000040270	Bach2	0.000258009	0.0132366	0.314849	5.24336	4.93092	5.16503	6.91788	6.83531	6.58793
ENSMUSG00000037606	Osbpl5	0.000260037	0.0132366	2.41908	10.5109	10.8608	10.6507	9.40663	9.35448	9.43789
ENSMUSG00000067235	H2-Q10	0.000260616	0.0132366	4.13229	4.86421	4.95814	5.21003	3.1906	2.96949	2.73147
ENSMUSG00000003378	Grik5	0.000260882	0.0132366	0.592259	0.491614	0.440912	0.525255	1.33983	1.14237	1.24268
ENSMUSG00000021182	Ccdc88c	0.000261636	0.0132366	1.67785	7.13834	7.29675	7.27206	6.55423	6.42746	6.4856
ENSMUSG00000045932	Ifit2	0.000263689	0.0132366	1.78221	4.89726	5.08113	4.89371	4.08582	4.10306	4.18221
ENSMUSG00000041189	Chrnb1	0.000265112	0.0132366	0.3055	0.327675	-0.0795034	0.0799025	1.92468	1.86469	1.67096
ENSMUSG00000047507	Baiap3	0.000265162	0.0132366	3.3332	11.6691	11.8249	11.7997	10.0772	9.77336	10.2325
ENSMUSG00000039470	Zdhhc2	0.000269632	0.0132683	5.78354	2.73236	3.24853	3.03291	0.476324	0.725065	0.216543
ENSMUSG00000069539	Scyl2	0.00027072	0.0132683	1.31577	2.52336	2.59206	2.60001	2.1368	2.21299	2.17792
ENSMUSG00000021156	Zmynd11	0.000272073	0.0132683	0.796838	6.66182	6.64451	6.62525	7.02153	6.94904	6.94393
ENSMUSG00000052632	Asap2	0.00027221	0.0132683	2.06468	6.11218	6.16401	6.29718	5.24473	5.17339	5.0175
ENSMUSG00000026070	Il18r1	0.000272922	0.0132683	4.37532	12.5647	12.9804	12.8291	10.4217	10.7029	10.8614
ENSMUSG00000030325	Klrb1c	0.000273723	0.0132683	5.58394	7.74589	7.65772	7.55257	5.25542	4.79248	5.46444
ENSMUSG00000036006	Fam65b	0.000274355	0.0132683	1.50648	12.5991	12.7093	12.6424	11.9878	12.0758	12.1137
ENSMUSG00000057649	Brd9	0.000275376	0.0132683	1.4816	5.17756	5.23158	5.25504	4.73383	4.59551	4.63336
ENSMUSG00000045827	Serpinb9	0.000280254	0.0134449	2.05527	4.38921	4.39461	4.2629	3.16031	3.36422	3.40419
ENSMUSG00000038973	Cldnd2	0.000284807	0.0136045	3.82494	1.7758	2.24581	1.88546	0.1258	-0.123875	0.098833
ENSMUSG00000024976	Shoc2	0.000288113	0.0137033	1.38177	8.80874	8.83993	8.8164	8.28412	8.36661	8.41479
ENSMUSG00000038893	Fam117a	0.000289691	0.0137195	1.60197	10.5078	10.5595	10.4454	9.78913	9.76672	9.9173
ENSMUSG00000046949	Nqo2	0.000292061	0.0137729	3.00557	4.99857	5.30208	5.00977	3.51535	3.67227	3.35988
ENSMUSG00000038175	Mylip	0.000293406	0.0137776	1.55319	8.84356	8.81865	8.84065	8.29792	8.18354	8.1157
ENSMUSG00000031402	Mpp1	0.000296303	0.0138417	0.473466	3.54638	3.2677	3.42595	4.50679	4.55823	4.41102
ENSMUSG00000005534	Insr	0.000298504	0.0138417	0.281571	7.31769	6.90424	7.26755	9.09437	9.05686	8.82353
ENSMUSG00000024456	Diap1	0.000298516	0.0138417	1.62986	9.0093	9.07618	9.0193	8.26347	8.28527	8.44179
ENSMUSG00000020409	Slu7	0.000302107	0.0138543	1.25639	7.03067	7.11434	7.03998	6.7306	6.74935	6.71719
ENSMUSG00000032561	Acpp	0.000302354	0.0138543	0.449421	3.36537	3.37503	3.2929	4.3909	4.41644	4.68754
ENSMUSG00000025352	Gdf11	0.00030254	0.0138543	1.64586	4.81031	4.82305	4.87399	4.05791	4.0597	4.2332
ENSMUSG00000032336	Nptn	0.000304602	0.0138914	2.33042	5.35972	5.60012	5.34708	4.11292	4.33293	4.1993
ENSMUSG00000023186	Vwa5a	0.000306925	0.01394	0.374399	7.20298	6.89884	7.29624	8.53383	8.5859	8.53037
ENSMUSG00000040339	Fam102b	0.000311009	0.014059	1.85718	6.91762	6.74844	6.85742	5.90908	6.06323	5.87184
ENSMUSG00000027782	Kpna4	0.000312083	0.014059	1.45858	8.71667	8.77264	8.75399	8.1266	8.2046	8.2784
ENSMUSG00000019866	Aim1	0.000313361	0.0140594	2.04629	5.89749	6.15771	6.02132	4.93519	5.08673	4.95558
ENSMUSG00000042207	Kdm5b	0.000317194	0.0141447	0.562493	5.98213	5.82899	5.89714	6.68739	6.84483	6.66632
ENSMUSG00000017843	Ppp2r5c	0.000319222	0.0141447	1.54727	11.0073	11.0355	10.9009	10.2995	10.3347	10.4202
ENSMUSG00000032872	Cyb5r4	0.000319512	0.0141447	1.57045	6.89143	6.98151	6.98716	6.21978	6.38258	6.30419
ENSMUSG00000097119	B230354K17Rik	0.000320811	0.0141447	1.45823	2.43556	2.3917	2.50086	1.96515	1.84758	1.88274
ENSMUSG00000046675	Tmem251	0.000321643	0.0141447	1.57124	6.17661	6.27626	6.31997	5.55151	5.67714	5.58848
ENSMUSG00000043243	Fam129c	0.0003262	0.0142013	0.2635	3.04477	2.69888	2.6929	4.84369	4.86896	4.49627
ENSMUSG00000004328	Hif3a	0.000326545	0.0142013	0.303595	2.02114	2.13838	1.95394	3.84361	3.94448	3.48472
ENSMUSG00000056999	Ide	0.000326776	0.0142013	1.72795	5.39607	5.55414	5.4752	4.60013	4.68061	4.77748
ENSMUSG00000022994	Adcy6	0.000328074	0.014202	0.193432	6.35333	5.91242	6.15964	8.30648	8.83203	8.39719
ENSMUSG00000021693	Kif2a	0.000329783	0.0142204	1.31912	3.67166	3.78079	3.73294	3.29956	3.34175	3.34536
ENSMUSG00000025809	Itgb1	0.000335461	0.0143795	4.02726	14.217	14.6522	14.1883	12.1588	12.4357	12.4336
ENSMUSG00000019790	Stxbp5	0.000336066	0.0143795	1.33701	2.9405	3.045	2.96982	2.5629	2.5341	2.60131
ENSMUSG00000029359	Tesc	0.000341074	0.0145376	3.08385	3.33817	3.35666	3.26929	1.74087	1.4344	1.91463
ENSMUSG00000019802	Sec63	0.000344564	0.0146301	0.857353	6.27687	6.30919	6.25184	6.52209	6.49031	6.49162
ENSMUSG00000022177	Haus4	0.000346551	0.0146583	1.53135	8.64766	8.64824	8.74292	8.01069	8.03154	8.15218
ENSMUSG00000037622	Wdtc1	0.000350849	0.0147489	1.20719	5.75922	5.80914	5.83509	5.54442	5.51292	5.53117
ENSMUSG00000085823	Gm13012	0.000351354	0.0147489	0.407593	2.48972	2.11324	2.19357	3.5644	3.54542	3.57109
ENSMUSG00000020248	Nfyb	0.000354854	0.0147761	1.40397	7.20392	7.33289	7.29718	6.75545	6.78448	6.82551
ENSMUSG00000056698	Elmod3	0.000355667	0.0147761	0.748688	5.80234	5.71216	5.79528	6.19402	6.22405	6.1444
ENSMUSG00000021675	F2rl2	0.000356003	0.0147761	4.88484	3.05847	3.41652	3.10049	0.827599	1.22706	0.655893
ENSMUSG00000042492	Tbc1d10b	0.000358751	0.0147776	1.38755	5.36798	5.44244	5.34285	4.88407	4.88048	4.97112
ENSMUSG00000027424	Mgme1	0.000362348	0.0147776	1.53802	2.28976	2.12438	2.23941	1.55856	1.58507	1.6467
ENSMUSG00000027397	Slc20a1	0.00036307	0.0147776	2.33711	9.01399	9.02549	9.14542	7.82898	7.66599	8.01578
ENSMUSG00000041000	Trim62	0.000363404	0.0147776	1.87059	3.57298	3.51157	3.47762	2.55555	2.52818	2.76797
ENSMUSG00000043671	Dpy19l3	0.000363893	0.0147776	1.56891	6.0589	6.2449	6.15886	5.54849	5.4797	5.48518
ENSMUSG00000031791	Tmem38a	0.00036404	0.0147776	0.695713	0.518244	0.525448	0.426294	0.998863	1.07866	0.962773
ENSMUSG00000034220	Gpc1	0.000369104	0.0148768	0.395274	4.0617	3.86736	4.01702	5.16684	5.27528	5.52118
ENSMUSG00000066406	Akap13	0.000369425	0.0148768	0.822591	5.97923	6.0286	6.0308	6.27771	6.33231	6.27386
ENSMUSG00000018199	Trove2	0.000370511	0.0148768	1.94206	2.68692	2.71973	2.70154	1.67773	1.91494	1.64277
ENSMUSG00000022265	Ank	0.000377178	0.0150898	2.20307	5.15888	5.22454	5.2131	3.85903	4.1394	4.17954
ENSMUSG00000034612	Chst11	0.000380121	0.0151417	1.97981	6.61719	6.72267	6.48619	5.52403	5.72181	5.62413
ENSMUSG00000044715	Gskip	0.000381207	0.0151417	1.4391	3.37593	3.4566	3.34659	2.92904	2.81039	2.86421
ENSMUSG00000023132	Gzma	0.000382963	0.0151571	24.8223	12.8152	12.92	11.8291	8.05919	7.42222	8.18215
ENSMUSG00000024589	Nedd4l	0.000387401	0.0152782	0.552438	3.30222	3.1264	3.08104	4.09948	4.0106	3.96792
ENSMUSG00000028563	Tm2d1	0.000389203	0.0152949	1.34536	0.840381	0.754579	0.750004	0.395873	0.357442	0.307661
ENSMUSG00000029416	Slc15a4	0.000392799	0.0153132	0.430621	3.33658	3.09705	3.10631	4.42834	4.51184	4.24628
ENSMUSG00000046798	Cldn12	0.000393765	0.0153132	3.37236	4.34328	4.55714	4.26352	2.38003	2.83416	2.68847
ENSMUSG00000028064	Sema4a	0.00039544	0.0153132	2.07398	6.80525	7.0267	6.88647	5.84798	5.73354	5.9797
ENSMUSG00000004446	Bid	0.000395634	0.0153132	0.64169	7.54328	7.42373	7.49822	8.06848	8.22101	8.09589
ENSMUSG00000063849	Ppcdc	0.000396579	0.0153132	0.533218	9.76451	9.5264	9.72351	10.6485	10.516	10.5715
ENSMUSG00000032540	Abhd5	0.000398892	0.0153165	1.75107	5.89938	5.98537	5.77868	5.02363	5.05011	5.16497
ENSMUSG00000008318	Relt	0.000401982	0.0153165	0.490924	4.5522	4.50323	4.74765	5.56576	5.57453	5.74207
ENSMUSG00000066894	Vsig10	0.000404637	0.0153165	0.180955	3.96706	3.54912	3.38713	5.98393	6.39214	5.92612
ENSMUSG00000042379	Esm1	0.00040608	0.0153165	52.0849	5.74891	5.76264	4.38344	-0.856113	-0.389442	0.0321582
ENSMUSG00000029658	Wdr95	0.00040653	0.0153165	4.65852	2.59423	2.80197	2.63105	0.317049	0.211648	0.838933
ENSMUSG00000027641	Rbl1	0.000407112	0.0153165	1.51066	5.27053	5.30022	5.33504	4.72452	4.61	4.78574
ENSMUSG00000056216	Cebpg	0.000407445	0.0153165	1.26885	9.85487	9.9201	9.89128	9.55478	9.58361	9.49729
ENSMUSG00000039304	Tnfsf10	0.000407722	0.0153165	2.54993	4.18489	4.46768	4.38275	2.92136	2.88538	3.1772
ENSMUSG00000035011	Zbtb7a	0.000412458	0.0153611	1.2517	7.64688	7.68231	7.67937	7.29033	7.3716	7.37497
ENSMUSG00000046807	Lrrc75b	0.000414839	0.0153611	4.94119	9.76403	9.69411	9.71171	7.06645	7.38935	7.79948
ENSMUSG00000026803	Ttf1	0.000414971	0.0153611	1.29577	3.2455	3.29493	3.35028	2.9038	2.95637	2.9091
ENSMUSG00000014444	Piezo1	0.000415113	0.0153611	1.42403	8.42674	8.4995	8.53273	8.04585	7.95224	7.93096
ENSMUSG00000079227	Ccr5	0.000416953	0.0153611	3.87097	8.56183	9.10859	8.84147	6.92996	6.71433	7.00953
ENSMUSG00000022791	Tnk2	0.000417275	0.0153611	1.48877	6.11328	6.1028	6.18598	5.64918	5.53649	5.49402
ENSMUSG00000028341	Nr4a3	0.000418611	0.0153611	0.685385	3.41404	3.32398	3.26181	3.87121	3.92378	3.83987
ENSMUSG00000062232	Rapgef2	0.000421213	0.0154056	1.62643	9.36685	9.58969	9.46239	8.78686	8.77058	8.75637
ENSMUSG00000026005	Rpe	0.000426761	0.0155022	1.29044	5.22327	5.28616	5.28703	4.85016	4.89907	4.94363
ENSMUSG00000058690	Ccser2	0.000427785	0.0155022	1.46164	4.77168	4.84873	4.83829	4.19537	4.26947	4.3511
ENSMUSG00000020644	Id2	0.000430026	0.0155022	4.34491	8.91288	9.38191	9.04893	6.8716	7.27544	6.83871
ENSMUSG00000030114	Klrg1	0.000430683	0.0155022	43.3708	4.74082	4.9246	4.1621	-1.32663	-1.23656	0.0747574
ENSMUSG00000073987	Ggh	0.00043085	0.0155022	2.51918	7.4841	7.62793	7.21372	6.07543	6.16325	6.08822
ENSMUSG00000036206	Sh3bp4	0.000437692	0.0156105	0.245034	4.20769	3.96153	4.49106	6.28111	6.42685	6.03915
ENSMUSG00000045777	Ifitm10	0.000438915	0.0156105	3.3637	6.5176	6.40681	6.41513	4.40175	4.73457	4.95307
ENSMUSG00000085156	Gm11974	0.000439392	0.0156105	0.461578	3.77296	3.61068	3.95189	4.95191	4.82995	4.89973
ENSMUSG00000054676	1600014C10Rik	0.000440088	0.0156105	1.56401	6.479	6.60359	6.54459	5.93699	5.80018	5.95426
ENSMUSG00000052125	F730043M19Rik	0.000440904	0.0156105	4.68622	2.06501	2.29273	2.34715	0.297889	0.073912	-0.352182
ENSMUSG00000022772	Senp5	0.000442462	0.0156158	1.33436	3.0842	3.14832	3.18216	2.74445	2.75263	2.66917
ENSMUSG00000014470	Rnf166	0.000444313	0.0156314	1.97588	7.19855	7.24327	7.1222	6.09246	6.15104	6.37304
ENSMUSG00000044447	Dock5	0.000447228	0.0156841	4.18181	4.93869	5.22805	4.96588	3.01669	3.25686	2.66669
ENSMUSG00000059495	Arhgef12	0.000451404	0.0156951	2.2508	7.9302	7.97005	8.02241	6.83443	6.97247	6.60443
ENSMUSG00000050410	Tcf19	0.000451923	0.0156951	1.82855	3.15807	3.40881	3.21983	2.3474	2.456	2.37122
ENSMUSG00000000489	Pdgfb	0.00045258	0.0156951	0.559922	2.89097	2.68038	2.84889	3.63925	3.72524	3.56586
ENSMUSG00000026770	Il2ra	0.000454033	0.0156951	3.08566	7.90302	8.41898	8.07538	6.55576	6.49752	6.46737
ENSMUSG00000021461	Fancc	0.000455855	0.0156951	0.583097	2.19244	1.95838	2.1599	2.87851	2.8684	2.89838
ENSMUSG00000024654	Asrgl1	0.000457638	0.0156951	1.83587	4.64376	4.83497	4.64111	3.88786	3.87793	3.72466
ENSMUSG00000018451	6330403K07Rik	0.000457824	0.0156951	8.89316	1.20717	0.605148	0.580717	-1.95451	-2.70376	-2.40678
ENSMUSG00000032396	Dis3l	0.000458965	0.0156951	1.34166	10.6419	10.53	10.5142	10.1374	10.1348	10.1417
ENSMUSG00000048251	Bcl11b	0.000460977	0.0156951	2.04544	7.44056	7.55558	7.55786	6.44257	6.3555	6.6587
ENSMUSG00000035704	Alg8	0.000461703	0.0156951	0.676962	2.28238	2.21468	2.38229	2.89483	2.85513	2.81795
ENSMUSG00000040548	Tex2	0.000464811	0.0157524	0.564658	1.38956	1.51034	1.45783	2.20482	2.41771	2.20885
ENSMUSG00000004568	Arhgef18	0.000466248	0.0157529	1.52444	9.0294	9.06401	9.10976	8.43156	8.38466	8.56212
ENSMUSG00000078908	Mon1b	0.000468931	0.0157588	1.31782	7.84062	7.92723	7.81038	7.45102	7.44239	7.49036
ENSMUSG00000022131	Gpr180	0.000469266	0.0157588	1.33702	5.0861	5.00883	5.02923	4.62887	4.56285	4.67536
ENSMUSG00000052144	Ppp4r2	0.000471219	0.0157766	1.95308	5.26747	5.41641	5.21036	4.20416	4.35269	4.44013
ENSMUSG00000035299	Mid1	0.000472994	0.0157883	0.336603	0.488326	0.461179	0.721315	2.37888	1.99934	2.00525
ENSMUSG00000047187	Rab2a	0.000474695	0.0157975	1.25869	5.74099	5.74138	5.74126	5.36752	5.38868	5.47166
ENSMUSG00000022295	Atp6v1c1	0.000482352	0.0159625	1.39355	6.40086	6.38361	6.27017	5.83161	5.8999	5.88685
ENSMUSG00000089911	Hiat1	0.000487163	0.0159625	1.22896	6.79243	6.85856	6.87603	6.51857	6.55685	6.55926
ENSMUSG00000045822	Zswim3	0.000487589	0.0159625	1.68828	5.71422	5.73429	5.93988	5.03928	5.02347	5.05896
ENSMUSG00000097534	Gm16675	0.000487912	0.0159625	0.739178	5.45693	5.57963	5.56448	5.98702	5.9365	5.98554
ENSMUSG00000037104	Socs5	0.000487947	0.0159625	0.399428	4.49618	4.30101	4.50788	5.90273	5.82822	5.5461
ENSMUSG00000028243	Ubxn2b	0.000489384	0.0159625	1.9122	8.65912	8.93565	8.71955	7.87809	7.85978	7.77076
ENSMUSG00000056724	Nbeal2	0.000489737	0.0159625	2.12727	6.72889	7.02302	7.03355	5.87086	5.77387	5.87373
ENSMUSG00000023045	Soat2	0.000493507	0.0159802	4.97899	8.61646	9.12903	8.87836	6.36231	6.89326	6.42073
ENSMUSG00000035765	Dym	0.000494979	0.0159802	1.28216	4.87343	4.87889	4.78312	4.51339	4.48657	4.45973
ENSMUSG00000040010	Slc7a5	0.000497355	0.0159802	0.515492	5.76416	5.78917	5.89733	6.72659	6.65771	6.9343
ENSMUSG00000022314	Rad21	0.000498461	0.0159802	1.51616	11.6944	11.8038	11.6724	11.0409	11.1522	11.1762
ENSMUSG00000030165	Klrd1	0.000498731	0.0159802	2.63567	6.61069	6.98134	6.68315	5.47073	5.219	5.39094
ENSMUSG00000049562	Ap5b1	0.000499353	0.0159802	1.53675	3.48861	3.63742	3.51811	2.94531	2.98605	2.85313
ENSMUSG00000004071	Cdip1	0.000501219	0.0159802	0.655847	4.10683	3.94622	3.96885	4.64403	4.64996	4.55362
ENSMUSG00000021646	Mccc2	0.000503777	0.0159802	0.366526	-1.1403	-1.27972	-1.37476	-0.0472665	0.374066	0.222457
ENSMUSG00000026155	Smap1	0.000504384	0.0159802	1.69051	4.69416	4.77079	4.71274	3.8461	4.08838	3.97082
ENSMUSG00000050088	1600012H06Rik	0.000505559	0.0159802	1.41433	3.39049	3.54034	3.50984	3.0051	2.94851	2.98671
ENSMUSG00000033287	Kctd17	0.000507467	0.0159802	2.32216	2.63463	2.88348	2.90557	1.72854	1.45011	1.59863
ENSMUSG00000026753	Ppp6c	0.000507582	0.0159802	1.34715	2.83158	2.92424	2.9289	2.41145	2.4819	2.50164
ENSMUSG00000021000	Ctage5	0.000511865	0.0160694	0.759813	3.92488	3.82838	3.94797	4.29761	4.31777	4.2747
ENSMUSG00000012123	Aim1l	0.000513935	0.0160888	2.93376	3.00022	3.31108	2.89337	1.66767	1.37149	1.50725
ENSMUSG00000038000	Acd	0.000519041	0.0161813	0.692467	6.70864	6.55699	6.61087	7.20582	7.1479	7.11334
ENSMUSG00000059248	Sept9	0.000522561	0.0161813	1.44369	8.77559	8.92826	8.79058	8.27087	8.2994	8.33487
ENSMUSG00000052331	Ankrd44	0.000524483	0.0161813	1.6438	12.2116	12.4306	12.3149	11.6284	11.6372	11.5403
ENSMUSG00000070691	Runx3	0.000525525	0.0161813	2.09877	9.91004	9.90493	9.91916	8.77985	8.69898	9.04664
ENSMUSG00000032386	Trip4	0.000527245	0.0161813	2.11804	4.99602	5.3201	5.03754	3.97682	4.04491	4.08374
ENSMUSG00000031672	Got2	0.000527757	0.0161813	0.766566	4.94313	4.82953	4.86764	5.22925	5.27422	5.28738
ENSMUSG00000027433	Xrn2	0.000529172	0.0161813	1.58716	11.5961	11.7631	11.6034	10.9149	11.018	11.0304
ENSMUSG00000051469	Zfp191	0.000529299	0.0161813	1.22185	5.02446	5.04292	4.95768	4.72016	4.69838	4.73931
ENSMUSG00000028522	Mier1	0.000530033	0.0161813	1.36578	4.29591	4.42908	4.33328	3.94162	3.87654	3.89092
ENSMUSG00000023036	Pcdhga12	0.000532046	0.0161933	3.26942	0.93556	1.42282	1.05142	-0.502218	-0.478371	-0.736708
ENSMUSG00000090290	Gm17296	0.000533346	0.0161933	0.684992	7.7293	7.72057	7.77865	8.22018	8.25813	8.38774
ENSMUSG00000022372	Sla	0.000536545	0.0162198	1.42125	8.27745	8.38387	8.36069	7.76256	7.89402	7.84394
ENSMUSG00000024077	Strn	0.000537148	0.0162198	1.25528	6.28027	6.33217	6.25224	5.91691	5.99196	5.97177
ENSMUSG00000029128	Rab28	0.00054198	0.0162948	1.46432	8.09156	8.09438	7.96063	7.48792	7.55864	7.44931
ENSMUSG00000027605	Acss2	0.00054476	0.0162948	2.46297	4.28402	4.5128	4.32302	2.89671	3.05296	3.26897
ENSMUSG00000028803	Nipal3	0.000548968	0.0162948	2.64759	6.40809	6.52505	6.26055	4.8259	4.93576	5.218
ENSMUSG00000005824	Tnfsf14	0.00055291	0.0162948	2.79357	7.00324	7.36734	7.11694	5.48256	5.74335	5.81527
ENSMUSG00000024037	Wdr4	0.000553513	0.0162948	0.631523	2.1074	1.98273	2.13733	2.64725	2.77677	2.79272
ENSMUSG00000059810	Rgs3	0.000553631	0.0162948	1.63275	5.26569	5.31136	5.29424	4.53361	4.49599	4.71978
ENSMUSG00000037419	Endod1	0.000554223	0.0162948	1.95081	7.59029	7.56189	7.57726	6.53853	6.80228	6.49643
ENSMUSG00000009563	Tor2a	0.00056023	0.0162948	1.27669	6.9969	7.01845	6.92719	6.59883	6.61518	6.67129
ENSMUSG00000030674	Qprt	0.000562488	0.0162948	2.28688	8.53666	8.50745	8.39078	7.16628	7.18228	7.50619
ENSMUSG00000020538	Srebf1	0.000563285	0.0162948	0.786436	8.39187	8.34709	8.40166	8.78022	8.67516	8.72503
ENSMUSG00000025764	Jade1	0.000563309	0.0162948	1.36112	3.089	3.06335	3.18824	2.62488	2.70288	2.67844
ENSMUSG00000005533	Igf1r	0.000563587	0.0162948	0.197201	4.79866	4.16579	4.77759	6.96217	7.08897	6.7177
ENSMUSG00000026411	Tmem9	0.00056366	0.0162948	0.396872	5.08546	4.96483	4.83543	6.11074	6.27662	6.49812
ENSMUSG00000036672	Cenpt	0.000564066	0.0162948	0.674963	2.91404	2.84713	2.96754	3.52733	3.38731	3.51544
ENSMUSG00000026083	Eif5b	0.000564329	0.0162948	0.806227	7.03829	6.98187	7.05766	7.32777	7.3771	7.30518
ENSMUSG00000000826	Dnajc5	0.000565019	0.0162948	1.1133	8.74304	8.71973	8.74183	8.60261	8.58165	8.55583
ENSMUSG00000049422	Chchd10	0.000566015	0.0162948	0.327329	2.95761	2.4193	2.7507	4.29098	4.39658	4.2736
ENSMUSG00000000384	Tbrg4	0.0005661	0.0162948	0.679703	6.55331	6.53036	6.58788	7.18756	7.01068	7.14439
ENSMUSG00000039952	Dag1	0.00057651	0.0164968	0.428383	3.64106	3.63268	3.8478	4.83406	4.82438	5.13219
ENSMUSG00000060600	Eno3	0.000578428	0.0164968	0.516594	7.86848	7.68347	8.00527	8.80822	8.76435	8.84334
ENSMUSG00000029178	Klf3	0.000579072	0.0164968	1.53129	6.9126	6.70914	6.82013	6.17891	6.18061	6.23812
ENSMUSG00000024777	Ppp2r5b	0.000581187	0.0164968	1.28635	3.41295	3.40361	3.44074	2.9975	3.05174	3.11821
ENSMUSG00000021959	Lats2	0.000582319	0.0164968	1.99601	5.53538	5.54522	5.51516	4.50411	4.72172	4.37856
ENSMUSG00000043587	Pxylp1	0.000584476	0.0164968	3.52351	5.41922	5.54985	5.39623	3.33255	3.63529	3.9464
ENSMUSG00000041164	Zmiz2	0.000584699	0.0164968	0.595	7.51768	7.47882	7.55245	8.31543	8.3584	8.12224
ENSMUSG00000048264	Dip2c	0.000585026	0.0164968	0.22453	-2.43954	-2.51178	-2.26012	-0.211389	0.0852234	-0.6202
ENSMUSG00000024140	Epas1	0.000587442	0.0165229	2.55945	4.93403	5.09852	4.96108	3.44173	3.8784	3.60599
ENSMUSG00000028430	Nol6	0.000592606	0.016626	0.85431	7.60251	7.64356	7.65557	7.87472	7.88023	7.82819
ENSMUSG00000028163	Nfkb1	0.000602486	0.016758	0.750567	4.68918	4.80047	4.67412	5.15896	5.13528	5.11137
ENSMUSG00000024122	Pdpk1	0.000604568	0.016758	1.21319	6.17263	6.22978	6.19848	5.93777	5.95082	5.87589
ENSMUSG00000003153	Slc2a3	0.000604592	0.016758	1.90738	5.86475	5.96433	5.80543	4.91597	5.10291	4.82087
ENSMUSG00000040659	Efhd2	0.000605376	0.016758	1.9172	11.0769	11.1726	10.9108	10.066	10.2291	10.0482
ENSMUSG00000027236	Eif3j1	0.000605758	0.016758	1.31919	1.68991	1.70116	1.63703	1.25759	1.22625	1.3453
ENSMUSG00000029456	Acad10	0.000606383	0.016758	0.602644	6.07154	6.03596	6.01421	6.69276	6.70455	6.91626
ENSMUSG00000052934	Fbxo31	0.000610245	0.0168227	1.85748	4.57423	4.71872	4.40392	3.66627	3.68653	3.66403
ENSMUSG00000038517	Tbkbp1	0.000612176	0.0168259	3.67957	8.5603	8.27159	8.44405	6.88419	6.43801	6.31512
ENSMUSG00000059325	Hopx	0.000613397	0.0168259	3.99311	10.3034	10.3084	10.1367	8.0548	8.05641	8.64474
ENSMUSG00000030208	Emp1	0.000615704	0.0168475	14.6291	6.47409	7.25012	6.51799	2.43912	3.46635	2.72442
ENSMUSG00000038025	Phf2	0.000617227	0.0168476	1.11516	8.34645	8.31329	8.32916	8.1923	8.17677	8.14806
ENSMUSG00000028927	Padi2	0.000621491	0.0169223	1.63824	4.94115	4.94444	4.88374	4.18124	4.10666	4.34498
ENSMUSG00000003531	Dgcr6	0.000625256	0.0169331	0.388382	-0.149522	-0.45043	-0.167289	1.03766	0.980736	1.30771
ENSMUSG00000046985	Tapt1	0.000626973	0.0169331	0.796512	4.76352	4.70969	4.78698	5.11923	5.03473	5.09093
ENSMUSG00000007659	Bcl2l1	0.000630059	0.0169331	1.66384	4.91366	4.99224	5.12173	4.25144	4.21064	4.36199
ENSMUSG00000027692	Tnik	0.000633283	0.0169331	1.33853	7.84261	7.96662	7.8426	7.44153	7.46133	7.487
ENSMUSG00000038028	9630033F20Rik	0.000633547	0.0169331	1.85646	9.33222	9.61176	9.49837	8.64544	8.61624	8.50301
ENSMUSG00000021957	Tkt	0.000634628	0.0169331	0.665973	6.20563	6.22382	6.08355	6.71631	6.84048	6.7156
ENSMUSG00000024542	Cep192	0.000635146	0.0169331	1.2316	10.5246	10.5253	10.6093	10.256	10.2733	10.2283
ENSMUSG00000070738	Dgkd	0.000635645	0.0169331	0.610771	11.07	10.8448	10.9817	11.6844	11.7301	11.6159
ENSMUSG00000056612	Ppp1r14b	0.0006366	0.0169331	0.590487	6.76783	6.614	6.76714	7.43691	7.39879	7.59335
ENSMUSG00000032199	Polr2m	0.000637169	0.0169331	1.20629	7.05301	7.13342	7.09082	6.79341	6.82514	6.84697
ENSMUSG00000048578	Mlec	0.000639345	0.0169503	0.836176	8.82573	8.79887	8.77857	9.0752	9.01396	9.08838
ENSMUSG00000063410	Stk24	0.000641449	0.0169655	1.44301	8.8914	8.91719	8.8196	8.25525	8.38166	8.40402
ENSMUSG00000075415	Fnbp1	0.000643976	0.0169775	1.35415	8.93784	8.97837	8.95959	8.55485	8.57438	8.43441
ENSMUSG00000079414	Gm11110	0.000644967	0.0169775	3.81288	0.0127123	0.0415387	-0.165325	-2.03442	-1.6118	-2.2575
ENSMUSG00000051212	Gpr183	0.000647432	0.017002	0.544803	5.1232	5.03887	5.24422	5.912	5.9797	6.14318
ENSMUSG00000064267	Hvcn1	0.000650557	0.0170244	0.379182	7.36617	6.94582	7.0279	8.50803	8.63144	8.39753
ENSMUSG00000037992	Rara	0.000651534	0.0170244	1.9966	5.17681	5.46075	5.2527	4.36365	4.35359	4.18038
ENSMUSG00000051223	Bzw1	0.000653138	0.0170244	1.42797	6.52727	6.66219	6.51701	6.01306	6.0495	6.10203
ENSMUSG00000059743	Fdps	0.00065535	0.0170244	0.575317	0.327389	0.100933	0.110313	0.956525	0.924728	1.05009
ENSMUSG00000015355	Cd48	0.000655965	0.0170244	2.59479	9.51768	9.70879	9.33965	7.96772	8.17693	8.29463
ENSMUSG00000001020	S100a4	0.000662077	0.0171121	4.46476	9.23021	9.64693	9.02873	7.05869	7.40336	6.96807
ENSMUSG00000026786	Apbb1ip	0.000662436	0.0171121	1.56181	9.42585	9.54108	9.32971	8.73348	8.81525	8.81825
ENSMUSG00000030245	Golt1b	0.000666031	0.0171301	1.42301	8.81247	8.74713	8.67645	8.2321	8.30055	8.17657
ENSMUSG00000031197	Vbp1	0.000666221	0.0171301	1.70167	8.11926	8.36041	8.25767	7.48439	7.54388	7.40821
ENSMUSG00000038206	Fbxo8	0.000669241	0.0171302	1.63929	7.69124	7.65803	7.56941	6.80657	7.03055	6.94234
ENSMUSG00000021072	Tmx1	0.000670894	0.0171302	1.29627	9.78196	9.75944	9.86009	9.47367	9.39127	9.41347
ENSMUSG00000031397	Tktl1	0.00067141	0.0171302	13.4746	6.6718	7.32312	6.28089	2.72506	3.50277	2.79148
ENSMUSG00000022864	D16Ertd472e	0.00067368	0.0171302	2.36912	5.47837	5.53321	5.6028	4.14689	4.19129	4.54314
ENSMUSG00000022299	Slc25a32	0.000673953	0.0171302	1.45269	4.1396	4.2442	4.2632	3.60273	3.74574	3.68233
ENSMUSG00000002733	Plekha3	0.00067916	0.017223	1.40517	3.57286	3.6901	3.71643	3.19948	3.11599	3.19168
ENSMUSG00000022051	Bnip3l	0.000688687	0.0174072	1.54382	6.88812	6.90857	6.75786	6.13668	6.2458	6.29256
ENSMUSG00000020794	Ube2g1	0.000691068	0.0174072	1.23311	2.01982	1.98957	1.94383	1.66103	1.72806	1.65722
ENSMUSG00000032380	Dapk2	0.0006927	0.0174072	5.89742	4.20814	4.10278	3.41013	1.41842	1.14593	1.47645
ENSMUSG00000026638	Irf6	0.000694825	0.0174072	0.34601	0.789515	0.886548	0.84999	2.53695	2.05466	2.52779
ENSMUSG00000038569	Rad9b	0.00069825	0.0174072	0.571228	0.121241	-0.0493978	0.071014	0.75187	0.985808	0.82876
ENSMUSG00000005893	Nr2c2	0.000699807	0.0174072	1.25889	7.23004	7.27267	7.23322	6.91172	6.96992	6.85781
ENSMUSG00000030754	Copb1	0.000701792	0.0174072	1.32066	7.31082	7.34887	7.23049	6.84822	6.92866	6.90954
ENSMUSG00000034792	Gna15	0.000702498	0.0174072	3.78618	4.54387	4.88484	4.33901	2.68921	2.87696	2.43932
ENSMUSG00000019843	Fyn	0.000706353	0.0174072	1.95407	9.12704	9.32104	9.1077	8.16247	8.12347	8.3704
ENSMUSG00000026657	Frmd4a	0.00070648	0.0174072	0.2656	4.67947	4.723	4.4792	6.50143	6.88398	6.23428
ENSMUSG00000033386	Frrs1	0.000706798	0.0174072	1.94915	3.76076	4.05838	3.90228	2.83415	3.00675	2.99199
ENSMUSG00000021676	Iqgap2	0.00071203	0.0174072	2.60696	6.58433	6.95533	6.7846	5.19338	5.51663	5.46714
ENSMUSG00000046096	BC030336	0.000712276	0.0174072	1.69022	6.87699	6.78675	6.99691	6.15502	6.0284	6.20559
ENSMUSG00000018930	Ccl4	0.000712902	0.0174072	3.03712	2.78226	2.47718	2.80587	1.23116	0.818902	1.20714
ENSMUSG00000046567	4930430F08Rik	0.000713548	0.0174072	1.58883	3.09506	3.09883	2.90113	2.41599	2.35522	2.31992
ENSMUSG00000032899	Styk1	0.000714752	0.0174072	3.82527	6.42427	6.99978	6.39362	4.74318	4.7158	4.552
ENSMUSG00000043411	Usp48	0.00071781	0.0174072	1.55247	10.1724	10.3253	10.3934	9.68836	9.6697	9.62935
ENSMUSG00000041757	Plekha6	0.000720519	0.0174072	3.54469	5.58212	5.3268	5.33084	3.24159	3.71026	3.81094
ENSMUSG00000029861	Fam131b	0.000720941	0.0174072	14.8085	6.26183	6.18294	6.00867	1.50711	2.37432	2.90696
ENSMUSG00000005982	Naa60	0.000721293	0.0174072	1.20175	5.80319	5.80173	5.84129	5.59465	5.5076	5.54855
ENSMUSG00000032577	Mapkapk3	0.000721712	0.0174072	1.76391	10.1067	10.3873	10.1539	9.37943	9.397	9.41527
ENSMUSG00000040430	Pitpnc1	0.000721804	0.0174072	1.70875	7.33287	7.19571	7.36817	6.53515	6.41166	6.63111
ENSMUSG00000034731	Dgkh	0.000722553	0.0174072	4.66548	7.38011	8.12947	7.98346	5.69534	5.63857	5.49305
ENSMUSG00000038545	Cul7	0.000725124	0.0174313	0.628939	5.99186	6.089	6.09507	6.83657	6.7286	6.61779
ENSMUSG00000037752	Xkr8	0.000730096	0.017471	2.24297	6.7486	6.86744	6.64681	5.75428	5.62425	5.38808
ENSMUSG00000040720	1110037F02Rik	0.000730492	0.017471	1.47333	10.3462	10.5074	10.4615	9.81601	9.93982	9.88199
ENSMUSG00000002458	Rgs19	0.000733651	0.017471	0.812108	7.83967	7.78228	7.76433	8.11453	8.05034	8.12217
ENSMUSG00000020899	Pfas	0.000734198	0.017471	0.601237	3.44443	3.3453	3.41406	4.26561	4.12697	4.01318
ENSMUSG00000062753	AI413582	0.000737504	0.017471	1.28467	4.15844	4.20911	4.16696	3.77308	3.79021	3.88701
ENSMUSG00000015468	Notch4	0.000739016	0.017471	0.173126	-1.21941	-1.17785	-1.35442	1.6462	1.4308	0.76163
ENSMUSG00000049488	Tmem67	0.000741793	0.017471	0.466647	-1.31461	-1.42306	-1.22135	-0.302129	-0.0158333	-0.342268
ENSMUSG00000030956	Fam53b	0.000745125	0.017471	1.57532	7.55222	7.71956	7.55643	6.91355	6.90599	7.04173
ENSMUSG00000031392	Irak1	0.000746079	0.017471	0.750998	6.23384	6.18857	6.25435	6.68605	6.67085	6.55922
ENSMUSG00000039521	Foxp3	0.000746639	0.017471	0.225323	3.56882	3.15088	2.85269	5.5448	5.24064	5.23675
ENSMUSG00000024539	Ptpn2	0.000747578	0.017471	1.40159	2.91794	2.99314	2.94527	2.40459	2.43157	2.559
ENSMUSG00000032193	Ldlr	0.000747775	0.017471	0.227434	7.22757	6.79937	7.11189	9.28223	9.45283	8.81322
ENSMUSG00000029094	Afap1	0.000748363	0.017471	0.232933	1.22724	0.530634	0.595012	2.94054	2.9171	2.80128
ENSMUSG00000053253	Ndfip2	0.000750536	0.017471	1.72576	9.43709	9.47972	9.20949	8.60737	8.564	8.59323
ENSMUSG00000045441	Gprin3	0.000751833	0.017471	4.265	7.22868	7.39231	7.52232	4.91659	5.30928	5.6398
ENSMUSG00000022814	Umps	0.000753157	0.017471	0.746809	8.21262	8.08736	8.0812	8.51797	8.56578	8.56099
ENSMUSG00000028252	Ccnc	0.000754733	0.017471	1.8717	2.76511	2.95176	2.73317	1.86862	2.04911	1.81924
ENSMUSG00000076431	Sox4	0.000755151	0.017471	0.154074	0.206556	-0.079678	-0.162083	2.66697	3.162	2.23074
ENSMUSG00000062591	Tubb4a	0.000760072	0.0175482	3.71303	6.98226	7.23469	7.02003	5.49504	5.22091	4.84323
ENSMUSG00000028675	Pnrc2	0.000761787	0.0175512	1.32122	4.3464	4.43302	4.2944	3.98805	3.93912	3.94104
ENSMUSG00000030748	Il4ra	0.000766084	0.0175944	0.401171	8.66095	8.22978	8.53678	9.70302	9.76299	9.91463
ENSMUSG00000046434	Hnrnpa1	0.000766838	0.0175944	0.55231	6.96957	6.75932	6.82758	7.57043	7.77261	7.78277
ENSMUSG00000078789	Dph1	0.000769501	0.017619	0.48028	3.53588	3.1473	3.35729	4.44761	4.40142	4.36559
ENSMUSG00000020654	Adcy3	0.000772302	0.0176222	1.47663	5.63521	5.81335	5.72572	5.12645	5.13272	5.22817
ENSMUSG00000040351	Ankib1	0.0007743	0.0176222	1.33928	9.91098	10.0222	9.94705	9.57527	9.56571	9.47488
ENSMUSG00000040511	Pvr	0.000775184	0.0176222	2.16047	8.9495	9.16477	9.03439	7.87867	8.1393	7.79665
ENSMUSG00000004591	Pkn2	0.000779497	0.0176222	1.28566	10.2618	10.3031	10.3029	9.98262	9.94086	9.85685
ENSMUSG00000037894	H2afz	0.000781476	0.0176222	1.55759	5.90086	5.87929	5.70133	5.14282	5.17819	5.24252
ENSMUSG00000023452	Pisd	0.000783938	0.0176222	0.600364	1.83532	1.58916	1.61894	2.45202	2.41871	2.38096
ENSMUSG00000028954	Nub1	0.000784582	0.0176222	1.35245	7.56586	7.65779	7.60423	7.18105	7.10228	7.23783
ENSMUSG00000065954	Tacc1	0.00078585	0.0176222	1.27963	10.8426	10.9693	10.8831	10.5253	10.5614	10.5411
ENSMUSG00000047777	Phf13	0.000786746	0.0176222	2.35747	7.58202	7.50156	7.35077	6.05661	6.20883	6.45719
ENSMUSG00000061086	Myl4	0.000786972	0.0176222	0.546723	2.25434	2.4572	2.4507	3.32512	3.32764	3.12283
ENSMUSG00000062210	Tnfaip8	0.000787133	0.0176222	0.756342	6.44754	6.50646	6.37489	6.88213	6.84935	6.80607
ENSMUSG00000022200	Golph3	0.000792522	0.0176913	1.34969	6.86411	7.01178	6.88122	6.50082	6.48461	6.4738
ENSMUSG00000015127	Unkl	0.000794761	0.0176913	1.39039	5.32131	5.35527	5.2884	4.81786	4.78034	4.94031
ENSMUSG00000068220	Lgals1	0.00079608	0.0176913	7.23953	9.4423	9.89949	9.0991	6.23768	6.67754	6.95798
ENSMUSG00000037661	Gpr160	0.000797192	0.0176913	3.05494	2.43456	2.63193	2.17193	0.804742	1.00032	0.599929
ENSMUSG00000045868	Gvin1	0.00079888	0.0176913	2.09529	2.31559	2.38049	2.42908	1.46641	1.09114	1.36617
ENSMUSG00000030304	Ergic2	0.000799797	0.0176913	1.13503	7.00855	6.99482	6.96627	6.80792	6.77962	6.83391
ENSMUSG00000029860	Zyx	0.000802509	0.0177159	2.1091	7.96062	8.25023	7.99478	6.87689	6.96665	7.13221
ENSMUSG00000084915	C230037L18Rik	0.0008057	0.0177492	0.660236	2.93765	2.86139	2.90484	3.62406	3.43534	3.44132
ENSMUSG00000036810	Cnep1r1	0.00080722	0.0177492	1.18993	3.68234	3.73415	3.69207	3.48064	3.40759	3.46771
ENSMUSG00000007891	Ctsd	0.000808963	0.0177523	2.13024	10.9576	11.1005	10.7937	9.72234	10.0019	9.85444
ENSMUSG00000024772	Ehd1	0.00082116	0.0179426	0.381631	4.76275	4.44959	4.37968	5.86483	6.11129	5.78515
ENSMUSG00000036565	Ttyh3	0.000823984	0.0179426	0.480404	4.99882	4.63033	4.92534	5.94259	5.93775	5.84719
ENSMUSG00000050947	Amigo1	0.000824923	0.0179426	1.68816	0.541172	0.422685	0.432065	-0.19723	-0.436983	-0.236225
ENSMUSG00000021540	Smad5	0.000826533	0.0179426	0.694605	3.76951	3.63949	3.8007	4.20925	4.26227	4.31539
ENSMUSG00000010025	Aldh3a2	0.000828318	0.0179426	1.52901	7.19434	7.39159	7.28836	6.6056	6.71852	6.71236
ENSMUSG00000007029	Vars	0.000829349	0.0179426	0.472037	5.31789	5.04197	5.35711	6.40671	6.3701	6.18925
ENSMUSG00000043895	S1pr2	0.000830182	0.0179426	1.77026	6.2801	6.46481	6.28971	5.45747	5.44726	5.658
ENSMUSG00000001482	Def8	0.000830587	0.0179426	0.719236	4.50694	4.45796	4.45999	5.04069	4.94304	4.86754
ENSMUSG00000010660	Plcd1	0.000836759	0.0180306	9.00035	3.4263	4.16189	3.79943	0.361203	1.1857	0.330783
ENSMUSG00000007411	Mark3	0.000837913	0.0180306	0.902227	6.7134	6.71836	6.74256	6.87143	6.85028	6.89792
ENSMUSG00000025780	Itih5	0.000842067	0.0180849	0.166008	-1.71718	-1.70533	-2.38747	0.472993	1.0115	0.477561
ENSMUSG00000022639	5330426P16Rik	0.000844006	0.0180914	1.88318	6.50978	6.82767	6.63046	5.82153	5.72551	5.68136
ENSMUSG00000074896	Ifit3	0.000847941	0.0181034	1.79374	6.87445	7.13506	7.02407	6.18058	6.25778	6.0663
ENSMUSG00000022305	Lrp12	0.000849066	0.0181034	0.214181	-1.12803	-1.60656	-0.992331	1.19821	1.08201	0.66216
ENSMUSG00000068823	Csde1	0.000849464	0.0181034	1.38289	8.62075	8.60922	8.5434	8.0502	8.20869	8.11142
ENSMUSG00000025579	Gaa	0.000854305	0.0181716	0.668201	6.60158	6.5351	6.57178	7.17371	7.2453	7.0344
ENSMUSG00000002983	Relb	0.000856839	0.0181906	0.467786	5.58928	5.40354	5.38753	6.37503	6.7343	6.55927
ENSMUSG00000033554	Dph5	0.00085912	0.0182042	0.593003	2.78201	2.78967	2.99211	3.63345	3.51486	3.67713
ENSMUSG00000074170	Plekhf1	0.000862935	0.0182284	9.1442	0.311054	0.0916898	-0.0751223	-2.72548	-3.761	-2.76447
ENSMUSG00000019996	Map7	0.000863945	0.0182284	0.348106	0.512789	0.00237473	0.493725	1.84749	1.91987	1.80874
ENSMUSG00000026944	Abca2	0.000865199	0.0182284	1.48379	8.05087	8.10377	8.19735	7.6221	7.46056	7.56146
ENSMUSG00000032420	Nt5e	0.000868167	0.0182562	2.69969	8.68991	8.66937	8.67882	7.05433	7.12056	7.56483
ENSMUSG00000025246	Tbl1x	0.000871805	0.018298	0.73994	6.7409	6.59963	6.6882	7.0602	7.12613	7.14596
ENSMUSG00000041763	Tpp2	0.000873811	0.0183054	1.47898	8.84351	8.95002	9.04882	8.34666	8.42325	8.37864
ENSMUSG00000029322	Plac8	0.000877903	0.0183108	0.345221	4.05185	3.76561	3.6858	5.49677	5.50407	5.10563
ENSMUSG00000038807	Rap1gap2	0.000878633	0.0183108	5.729	7.33484	7.52713	7.02087	4.81282	5.17418	4.34099
ENSMUSG00000036894	Rap2b	0.00088016	0.0183108	1.57173	4.47572	4.60108	4.38198	3.7779	3.82098	3.90283
ENSMUSG00000010392	Gosr1	0.000881944	0.0183108	1.34742	6.27658	6.37609	6.38245	5.86737	5.89617	5.98098
ENSMUSG00000003623	Crot	0.00088364	0.0183108	2.40452	5.15869	5.5382	5.23322	4.06478	3.89251	4.17557
ENSMUSG00000022724	Mina	0.000883983	0.0183108	1.59137	8.59979	8.76617	8.71525	7.91077	8.09577	8.06386
ENSMUSG00000037788	Vopp1	0.000895418	0.0183896	2.33258	8.63327	8.5338	8.49279	7.17544	7.22606	7.59258
ENSMUSG00000048521	Cxcr6	0.000895455	0.0183896	4.20307	9.77795	10.2766	9.84854	7.66352	7.78802	8.23727
ENSMUSG00000032481	Smarcc1	0.0008982	0.0183896	0.874173	4.58553	4.63515	4.64139	4.8406	4.80131	4.80219
ENSMUSG00000013698	Pea15a	0.000898755	0.0183896	2.32829	8.0014	8.17104	7.89406	6.5905	6.8494	6.96877
ENSMUSG00000024812	Tjp2	0.000899507	0.0183896	0.220067	-1.41407	-1.50912	-2.09132	0.751553	0.319965	0.46593
ENSMUSG00000060538	Tmem219	0.000899735	0.0183896	0.804067	5.46345	5.40753	5.34682	5.74084	5.70152	5.71928
ENSMUSG00000015095	Fbxw5	0.000899945	0.0183896	0.816425	3.88264	3.88423	3.94773	4.19757	4.24102	4.15383
ENSMUSG00000019854	Reps1	0.00090106	0.0183896	1.38619	9.90559	9.97795	9.90406	9.36435	9.49333	9.51655
ENSMUSG00000038264	Sema7a	0.000904205	0.0184199	0.209509	3.35662	2.83745	3.03302	5.21505	5.72964	5.04713
ENSMUSG00000034724	Cnot6l	0.000909492	0.0184936	1.33931	7.80993	7.86522	7.90429	7.48305	7.36034	7.47159
ENSMUSG00000005447	Pafah1b3	0.00091213	0.0185132	0.475074	1.86785	1.89398	1.64933	2.94583	2.99472	2.69193
ENSMUSG00000015970	Chdh	0.00091431	0.0185133	0.153148	-2.02214	-2.85074	-2.65016	0.337718	0.416032	-0.155793
ENSMUSG00000026767	Fam188a	0.000918428	0.0185133	1.49288	8.27459	8.44313	8.28732	7.68844	7.8159	7.76643
ENSMUSG00000038482	Tfdp1	0.000918941	0.0185133	0.627638	1.6819	1.57795	1.79859	2.38567	2.27558	2.41317
ENSMUSG00000027610	Gss	0.000919531	0.0185133	1.76832	5.52387	5.58183	5.56276	4.82868	4.82259	4.55006
ENSMUSG00000003199	Mpnd	0.000920775	0.0185133	1.66596	5.14788	5.19075	5.04081	4.25243	4.43017	4.48779
ENSMUSG00000031787	Katnb1	0.000922156	0.0185133	1.85005	5.25049	5.52074	5.35363	4.52804	4.36354	4.5706
ENSMUSG00000024513	Mbd2	0.000924409	0.0185249	1.75401	4.30403	4.38991	4.28121	3.37942	3.48928	3.67448
ENSMUSG00000015027	Galns	0.000928363	0.0185601	0.566635	7.93572	7.81851	7.81089	8.66511	8.82479	8.53374
ENSMUSG00000058672	Tubb2a	0.000930003	0.0185601	0.322317	2.47576	2.25294	1.90077	3.82384	3.99307	3.7129
ENSMUSG00000061451	Tmem151a	0.000932791	0.0185601	12.6442	4.3379	4.55629	3.98274	0.0274997	1.34039	0.527813
ENSMUSG00000006058	Snf8	0.000933922	0.0185601	1.22822	4.50052	4.5321	4.52001	4.21218	4.1695	4.28125
ENSMUSG00000051412	Vamp7	0.000935922	0.0185601	1.52645	3.98313	4.19367	4.09473	3.48968	3.41741	3.53391
ENSMUSG00000034586	Hid1	0.00094012	0.0185601	2.67641	9.02419	9.13321	9.01271	7.47135	7.48616	7.95171
ENSMUSG00000029265	Dr1	0.000944928	0.0185601	1.62492	9.56085	9.74267	9.64077	9.06589	8.86641	8.91088
ENSMUSG00000034848	Ttc21b	0.000945172	0.0185601	1.46303	5.2962	5.49058	5.39352	4.87358	4.78797	4.87187
ENSMUSG00000025477	Inpp5a	0.000946007	0.0185601	0.306941	2.19654	1.93332	2.47676	3.90329	4.1083	3.70693
ENSMUSG00000024952	Rps6ka4	0.000946513	0.0185601	1.5189	5.35628	5.43069	5.34517	4.75153	4.67738	4.89413
ENSMUSG00000025757	Hspa4l	0.000949288	0.0185601	1.57582	6.45466	6.41123	6.5293	5.93178	5.70202	5.79309
ENSMUSG00000030930	Chst15	0.000949878	0.0185601	0.180435	5.79086	5.11766	5.07501	7.87433	8.03385	7.4867
ENSMUSG00000020877	Scrn2	0.000951332	0.0185601	0.651533	-1.22034	-1.34659	-1.23906	-0.692607	-0.724925	-0.534195
ENSMUSG00000071714	Csf2rb2	0.000952574	0.0185601	0.106577	1.31795	1.16988	0.717103	4.33796	4.83748	3.71956
ENSMUSG00000024212	Mllt1	0.000953839	0.0185601	1.4972	3.88908	3.93805	3.94589	3.27154	3.28405	3.47064
ENSMUSG00000031987	Egln1	0.000954217	0.0185601	1.7426	4.31055	4.17319	4.19181	3.31669	3.37187	3.58326
ENSMUSG00000027709	Mccc1	0.000956026	0.0185601	0.655089	1.84032	1.87152	2.0228	2.56726	2.55939	2.43869
ENSMUSG00000078453	Abracl	0.00095631	0.0185601	2.0733	4.31235	4.55736	4.24427	3.27296	3.2201	3.46514
ENSMUSG00000027544	Nfatc2	0.00095801	0.0185606	1.99763	8.86031	9.06921	9.0453	8.03348	7.81465	8.13183
ENSMUSG00000041477	Dcp1b	0.000965692	0.0186368	1.44515	3.45072	3.44962	3.50207	2.98456	2.81955	3.00464
ENSMUSG00000009035	Tmem184b	0.000966254	0.0186368	0.781883	3.94241	3.96707	4.00661	4.36751	4.25451	4.359
ENSMUSG00000031347	Cetn2	0.000966987	0.0186368	1.57083	4.41418	4.55805	4.36501	3.75706	3.73679	3.88883
ENSMUSG00000018599	Mief2	0.000974928	0.0187462	1.33686	2.42976	2.41715	2.40107	2.08877	1.97375	1.92892
ENSMUSG00000006651	Aplp1	0.000976046	0.0187462	3.17646	4.7705	4.98208	5.37128	3.22184	3.4798	3.41996
ENSMUSG00000026603	Smyd2	0.000978029	0.0187518	0.302454	1.54448	0.960208	1.42262	3.11844	2.85539	3.12914
ENSMUSG00000032202	Rab27a	0.000983754	0.0188053	1.83595	6.09667	6.21405	6.13569	5.16569	5.18872	5.46244
ENSMUSG00000032666	1700025G04Rik	0.000984217	0.0188053	2.76872	5.72613	5.49052	5.54509	4.02418	3.91038	4.41953
ENSMUSG00000034833	Tespa1	0.00098641	0.0188148	1.8237	4.40458	4.46497	4.49362	3.44111	3.55098	3.77049
ENSMUSG00000035042	Ccl5	0.00099217	0.0188921	6.36535	12.6293	12.9479	12.4727	9.56831	9.95195	10.5189
ENSMUSG00000058748	Zfp958	0.000995636	0.0189256	1.28404	2.7217	2.67064	2.61155	2.34781	2.25568	2.31834
ENSMUSG00000049086	Bmyc	0.000998675	0.0189419	0.400907	0.932412	0.441958	0.738919	2.04756	1.91685	2.10487
ENSMUSG00000045973	Slc25a51	0.00100098	0.0189419	1.50627	5.2589	5.15426	5.14258	4.66998	4.48066	4.63214
ENSMUSG00000034854	Mfsd12	0.00100799	0.0189419	0.452124	1.69627	1.62643	1.72941	2.89592	3.01315	2.57866
ENSMUSG00000029550	Sppl3	0.00100825	0.0189419	1.4629	7.99671	8.15006	7.99085	7.45818	7.46209	7.57088
ENSMUSG00000020986	Sec23a	0.00100898	0.0189419	1.43828	8.14063	8.05781	8.02003	7.58594	7.60925	7.45025
ENSMUSG00000000085	Scmh1	0.00100968	0.0189419	0.162239	0.771496	-0.276115	0.248992	2.95134	2.80252	2.86192
ENSMUSG00000034931	Dhx8	0.00101291	0.0189419	1.20288	5.28719	5.38487	5.3109	5.07146	5.07077	5.04125
ENSMUSG00000041420	Meis3	0.00101419	0.0189419	1.71724	5.55743	5.52906	5.43613	4.58524	4.72363	4.87348
ENSMUSG00000039515	Ppp2r4	0.00101643	0.0189419	0.843983	7.24186	7.21796	7.19017	7.43202	7.50965	7.44247
ENSMUSG00000030243	Recql	0.00102069	0.0189419	1.23177	6.95745	6.935	7.04316	6.6933	6.65391	6.68621
ENSMUSG00000028634	Hivep3	0.00102136	0.0189419	0.311627	1.42995	1.5079	1.09479	3.32539	2.89934	2.85424
ENSMUSG00000030471	Zdhhc13	0.00102153	0.0189419	0.70376	5.02418	4.95681	4.84944	5.40496	5.50767	5.43834
ENSMUSG00000028965	Tnfrsf9	0.00102295	0.0189419	0.336051	2.47986	2.52143	2.6552	4.07442	3.84924	4.45258
ENSMUSG00000030616	Sytl2	0.00102364	0.0189419	3.79178	4.50173	4.92307	4.63734	2.57371	2.58081	3.139
ENSMUSG00000049421	Zfp260	0.00102404	0.0189419	1.4226	7.55251	7.64754	7.70356	7.10866	7.06732	7.20205
ENSMUSG00000041025	Iffo2	0.0010276	0.0189419	2.58895	6.25194	6.53323	6.43862	4.76052	5.18189	5.16429
ENSMUSG00000042659	Arrdc4	0.00102819	0.0189419	0.245674	4.22954	3.96743	3.54638	5.83035	6.19591	5.79264
ENSMUSG00000028967	Errfi1	0.00102841	0.0189419	2.98445	2.95306	3.36826	3.26357	1.36419	1.83033	1.65798
ENSMUSG00000032750	Gab3	0.00102897	0.0189419	1.90168	6.01053	5.89312	6.03335	4.90124	5.0144	5.23953
ENSMUSG00000032038	St3gal4	0.00103336	0.0189912	1.64496	7.5282	7.44189	7.42824	6.61284	6.74803	6.8833
ENSMUSG00000032601	Prkar2a	0.00103902	0.0190521	1.60735	6.04402	5.97912	6.04302	5.18389	5.39668	5.43153
ENSMUSG00000035064	Eef2k	0.00104022	0.0190521	0.424961	3.57034	3.47728	3.78702	4.82862	5.04848	4.66132
ENSMUSG00000033732	Sf3b3	0.00104494	0.0190521	0.822313	6.86704	6.80528	6.90694	7.17039	7.13616	7.11942
ENSMUSG00000017929	B4galt5	0.00104652	0.0190521	2.11323	5.95304	6.33512	6.02868	5.02134	5.1142	4.94295
ENSMUSG00000015942	Gtf2ird2	0.0010479	0.0190521	0.670384	7.84128	7.69022	7.80632	8.36499	8.26527	8.43838
ENSMUSG00000033055	Ankrd54	0.00104817	0.0190521	1.62177	4.31233	4.51488	4.46654	3.70432	3.65702	3.83971
ENSMUSG00000035757	Selo	0.00104871	0.0190521	1.33513	4.44073	4.47439	4.54207	4.12998	3.99646	4.0798
ENSMUSG00000030729	Pgm2l1	0.00105322	0.0190912	1.94842	3.37025	3.72473	3.59228	2.54807	2.55991	2.69237
ENSMUSG00000022130	Tgds	0.00105431	0.0190912	1.35164	3.03656	3.00562	3.12982	2.63525	2.55664	2.67598
ENSMUSG00000020390	Ube2b	0.00105863	0.0191023	1.4413	7.26456	7.35806	7.28074	6.78514	6.67318	6.86292
ENSMUSG00000066233	Tmem42	0.00105974	0.0191023	0.809313	5.32239	5.31079	5.24132	5.60993	5.54731	5.63295
ENSMUSG00000016619	Nup50	0.00106117	0.0191023	1.48276	10.2593	10.3773	10.2779	9.64825	9.72069	9.84074
ENSMUSG00000032733	Snx33	0.00106298	0.0191023	1.26259	9.19864	9.18808	9.27994	8.88398	8.93364	8.83987
ENSMUSG00000029513	Prkab1	0.00106397	0.0191023	1.26599	7.55129	7.51944	7.47539	7.12462	7.16195	7.23876
ENSMUSG00000040363	Bcor	0.00106684	0.0191023	0.825975	6.6667	6.6245	6.71294	6.9247	6.92261	6.98432
ENSMUSG00000041235	Chd7	0.00106836	0.0191023	1.40552	6.34342	6.40318	6.39345	5.83666	5.83122	5.99887
ENSMUSG00000049907	Rasl11b	0.00106951	0.0191023	3.08351	3.2356	3.65289	3.028	1.73434	1.73902	1.56943
ENSMUSG00000029050	Ski	0.00107067	0.0191023	1.32766	11.2622	11.2324	11.1908	10.8096	10.7494	10.8998
ENSMUSG00000050921	P2ry10	0.00107328	0.0191023	1.20722	9.75739	9.84835	9.78776	9.50315	9.51401	9.56126
ENSMUSG00000020534	Shmt1	0.00107544	0.0191023	0.355336	4.14553	3.61422	3.99294	5.35511	5.30928	5.56653
ENSMUSG00000056629	Fkbp2	0.00107642	0.0191023	0.736813	2.23855	2.22812	2.21517	2.58828	2.65052	2.76493
ENSMUSG00000029923	Rab19	0.00107994	0.0191023	1.95247	5.96474	6.19516	6.04804	4.95587	5.08227	5.2739
ENSMUSG00000037795	N4bp2	0.0010805	0.0191023	0.317026	4.90495	4.32155	4.61612	6.30718	6.42603	6.08139
ENSMUSG00000008206	Cers4	0.00108694	0.0191023	1.49779	5.89473	5.90668	6.05453	5.2892	5.44964	5.36858
ENSMUSG00000034501	Pcnxl4	0.00108744	0.0191023	1.32652	0.803642	0.835751	0.822428	0.346418	0.504922	0.387547
ENSMUSG00000029787	Avl9	0.00108994	0.0191023	1.38125	3.80873	3.79937	3.75307	3.24436	3.42179	3.29709
ENSMUSG00000021196	Pfkp	0.0010908	0.0191023	1.91159	7.1719	7.39441	7.23976	6.29209	6.20423	6.50545
ENSMUSG00000029406	Pitpnm2	0.00109268	0.0191023	0.475316	9.07771	8.76091	9.12568	10.1482	9.95572	10.0795
ENSMUSG00000036890	Gtdc1	0.00109396	0.0191023	0.603116	1.5945	1.57524	1.34092	2.22426	2.18662	2.28824
ENSMUSG00000025137	Pcyt2	0.00109456	0.0191023	0.736234	3.67412	3.59722	3.67656	4.11538	4.00275	4.15506
ENSMUSG00000033577	Myo6	0.00109558	0.0191023	0.434064	1.80388	1.49844	1.67897	3.01558	2.93316	2.64461
ENSMUSG00000097796	Gm16702	0.00109592	0.0191023	4.695	3.1813	3.23679	2.96398	0.420037	0.991297	1.27736
ENSMUSG00000031808	Slc27a1	0.00109981	0.0191023	0.45134	0.856915	0.537911	0.828966	1.99764	1.96096	1.70833
ENSMUSG00000026672	Optn	0.00110061	0.0191023	0.242122	4.41959	4.35447	4.12871	6.48239	6.65513	5.90384
ENSMUSG00000050029	Rap2c	0.00110142	0.0191023	1.69461	5.59478	5.79643	5.62663	4.95735	4.99524	4.78237
ENSMUSG00000040312	Cchcr1	0.00110146	0.0191023	2.81934	2.9957	3.04228	3.21866	1.87445	1.30405	1.59207
ENSMUSG00000005883	Spo11	0.00110794	0.0191561	0.457909	2.52503	2.24852	2.06728	3.41523	3.37109	3.43511
ENSMUSG00000006342	Susd2	0.00110802	0.0191561	12.6267	3.80346	3.94681	2.90846	0.432969	-0.181463	-0.567987
ENSMUSG00000025583	Rptor	0.00111351	0.0192211	1.72652	3.76778	3.82837	3.80606	2.83011	3.08011	3.12838
ENSMUSG00000046668	Cxxc5	0.0011159	0.0192236	0.185732	1.98069	1.04987	1.23771	3.93668	3.87993	3.73779
ENSMUSG00000028273	Pdlim5	0.00111743	0.0192236	1.40671	5.5389	5.58812	5.541	5.11862	4.95044	5.12197
ENSMUSG00000039262	Prrc2b	0.00111886	0.0192236	1.71182	12.7328	13.0341	12.9424	12.0844	12.1256	12.1728
ENSMUSG00000100426	RP23-149A5.3	0.00112081	0.0192273	7.71003	3.60419	2.54309	2.97778	-0.228268	0.156176	0.356934
ENSMUSG00000031976	Urb2	0.00112544	0.0192558	0.715717	0.178045	-0.011128	0.0486715	0.554728	0.5283	0.580179
ENSMUSG00000046447	Camk2n1	0.00112595	0.0192558	2.86993	1.88991	1.45621	1.55658	-0.00282931	-0.0235999	0.366078
ENSMUSG00000021374	Nup153	0.00113249	0.0192606	1.20381	7.81998	7.81984	7.86622	7.51167	7.59119	7.60034
ENSMUSG00000038179	Slamf7	0.00113306	0.0192606	2.95322	9.82054	10.1469	9.72147	8.33942	8.56766	8.09492
ENSMUSG00000026399	Cd55	0.00113361	0.0192606	0.291412	2.22079	1.55185	1.80288	3.6925	3.75214	3.46747
ENSMUSG00000097471	5830432E09Rik	0.00113528	0.0192606	1.99092	3.09962	3.39489	3.20765	2.21598	2.11187	2.39402
ENSMUSG00000008976	Gabpa	0.00113792	0.0192606	1.2517	6.18354	6.24146	6.14399	5.90844	5.87224	5.81663
ENSMUSG00000022637	Cblb	0.0011394	0.0192606	0.756443	5.59653	5.71599	5.64255	5.99678	6.05307	6.11331
ENSMUSG00000021277	Traf3	0.00114157	0.0192606	0.854921	8.33886	8.26783	8.33908	8.56503	8.54014	8.51902
ENSMUSG00000012422	Tmem167	0.00114179	0.0192606	1.38227	3.77775	3.93693	3.84146	3.36836	3.44657	3.3401
ENSMUSG00000074030	Exoc8	0.00114187	0.0192606	1.40286	3.33493	3.49255	3.40472	2.91969	2.85966	2.98775
ENSMUSG00000061859	Inadl	0.00114821	0.0193143	0.249676	1.31379	0.581317	1.12287	2.86953	2.95213	3.20192
ENSMUSG00000056687	Gm11696	0.00114967	0.0193143	0.508009	4.30128	4.38396	4.08681	5.26238	5.08836	5.35254
ENSMUSG00000018427	Ypel2	0.00115185	0.0193143	0.303139	4.9682	4.7289	4.82046	6.59664	6.88053	6.20623
ENSMUSG00000028899	Taf12	0.00115202	0.0193143	1.47536	4.67495	4.72871	4.66802	4.02063	4.12289	4.24496
ENSMUSG00000048351	Coa7	0.00115496	0.0193342	0.679487	3.16771	3.31252	3.26098	3.90852	3.74442	3.76072
ENSMUSG00000074497	A430078G23Rik	0.00116237	0.0193967	1.63842	8.00402	8.10247	8.14215	7.25904	7.33788	7.5148
ENSMUSG00000019794	Katna1	0.00116415	0.0193967	1.2213	6.29765	6.26527	6.37163	5.99408	6.04401	6.03118
ENSMUSG00000053175	Bcl3	0.00116472	0.0193967	0.589661	2.96097	2.78845	2.80838	3.7629	3.54822	3.53282
ENSMUSG00000040570	Rundc3b	0.00116569	0.0193967	2.34837	2.65081	2.76179	2.61842	1.37626	1.24056	1.71922
ENSMUSG00000036707	Cab39	0.00116829	0.0194019	1.43584	5.58959	5.7672	5.66925	5.0803	5.19547	5.18456
ENSMUSG00000030652	Coq7	0.00116984	0.0194019	0.45855	1.24978	1.42665	1.18901	2.62168	2.39737	2.22094
ENSMUSG00000050148	Ubqln2	0.0011719	0.0194019	1.25887	6.95197	6.99203	7.07605	6.69045	6.69211	6.64111
ENSMUSG00000005069	Pex5	0.00117301	0.0194019	1.33885	2.32782	2.44564	2.34085	1.88097	1.98729	1.98308
ENSMUSG00000041831	Sytl3	0.00117854	0.0194255	2.85326	4.29666	4.5038	4.25164	2.72747	2.62205	3.16475
ENSMUSG00000051674	Dcun1d4	0.00118122	0.0194255	2.08942	3.35177	3.64632	3.25122	2.39365	2.4139	2.25244
ENSMUSG00000030718	Ppme1	0.00118174	0.0194255	1.21996	9.67758	9.5948	9.6769	9.33876	9.34453	9.40551
ENSMUSG00000024095	Hnrnpll	0.0011836	0.0194255	1.40844	4.35459	4.32744	4.37831	3.87538	3.95108	3.75158
ENSMUSG00000030282	Cmas	0.00118529	0.0194255	1.43098	10.3198	10.4576	10.3268	9.87751	9.76523	9.91048
ENSMUSG00000033313	Fbxl8	0.00118666	0.0194255	1.56575	3.02221	3.09353	3.03771	2.36991	2.29412	2.54886
ENSMUSG00000026436	Elk4	0.00118822	0.0194255	0.914741	6.81654	6.8235	6.82907	6.9796	6.92738	6.94781
ENSMUSG00000055835	Zfp1	0.00118956	0.0194255	0.654805	2.51522	2.32252	2.50219	3.00381	3.03167	3.13705
ENSMUSG00000021477	Ctsl	0.00119196	0.0194255	0.186425	1.0811	0.677506	0.543816	3.17726	3.62436	2.77081
ENSMUSG00000048720	Tbc1d12	0.00119301	0.0194255	1.70273	3.31396	3.48311	3.56215	2.80027	2.61486	2.64053
ENSMUSG00000030283	St8sia1	0.00119372	0.0194255	0.34251	3.8143	3.24598	3.61747	5.03595	5.00097	5.27818
ENSMUSG00000058979	Cecr5	0.0011988	0.0194796	1.82193	9.73327	9.80124	9.81885	8.99034	8.71757	9.04904
ENSMUSG00000040463	Mybbp1a	0.00121023	0.0196365	0.650334	7.74202	7.61806	7.82575	8.30017	8.30689	8.44101
ENSMUSG00000098905	Zfp953	0.00121256	0.0196456	1.1972	2.06707	1.98559	2.04954	1.73725	1.80496	1.78102
ENSMUSG00000031217	Efnb1	0.00121526	0.0196606	0.35405	4.72719	4.70005	4.90535	6.50239	6.38458	5.93954
ENSMUSG00000001986	Gria3	0.00122281	0.0197247	0.118247	-1.75952	-2.89629	-2.26892	0.454018	1.09372	0.767918
ENSMUSG00000048707	Tprn	0.00122369	0.0197247	1.18582	4.42473	4.34797	4.3637	4.12519	4.16887	4.10467
ENSMUSG00000028228	Cpne3	0.00122456	0.0197247	2.31333	4.01719	4.41952	4.10846	3.01923	3.08833	2.8077
ENSMUSG00000017679	Ttpal	0.00122853	0.0197396	0.62669	9.37601	9.18785	9.24306	10.051	9.93837	9.84012
ENSMUSG00000000555	Itga5	0.00123247	0.0197396	0.157395	0.492951	-0.0673197	-0.379019	2.81108	2.95631	2.28184
ENSMUSG00000068036	Mllt4	0.00123407	0.0197396	0.255397	5.73816	5.57592	5.14202	7.41761	7.75439	7.19167
ENSMUSG00000031373	Car5b	0.00123671	0.0197396	14.5631	4.44361	5.03073	4.04337	0.382646	1.38631	0.156033
ENSMUSG00000024527	Afg3l2	0.00123675	0.0197396	0.831935	3.48882	3.5934	3.5411	3.8047	3.78628	3.82871
ENSMUSG00000020941	Map3k14	0.00123912	0.0197396	0.665403	9.22597	9.21316	9.10667	9.74692	9.88569	9.6763
ENSMUSG00000072494	Ppp1r3e	0.0012404	0.0197396	1.65977	1.97706	1.96138	2.15965	1.17525	1.35719	1.37271
ENSMUSG00000020577	Tspan13	0.00124076	0.0197396	0.495113	3.91261	3.73302	3.70417	4.6978	5.00972	4.68478
ENSMUSG00000007872	Id3	0.00124152	0.0197396	0.245945	4.20786	3.45301	3.73348	5.91588	5.59202	5.95722
ENSMUSG00000009293	Ube2g2	0.00124456	0.0197551	1.75375	7.05291	7.08517	6.95488	6.0452	6.26197	6.35447
ENSMUSG00000028795	Ccdc28b	0.00124606	0.0197551	0.277778	-1.25805	-1.28519	-1.77593	0.483116	0.627567	0.11413
ENSMUSG00000040276	Pacsin1	0.00125085	0.0198028	0.23792	4.28353	3.41017	3.85171	5.99739	5.88615	5.87622
ENSMUSG00000031652	N4bp1	0.0012546	0.019831	1.63683	6.49465	6.60969	6.45879	5.92297	5.83898	5.66848
ENSMUSG00000042015	Wdr41	0.00125731	0.019831	0.610583	7.50027	7.45702	7.56932	8.22093	8.36153	8.07938
ENSMUSG00000026775	Yme1l1	0.00126007	0.019831	1.45626	5.60276	5.7367	5.77139	5.23769	5.15679	5.08956
ENSMUSG00000022900	Ildr1	0.00126023	0.019831	3.45521	3.53227	3.82579	3.65289	1.83028	2.25706	1.5573
ENSMUSG00000000056	Narf	0.00126158	0.019831	0.703678	3.92857	3.85495	3.71749	4.34056	4.35718	4.32431
ENSMUSG00000001025	S100a6	0.00126471	0.0198338	4.55019	5.09318	5.90917	5.20094	3.16206	3.38328	3.10017
ENSMUSG00000031950	Gabarapl2	0.00126984	0.0198338	2.61079	2.80399	3.09067	2.71036	1.24525	1.52609	1.68022
ENSMUSG00000097769	Snhg4	0.0012704	0.0198338	0.656256	3.06972	3.16523	3.13313	3.68998	3.635	3.86611
ENSMUSG00000026667	Uhmk1	0.00127161	0.0198338	1.4448	10.8974	10.8771	10.9341	10.4593	10.4082	10.2485
ENSMUSG00000039328	Rnf122	0.00127285	0.0198338	0.289193	1.82416	1.10747	1.66878	3.32658	3.25137	3.39214
ENSMUSG00000028173	Wls	0.00127341	0.0198338	2.25635	6.00029	6.08273	5.70654	4.65039	4.93451	4.68268
ENSMUSG00000051504	Siglech	0.00127429	0.0198338	0.111654	1.04834	1.0212	1.28133	4.1423	5.00053	3.69672
ENSMUSG00000029338	Antxr2	0.001279	0.019877	1.98943	6.01211	6.27784	6.17579	5.01814	5.34319	5.12736
ENSMUSG00000042298	Ttc19	0.00128065	0.019877	0.77696	0.182286	0.134	0.07313	0.434011	0.544446	0.503225
ENSMUSG00000033295	Ptprf	0.00128487	0.0198909	0.0983702	-0.481182	-0.628623	-0.944311	2.402	3.43089	2.1499
ENSMUSG00000025354	Dnajc14	0.00128514	0.0198909	1.27829	5.13875	5.14045	5.02224	4.76961	4.7627	4.7065
ENSMUSG00000025209	Peo1	0.00128871	0.0199183	0.745443	0.465524	0.402408	0.32351	0.755318	0.851413	0.856201
ENSMUSG00000030123	Plxnd1	0.00129378	0.0199563	0.179697	6.0617	5.77426	5.56311	8.59231	8.50047	7.73536
ENSMUSG00000030059	Tmf1	0.00129514	0.0199563	1.3255	9.35701	9.49223	9.46408	9.02418	9.08507	8.98448
ENSMUSG00000017167	Cntnap1	0.00129656	0.0199563	4.15773	2.83219	3.23539	3.30593	1.01703	1.45317	0.735909
ENSMUSG00000038776	Ephx1	0.001305	0.019962	0.247272	1.97703	1.19509	1.40254	3.45671	3.72295	3.44248
ENSMUSG00000026655	Fam107b	0.00130671	0.019962	1.4159	6.72339	6.90546	6.78432	6.2403	6.31937	6.34837
ENSMUSG00000048497	Mmgt2	0.00130973	0.019962	1.75645	3.25236	3.01386	2.9688	2.22045	2.21065	2.36594
ENSMUSG00000029480	Dhx37	0.00131018	0.019962	0.810448	5.20174	5.16299	5.21993	5.4998	5.55588	5.43861
ENSMUSG00000022102	Dok2	0.00131097	0.019962	2.6358	5.20427	5.51897	5.30253	3.85674	3.74306	4.23124
ENSMUSG00000020178	Adora2a	0.00131105	0.019962	2.14948	7.20932	7.46005	7.16918	6.10295	6.04436	6.37927
ENSMUSG00000022661	Cd200	0.00131366	0.019962	0.225898	5.50756	4.83435	5.15974	7.5113	7.48354	6.94558
ENSMUSG00000042817	Flt3	0.00131509	0.019962	0.110381	1.5494	1.34261	1.59981	4.5569	5.40208	4.07114
ENSMUSG00000054469	Lclat1	0.00131559	0.019962	0.400426	3.79545	3.5782	3.63329	4.99536	5.24843	4.72432
ENSMUSG00000053395	Cacng8	0.00131601	0.019962	1.57947	1.11899	1.31085	1.21225	0.458947	0.667637	0.53719
ENSMUSG00000031776	Arl2bp	0.00131679	0.019962	1.86615	7.22251	7.32249	7.14668	6.15379	6.33715	6.50053
ENSMUSG00000041827	Oasl1	0.00131855	0.019962	0.34278	0.668092	0.293723	0.761357	2.18775	2.30102	1.86833
ENSMUSG00000026814	Eng	0.00132076	0.0199682	0.189604	3.87381	3.0195	3.33139	5.47863	5.93174	6.01116
ENSMUSG00000037211	Spry1	0.00132474	0.0200011	0.2025	-2.73216	-2.59425	-3.43536	-0.785015	-0.687755	-0.376992
ENSMUSG00000020143	Dock2	0.0013358	0.0200496	1.44544	8.97799	9.14585	9.05289	8.44369	8.60051	8.53802
ENSMUSG00000032643	Fhl3	0.00133611	0.0200496	0.566122	2.40694	2.29132	2.41174	3.37876	3.07249	3.12119
ENSMUSG00000029501	Ankle2	0.00133729	0.0200496	0.809539	3.77946	3.82843	3.87383	4.14211	4.17261	4.08149
ENSMUSG00000039853	Trim14	0.00133841	0.0200496	1.23401	3.18833	3.28046	3.2324	2.98472	2.90332	2.90308
ENSMUSG00000002228	Ppm1j	0.00134179	0.0200496	2.10653	6.06301	6.45632	6.26521	5.13656	5.09347	5.32991
ENSMUSG00000045763	Basp1	0.00134224	0.0200496	0.214577	0.800115	0.433276	0.108548	2.65191	3.01165	2.33968
ENSMUSG00000027589	Pcmtd2	0.00134331	0.0200496	1.36958	3.40422	3.53679	3.55414	3.10049	2.99103	3.04243
ENSMUSG00000037013	Ss18	0.00134455	0.0200496	1.57053	7.65571	7.73567	7.66928	7.01536	6.91197	7.17958
ENSMUSG00000006585	Cdt1	0.00134596	0.0200496	1.41499	4.02973	3.9249	4.04249	3.49621	3.41156	3.58697
ENSMUSG00000024974	Smc3	0.00134772	0.0200496	1.26864	8.94752	9.03616	8.96112	8.60917	8.70446	8.60131
ENSMUSG00000000743	Chmp1a	0.00134786	0.0200496	1.24889	5.94349	5.9522	5.93344	5.54783	5.63504	5.68431
ENSMUSG00000036918	Ttc7	0.00135273	0.0200908	1.33802	12.3297	12.4372	12.325	11.9536	12.0044	11.8736
ENSMUSG00000024986	Hhex	0.00135425	0.0200908	0.187116	2.44321	1.66509	2.18817	4.77293	4.65485	4.12267
ENSMUSG00000021775	Nr1d2	0.00135953	0.0201421	2.64268	3.57677	3.59873	3.71377	1.96347	2.54867	2.17112
ENSMUSG00000015711	Prune	0.00136247	0.0201441	2.16765	6.72876	6.77406	6.45768	5.39285	5.72941	5.48984
ENSMUSG00000068742	Cry2	0.00136456	0.0201441	0.715746	1.69294	1.54172	1.65714	2.03396	2.16474	2.14053
ENSMUSG00000038332	Sesn1	0.00136512	0.0201441	0.477363	2.81734	2.37578	2.67151	3.65768	3.64995	3.75753
ENSMUSG00000024436	Mrps18b	0.00136804	0.0201604	0.720567	3.53417	3.43014	3.52605	3.92367	3.91684	4.06825
ENSMUSG00000042203	Tbc1d22b	0.0013759	0.0202493	1.72647	7.40671	7.45632	7.54384	6.59688	6.58345	6.86306
ENSMUSG00000029217	Tec	0.00138203	0.0202745	0.476289	2.48681	2.0655	2.33368	3.31603	3.47726	3.30297
ENSMUSG00000031925	Maml2	0.00138371	0.0202745	1.31328	4.86971	4.85952	4.89399	4.41968	4.44672	4.57729
ENSMUSG00000045414	1190002N15Rik	0.0013849	0.0202745	2.3366	5.76068	6.1409	6.08939	4.80029	4.92854	4.5889
ENSMUSG00000030309	Caprin2	0.00138493	0.0202745	1.04896	4.72466	4.74727	4.72843	4.66092	4.65778	4.67476
ENSMUSG00000084826	AI847159	0.00139035	0.0203177	2.56162	3.65776	4.03133	3.59935	2.6124	2.34273	2.26214
ENSMUSG00000075704	Txnrd2	0.00139155	0.0203177	0.559234	4.81052	4.82633	5.08777	5.85572	5.71802	5.66631
ENSMUSG00000037905	Bri3bp	0.00140353	0.0204639	0.41628	2.45606	2.4117	2.26248	3.58228	3.9243	3.41678
ENSMUSG00000030780	BC017158	0.00140616	0.0204639	0.690641	8.15702	8.11007	8.26982	8.79402	8.71856	8.62631
ENSMUSG00000033470	Cysltr2	0.00140849	0.0204639	2.70717	3.33475	3.36358	3.38946	2.22051	1.59383	1.96309
ENSMUSG00000095123	Gm21781	0.00140894	0.0204639	0.657537	4.38296	4.39906	4.46822	5.15078	4.90086	5.01315
ENSMUSG00000001844	Zdhhc4	0.00141227	0.0204663	0.89069	3.2515	3.28294	3.23381	3.42413	3.3955	3.44963
ENSMUSG00000048807	Slc35e4	0.00141281	0.0204663	3.1072	-0.309275	-0.20793	-0.572945	-1.93018	-1.73223	-2.33459
ENSMUSG00000021338	Lrrc16a	0.00142383	0.0205085	0.118743	-0.875273	-1.63939	-1.59805	1.59659	2.27328	1.23969
ENSMUSG00000022885	St6gal1	0.00142426	0.0205085	0.257133	6.59424	5.76355	6.12181	8.13489	8.22655	7.99641
ENSMUSG00000028149	Rap1gds1	0.00142447	0.0205085	1.12106	6.25629	6.24493	6.29483	6.09892	6.12653	6.076
ENSMUSG00000027663	Zmat3	0.00142455	0.0205085	1.38119	5.81325	5.96007	6.0001	5.4502	5.43367	5.49179
ENSMUSG00000032312	Csk	0.00142617	0.0205085	0.84181	12.6783	12.6169	12.6258	12.8418	12.8963	12.9282
ENSMUSG00000070923	Klhl9	0.00142682	0.0205085	1.34317	2.60018	2.69658	2.65365	2.23395	2.13955	2.29998
ENSMUSG00000040620	Dhx33	0.00143501	0.0205995	0.795823	8.17611	8.09936	8.21616	8.52992	8.50308	8.44708
ENSMUSG00000031112	2610018G03Rik	0.00144021	0.0206474	1.70151	5.83503	6.126	5.99363	5.17283	5.16288	5.3185
ENSMUSG00000024300	Myo1f	0.00144279	0.0206576	2.13233	10.6087	10.944	10.7615	9.77328	9.7857	9.47796
ENSMUSG00000039197	Adk	0.00144734	0.0206853	0.458513	-0.82952	-1.30784	-0.980047	0.0533835	0.141647	0.0624612
ENSMUSG00000039682	Lap3	0.00144846	0.0206853	0.542591	2.48505	2.56295	2.49543	3.48696	3.52545	3.17721
ENSMUSG00000009585	Apobec3	0.00145192	0.0207081	0.620936	7.73046	7.69177	7.78725	8.55565	8.44731	8.26899
ENSMUSG00000028896	Rcc1	0.00145774	0.0207144	0.591176	5.11627	5.00557	4.8804	5.83379	5.82297	5.62051
ENSMUSG00000035678	Tnfsf9	0.00145839	0.0207144	3.09983	2.79065	2.80107	2.59863	1.36976	1.21299	0.711035
ENSMUSG00000027215	Cd82	0.00145944	0.0207144	1.81776	7.44001	7.62054	7.36803	6.46285	6.74074	6.63851
ENSMUSG00000025823	Pdia4	0.00146107	0.0207144	0.798732	9.15853	9.06344	9.09017	9.45836	9.4591	9.36733
ENSMUSG00000034723	Tmx4	0.00146988	0.0207144	1.40055	5.34443	5.28407	5.3158	4.81827	4.73057	4.93749
ENSMUSG00000084866	A930006K02Rik	0.00147281	0.0207144	1.6285	1.22425	1.41548	1.29488	0.502618	0.743526	0.577832
ENSMUSG00000096054	Syne1	0.00147501	0.0207144	0.851982	3.57085	3.58417	3.6312	3.80812	3.79841	3.87301
ENSMUSG00000033628	Pik3c3	0.00147797	0.0207144	1.47595	8.17954	8.23523	8.25292	7.54364	7.65721	7.7819
ENSMUSG00000070462	Mesdc1	0.0014828	0.0207144	1.78198	4.83161	4.92898	4.97044	3.87886	4.18507	4.16666
ENSMUSG00000027339	Rassf2	0.0014839	0.0207144	0.727351	6.96554	6.86971	7.00412	7.34145	7.38678	7.48897
ENSMUSG00000022701	2610015P09Rik	0.00148494	0.0207144	0.770307	0.877294	0.840593	0.861811	1.30475	1.14552	1.25892
ENSMUSG00000067430	Zfp763	0.00148693	0.0207144	1.72801	2.81182	2.60013	2.62517	1.73724	1.95344	1.97911
ENSMUSG00000097415	AU020206	0.00148754	0.0207144	2.16382	9.6299	9.67834	9.75495	8.84383	8.49666	8.38197
ENSMUSG00000034659	Tmem109	0.00148805	0.0207144	1.68692	7.10393	7.16797	7.04945	6.18803	6.36793	6.50222
ENSMUSG00000025935	Tram1	0.00149007	0.0207144	1.65708	7.21428	7.47468	7.32765	6.5781	6.53319	6.71938
ENSMUSG00000063659	Zbtb18	0.00149246	0.0207144	0.372139	4.39465	3.99096	4.19109	5.83833	5.66484	5.3518
ENSMUSG00000025024	Smndc1	0.0014939	0.0207144	1.32999	4.73695	4.79199	4.79393	4.28746	4.45665	4.34451
ENSMUSG00000039982	Dtx4	0.00149559	0.0207144	1.60768	3.15241	2.98037	3.08465	2.31512	2.53329	2.31408
ENSMUSG00000021038	Vipas39	0.00149662	0.0207144	0.843501	4.55247	4.56926	4.46908	4.78462	4.76259	4.78021
ENSMUSG00000073910	Mob3b	0.00149797	0.0207144	0.484489	0.380978	0.158575	0.306599	1.44684	1.44444	1.09127
ENSMUSG00000046808	Atp10d	0.00149849	0.0207144	1.58545	5.2861	5.31863	5.39999	4.61911	4.82483	4.56611
ENSMUSG00000040414	Slc25a28	0.00149896	0.0207144	0.770239	2.70252	2.60831	2.75642	3.11001	3.0462	3.04091
ENSMUSG00000031453	Rasa3	0.00149933	0.0207144	1.58804	7.90924	8.18633	7.96922	7.32598	7.3892	7.34788
ENSMUSG00000022270	Fam134b	0.00150012	0.0207144	0.485353	2.46979	2.04051	2.41327	3.35217	3.35683	3.34325
ENSMUSG00000028530	Jak1	0.0015012	0.0207144	1.64554	12.4391	12.5517	12.3268	11.6728	11.6373	11.8518
ENSMUSG00000021756	Il6st	0.00150135	0.0207144	0.27348	6.20695	5.39581	5.95357	7.70221	7.68068	7.78491
ENSMUSG00000032050	Rdx	0.00150283	0.0207144	1.38179	4.68808	4.72599	4.73742	4.15395	4.24213	4.3558
ENSMUSG00000032422	Snx14	0.00150503	0.020719	1.52749	5.05594	5.14322	5.09175	4.33913	4.5332	4.58508
ENSMUSG00000018001	Cyth3	0.00150799	0.0207328	0.264028	7.76091	6.94038	7.43833	9.23084	9.23271	9.43978
ENSMUSG00000062376	2010012O05Rik	0.00151273	0.0207328	2.33428	3.31579	3.15589	2.81	1.97651	1.82118	1.81505
ENSMUSG00000044465	Fam160a2	0.00151451	0.0207328	1.72977	7.82871	8.11375	8.08856	7.29036	7.23747	7.13144
ENSMUSG00000053617	Sh3pxd2a	0.00151643	0.0207328	0.196083	3.56106	2.63844	3.05005	5.54853	5.60997	5.14245
ENSMUSG00000024357	Sil1	0.00151875	0.0207328	0.476748	1.16782	0.943274	0.883678	1.85068	2.17074	2.17946
ENSMUSG00000022008	Gpalpp1	0.00152124	0.0207328	1.28647	9.6302	9.66897	9.56141	9.22301	9.32693	9.22037
ENSMUSG00000041852	Tcf20	0.00152501	0.0207328	0.771098	5.11299	5.09345	5.15903	5.41142	5.56183	5.51725
ENSMUSG00000020415	Pttg1	0.00152954	0.0207328	1.46994	7.97065	7.87177	7.95863	7.33239	7.29507	7.50632
ENSMUSG00000027811	4930579G24Rik	0.00153129	0.0207328	1.80562	0.937567	1.19993	1.18817	0.15792	0.217966	0.392281
ENSMUSG00000026222	Sp100	0.00153273	0.0207328	1.55583	9.87215	10.0823	9.93771	9.37689	9.21674	9.38546
ENSMUSG00000037868	Egr2	0.00153287	0.0207328	0.24049	2.92469	2.49169	2.47387	5.11477	4.5766	4.36674
ENSMUSG00000018921	Pelp1	0.00153323	0.0207328	0.83115	3.25971	3.31653	3.3225	3.54253	3.53387	3.6228
ENSMUSG00000031278	Acsl4	0.00153703	0.0207328	1.46451	5.95341	6.18749	6.00804	5.50231	5.51664	5.47873
ENSMUSG00000057193	Slc44a2	0.0015389	0.0207328	0.786849	10.3283	10.2034	10.2725	10.6664	10.5782	10.5971
ENSMUSG00000036943	Rab8b	0.00153904	0.0207328	1.80563	9.86243	10.0641	9.87578	9.02536	9.25733	8.96214
ENSMUSG00000032175	Tyk2	0.00154021	0.0207328	1.23317	9.59318	9.55825	9.51886	9.31619	9.24335	9.20363
ENSMUSG00000047146	Tet1	0.00154222	0.0207328	0.416105	1.25774	0.937686	0.885829	2.13272	2.51896	2.22452
ENSMUSG00000026991	Pkp4	0.00154241	0.0207328	0.488362	3.96574	3.57488	3.57278	4.78148	4.75851	4.67535
ENSMUSG00000057132	Rpgrip1	0.00154266	0.0207328	0.482679	2.93627	2.88064	3.21458	4.24058	3.9748	3.96871
ENSMUSG00000033128	Gga1	0.00154346	0.0207328	1.10843	4.95162	4.94676	4.97715	4.84199	4.78468	4.80332
ENSMUSG00000063856	Gpx1	0.00155118	0.0207968	0.477754	4.95172	4.78573	4.73865	6.02703	6.00041	5.64563
ENSMUSG00000027763	Mbnl1	0.00155197	0.0207968	1.51706	8.93231	9.1221	9.03269	8.49304	8.47396	8.31628
ENSMUSG00000051586	Mical3	0.00155637	0.020822	0.173463	3.97371	3.44333	3.09329	5.98942	6.40955	5.69326
ENSMUSG00000031715	Smarca5	0.00156138	0.020822	1.13785	4.57914	4.63025	4.57968	4.4369	4.41592	4.37731
ENSMUSG00000029598	Plbd2	0.00156492	0.020822	0.615276	8.41768	8.46051	8.34937	9.06333	9.27587	8.99043
ENSMUSG00000017314	Mpp2	0.00156572	0.020822	4.3965	-0.821884	-0.320407	-0.72862	-2.69074	-2.39589	-3.19334
ENSMUSG00000040618	Pck2	0.00156649	0.020822	0.413508	4.96383	4.73803	4.57343	6.18534	6.12089	5.7911
ENSMUSG00000047539	Fbxo28	0.00156822	0.020822	1.47171	5.2161	5.15685	5.28514	4.65572	4.55641	4.77347
ENSMUSG00000036087	Slain2	0.00156935	0.020822	1.19527	5.65158	5.65725	5.65101	5.3505	5.46149	5.37582
ENSMUSG00000078201	Tmem203	0.00157147	0.020822	0.692508	0.861632	0.71119	0.673029	1.34759	1.21401	1.27455
ENSMUSG00000059895	Ptp4a3	0.00157149	0.020822	0.650837	9.20862	9.1053	8.98489	9.77291	9.76311	9.62168
ENSMUSG00000021012	Zc3h14	0.00157264	0.020822	1.25494	5.72281	5.83172	5.73669	5.39153	5.48086	5.43599
ENSMUSG00000031129	Slc9a9	0.0015851	0.0209619	1.91174	7.14497	7.32479	7.09259	6.11317	6.44733	6.19718
ENSMUSG00000025212	Sfxn3	0.00160089	0.0211244	1.45252	8.14953	8.22319	8.07592	7.60976	7.51359	7.7096
ENSMUSG00000079110	Capn3	0.0016012	0.0211244	0.531749	2.79788	2.55997	2.71244	3.42161	3.75658	3.62566
ENSMUSG00000022346	Myc	0.00160606	0.0211358	0.28875	4.25013	3.58696	4.29364	5.77057	5.78664	5.94984
ENSMUSG00000028397	Kdm4c	0.00160758	0.0211358	1.40495	4.17433	4.23917	4.04688	3.6111	3.65874	3.71899
ENSMUSG00000091649	Phf11b	0.00160845	0.0211358	1.9908	8.84198	9.22339	8.84326	8.02108	7.91617	7.99133
ENSMUSG00000019782	Rwdd1	0.00161022	0.0211358	1.52777	2.9369	2.90975	2.93937	2.18642	2.30312	2.46218
ENSMUSG00000042724	Map3k9	0.00161307	0.0211358	0.176162	6.50334	5.78135	6.07744	8.87602	8.88495	8.11623
ENSMUSG00000030590	Fam98c	0.00161538	0.0211358	0.745636	3.97995	3.8671	3.95847	4.36415	4.28023	4.43151
ENSMUSG00000026439	Rbbp5	0.00161568	0.0211358	1.16515	5.75536	5.75948	5.73779	5.56225	5.47396	5.55486
ENSMUSG00000021703	Serinc5	0.0016206	0.0211358	0.385853	0.448041	0.468843	0.463918	1.90158	2.10849	1.49236
ENSMUSG00000019982	Myb	0.00162064	0.0211358	0.25912	0.942768	0.147902	0.707641	2.72673	2.54308	2.37343
ENSMUSG00000045639	Zfp629	0.00162113	0.0211358	0.211007	-1.28149	-1.91047	-2.09093	0.447095	0.786966	0.216959
ENSMUSG00000022992	Kansl2	0.00162615	0.0211762	0.80654	1.16953	1.10484	1.04612	1.45631	1.38974	1.40498
ENSMUSG00000004771	Rab11a	0.00163043	0.0212071	1.32789	6.61181	6.59688	6.50114	6.19844	6.20593	6.07804
ENSMUSG00000053870	Fpgt	0.00163274	0.0212123	1.57561	3.0286	3.02583	3.17237	2.32127	2.37816	2.55964
ENSMUSG00000028108	Ecm1	0.00163526	0.02122	0.52553	2.89868	2.97417	2.89573	4.08339	3.78644	3.68321
ENSMUSG00000028127	Abcd3	0.00163938	0.0212253	0.586934	2.49323	2.42403	2.62231	3.32005	3.12219	3.40353
ENSMUSG00000005034	Prkacb	0.00163949	0.0212253	1.39306	11.7349	11.8555	11.7363	11.205	11.315	11.3719
ENSMUSG00000050241	Klre1	0.00164273	0.021235	7.01692	5.35227	5.58629	4.67375	2.66456	1.89001	2.62523
ENSMUSG00000026176	Ctdsp1	0.00164407	0.021235	1.35914	9.07703	9.10119	9.04782	8.53333	8.63555	8.72906
ENSMUSG00000026627	Tmem206	0.00164744	0.0212533	0.441469	1.13426	0.981921	1.05244	2.29257	2.46234	1.95255
ENSMUSG00000022771	Ppil2	0.00164988	0.0212533	1.25489	6.72165	6.75104	6.6437	6.37393	6.32929	6.43049
ENSMUSG00000041440	Gk5	0.00165124	0.0212533	0.490094	1.88993	1.89557	1.76907	3.12267	2.84064	2.67787
ENSMUSG00000025236	Adpgk	0.00165951	0.0213349	0.62087	3.10612	2.85461	3.04852	3.72811	3.75301	3.59104
ENSMUSG00000030200	Bcl2l14	0.00166268	0.0213464	0.162927	-3.27811	-3.24976	-3.99929	-1.37945	-0.591645	-0.702975
ENSMUSG00000028063	Lmna	0.00166598	0.0213464	5.40238	7.52477	8.40717	7.753	5.46237	5.78278	5.139
ENSMUSG00000074578	1500012F01Rik	0.00166765	0.0213464	0.507519	5.34634	5.17973	5.61037	6.4212	6.30364	6.347
ENSMUSG00000032512	Wdr48	0.00167187	0.0213464	1.29765	7.72217	7.8255	7.717	7.35267	7.44893	7.33533
ENSMUSG00000024231	Cul2	0.00167309	0.0213464	1.12731	5.10571	5.15663	5.11369	4.95607	4.97938	4.92192
ENSMUSG00000037202	Prf1	0.00167358	0.0213464	4.76336	11.6054	11.9124	11.7219	9.15589	9.26525	10.0626
ENSMUSG00000048799	Cep120	0.00167437	0.0213464	1.28976	5.14003	5.15289	5.18974	4.74763	4.88677	4.74696
ENSMUSG00000041220	Elovl6	0.00167586	0.0213464	0.714684	1.71763	1.90855	1.74906	2.27977	2.23018	2.31916
ENSMUSG00000018326	Ywhab	0.00167774	0.0213464	1.3856	9.42214	9.48287	9.4057	8.89359	8.9245	9.0811
ENSMUSG00000096929	A330023F24Rik	0.00168265	0.0213567	2.16059	4.37882	4.24801	4.68621	3.4207	3.37079	3.18728
ENSMUSG00000035048	Anapc13	0.00168372	0.0213567	0.803104	4.41036	4.49735	4.36437	4.77145	4.71848	4.73118
ENSMUSG00000020250	Txnrd1	0.00168433	0.0213567	1.28596	6.06135	6.05813	5.92975	5.62229	5.69447	5.64392
ENSMUSG00000062488	I830012O16Rik	0.00168691	0.0213649	2.38388	3.15415	3.33065	3.4656	1.90611	2.34392	1.94043
ENSMUSG00000026639	Lamb3	0.00169718	0.0214705	1.96371	-0.235949	-0.446542	-0.5707	-1.50824	-1.4413	-1.2244
ENSMUSG00000020326	Ccng1	0.00170446	0.0215207	1.50961	6.55374	6.7598	6.61826	6.05402	5.95939	6.13586
ENSMUSG00000025790	Slco3a1	0.00170503	0.0215207	3.01293	10.592	11.0323	10.7366	8.91913	9.16721	9.50103
ENSMUSG00000041736	Tspo	0.00171167	0.0215356	1.90871	7.12786	7.18764	6.92523	6.02099	6.08551	6.33643
ENSMUSG00000026496	Parp1	0.00171188	0.0215356	0.62771	5.85414	5.78428	5.78816	6.45592	6.64217	6.34399
ENSMUSG00000053877	Srcap	0.00171352	0.0215356	0.907068	8.02773	8.07451	8.06762	8.20755	8.21087	8.17359
ENSMUSG00000024187	Itfg3	0.00171434	0.0215356	0.622658	5.1506	4.88002	5.03988	5.62493	5.70874	5.78729
ENSMUSG00000039911	Spsb1	0.00171957	0.0215356	0.294009	1.20295	0.517424	0.529583	2.57408	2.38032	2.59376
ENSMUSG00000022095	Fam160b2	0.0017197	0.0215356	1.23776	6.11467	6.13207	6.18748	5.90577	5.79243	5.81281
ENSMUSG00000047880	Cxcr5	0.00171981	0.0215356	0.212303	9.91013	8.96431	9.14664	11.6251	11.6759	11.4275
ENSMUSG00000075010	AW112010	0.00172277	0.0215482	2.1212	7.18109	7.10144	6.99944	5.83014	5.92229	6.2749
ENSMUSG00000027099	Mtx2	0.00173039	0.0215736	0.745105	3.73313	3.5382	3.61144	4.05776	4.05235	4.04611
ENSMUSG00000031838	Ifi30	0.00173585	0.0215736	0.29468	8.81482	8.45956	8.36038	10.3317	10.6282	9.96326
ENSMUSG00000028412	Slc44a1	0.00173722	0.0215736	0.32727	2.88793	2.56695	2.40754	4.18162	4.5381	3.97704
ENSMUSG00000058440	Nrf1	0.00173727	0.0215736	1.08986	7.3479	7.35321	7.31015	7.21059	7.19743	7.2308
ENSMUSG00000087452	Gm11998	0.00173782	0.0215736	0.292275	-1.64413	-1.30871	-1.18829	0.669187	0.497388	0.0160989
ENSMUSG00000041959	S100a10	0.00173872	0.0215736	3.70719	12.0234	12.423	11.9686	10.0665	10.0114	10.6661
ENSMUSG00000022092	Ppp3cc	0.00173897	0.0215736	1.49814	9.82726	9.91472	9.7942	9.12317	9.33724	9.32626
ENSMUSG00000034157	Cipc	0.00174037	0.0215736	1.48708	5.70051	5.92405	5.8999	5.20904	5.29898	5.299
ENSMUSG00000058799	Nap1l1	0.00174476	0.0216038	0.722456	9.7743	9.72338	9.69965	10.1898	10.3092	10.1055
ENSMUSG00000031948	Kars	0.00174985	0.0216427	1.52084	8.49901	8.61843	8.50007	7.80353	7.9514	8.04798
ENSMUSG00000037148	Arhgap10	0.0017571	0.0216986	2.69425	8.65062	8.9372	8.9498	7.08652	7.54555	7.61591
ENSMUSG00000003382	Etv3	0.00175829	0.0216986	0.411414	4.64639	4.16001	4.51753	5.64328	5.90784	5.61681
ENSMUSG00000011267	Zfp296	0.00176277	0.0217297	0.355947	3.73769	3.09802	3.53798	4.99358	4.81392	5.03699
ENSMUSG00000039195	1110008P14Rik	0.00176573	0.0217367	2.04402	5.73173	5.96685	5.62863	4.6472	4.64823	4.93755
ENSMUSG00000032491	Nradd	0.00176726	0.0217367	2.64717	5.13228	5.49856	5.54174	3.99935	3.7413	4.21858
ENSMUSG00000023892	Zfp51	0.00177203	0.0217713	1.4655	3.18918	3.26058	3.06251	2.52665	2.65512	2.67634
ENSMUSG00000029538	Srsf9	0.00177439	0.021776	0.729898	4.59881	4.48246	4.41947	5.00403	4.8955	4.96391
ENSMUSG00000035268	Pkig	0.00177954	0.0218151	0.222975	6.64434	6.08461	6.06416	8.68512	8.6169	7.98624
ENSMUSG00000021025	Nfkbia	0.00178466	0.0218537	0.676353	6.02067	5.88328	5.90806	6.38527	6.60404	6.51516
ENSMUSG00000026150	Mff	0.00179385	0.0219003	1.25556	5.88736	5.80411	5.74512	5.45104	5.50447	5.49607
ENSMUSG00000035960	Apex1	0.00179616	0.0219003	0.427545	3.70868	3.20749	3.55312	4.62465	4.65748	4.86471
ENSMUSG00000071064	Zfp827	0.00179891	0.0219003	0.595526	7.85582	7.85655	8.05315	8.80589	8.53858	8.66434
ENSMUSG00000000131	Xpo6	0.0018006	0.0219003	0.743266	8.82028	8.87602	8.86475	9.28025	9.37856	9.18638
ENSMUSG00000096952	Gm26572	0.00180073	0.0219003	0.62539	3.0604	3.33216	3.11154	3.77015	3.89699	3.86847
ENSMUSG00000009907	Vps4b	0.00180126	0.0219003	1.30058	10.0453	10.1588	10.0264	9.66266	9.75861	9.6718
ENSMUSG00000022517	Mgrn1	0.0018037	0.0219003	0.403213	4.46999	4.31025	4.22688	5.7593	5.85385	5.32511
ENSMUSG00000026568	Mpc2	0.00180787	0.0219003	1.29421	2.42093	2.29176	2.45128	1.99111	2.02482	2.03183
ENSMUSG00000030352	Tspan9	0.00181008	0.0219003	0.19712	4.02472	3.04744	3.37617	5.8668	6.03946	5.57064
ENSMUSG00000038151	Prdm1	0.00181244	0.0219003	3.16886	4.67413	4.8795	4.73234	3.31258	3.31858	2.66291
ENSMUSG00000020891	Alox8	0.00181373	0.0219003	3.42298	-1.39683	-0.663643	-1.13691	-2.95141	-2.62115	-2.95058
ENSMUSG00000036686	Cc2d1a	0.00181627	0.0219003	1.34112	5.027	5.12543	5.19914	4.74595	4.64692	4.68838
ENSMUSG00000025231	Sufu	0.00181762	0.0219003	0.796203	3.1804	3.14575	3.16808	3.54811	3.52497	3.40752
ENSMUSG00000051335	Gfod1	0.0018192	0.0219003	2.30804	9.07869	9.27953	9.02003	7.88277	8.18512	7.69036
ENSMUSG00000018548	Trim37	0.00182211	0.0219003	1.68923	1.40515	1.28785	1.39388	0.517355	0.797435	0.503008
ENSMUSG00000050919	Zfp366	0.00182325	0.0219003	0.152095	0.487063	0.536877	0.730353	3.40176	3.87277	2.63064
ENSMUSG00000021257	Angel1	0.00182438	0.0219003	0.606918	3.38632	3.23727	3.42951	3.95646	4.03553	4.22238
ENSMUSG00000001767	Crnkl1	0.00182482	0.0219003	1.43636	3.03508	3.10852	3.01368	2.41399	2.53719	2.63887
ENSMUSG00000021501	Caml	0.00182602	0.0219003	1.23876	2.92536	3.01354	2.8889	2.66499	2.63951	2.5966
ENSMUSG00000054263	Lifr	0.00183301	0.0219568	0.123365	3.34549	3.68091	3.49647	6.45116	7.25344	5.87525
ENSMUSG00000059839	Zfp874b	0.00183614	0.0219568	1.38604	1.79479	1.68971	1.78706	1.26239	1.20593	1.39035
ENSMUSG00000029190	D5Ertd579e	0.0018367	0.0219568	1.18025	4.24536	4.29195	4.30899	4.09402	4.0297	4.0053
ENSMUSG00000030774	Pak1	0.00183865	0.0219568	0.142925	1.85534	1.63975	1.37829	4.61235	4.93844	3.7426
ENSMUSG00000005672	Kit	0.00184223	0.0219758	0.111154	-0.143645	-0.12535	-0.416252	3.10855	3.5734	2.14089
ENSMUSG00000020926	Adam11	0.00184468	0.0219814	0.108329	5.45882	4.85097	5.4086	8.43018	9.13228	7.77545
ENSMUSG00000029616	Erp29	0.00184732	0.0219892	0.606919	9.44712	9.29529	9.14457	10.0467	10.0744	9.92713
ENSMUSG00000034917	Tjp3	0.00185489	0.0220149	1.50122	3.18483	3.44019	3.34379	2.79584	2.70601	2.70854
ENSMUSG00000047557	Lxn	0.00185538	0.0220149	3.09666	3.44416	4.13649	3.72958	2.24264	1.94658	2.22888
ENSMUSG00000034190	Chmp7	0.00185663	0.0220149	1.19889	3.04504	3.10565	3.16434	2.84417	2.82617	2.85959
ENSMUSG00000020717	Pecam1	0.00185742	0.0220149	0.263016	6.0923	5.36175	5.39275	7.47641	7.76022	7.39051
ENSMUSG00000038335	Tsr1	0.00186425	0.0220722	0.606318	8.93734	8.79477	8.97039	9.54032	9.5395	9.78824
ENSMUSG00000025006	Sorbs1	0.00187975	0.0222065	2.52523	4.13053	4.39458	4.05271	2.75104	2.6631	3.15444
ENSMUSG00000034987	Hrh2	0.00188067	0.0222065	1.79203	5.28042	5.48324	5.43907	4.41772	4.74653	4.51369
ENSMUSG00000028271	Gtf2b	0.00188198	0.0222065	1.35205	3.02322	3.02497	2.88938	2.4662	2.57316	2.59274
ENSMUSG00000035735	Dagla	0.00188361	0.0222065	5.27418	0.290141	0.716904	0.499815	-1.44501	-1.76684	-2.47813
ENSMUSG00000025544	Tm9sf2	0.00189146	0.0222754	1.18343	7.04771	7.12608	7.06556	6.81019	6.88362	6.81663
ENSMUSG00000005873	Reep5	0.00189451	0.0222877	2.34347	7.20555	7.33068	6.81605	5.83396	6.02215	5.81024
ENSMUSG00000037110	Ralgapa2	0.0018985	0.02231	1.65844	6.67602	6.976	6.80156	6.13832	5.98795	6.13782
ENSMUSG00000011096	Akt1s1	0.00190167	0.02231	0.731743	4.09363	4.07834	4.1869	4.6563	4.47703	4.57731
ENSMUSG00000026305	Lrrfip1	0.00190364	0.02231	1.79647	9.38732	9.74503	9.45506	8.61532	8.68786	8.74874
ENSMUSG00000038366	Lasp1	0.00190446	0.02231	1.44466	9.63679	9.76	9.64938	9.10017	9.07975	9.27408
ENSMUSG00000055932	Fto	0.00190817	0.0223176	0.863783	4.92603	5.00697	4.91926	5.17553	5.15086	5.15965
ENSMUSG00000061119	Prcp	0.00190914	0.0223176	0.339479	7.68828	7.46826	7.70053	9.28313	9.46065	8.78911
ENSMUSG00000026604	Ptpn14	0.00191178	0.0223186	0.173985	-0.851546	-1.05927	-1.42428	1.48025	1.90089	0.85267
ENSMUSG00000035891	Cerk	0.00191545	0.0223186	0.436905	4.65357	4.47257	4.58657	5.88131	5.95838	5.45685
ENSMUSG00000032185	Carm1	0.00191735	0.0223186	0.683748	5.84155	5.73752	5.68712	6.23557	6.42432	6.2517
ENSMUSG00000031399	Fam3a	0.00191981	0.0223186	0.745119	3.48004	3.39782	3.5697	3.85203	3.90948	3.95942
ENSMUSG00000003134	Tbc1d8	0.00192092	0.0223186	0.12059	6.86905	6.08517	6.0401	9.37325	9.94874	8.82777
ENSMUSG00000057541	Pus7	0.00192468	0.0223186	0.508045	3.28394	2.90945	3.11973	4.09353	3.93677	4.21373
ENSMUSG00000068882	Ssb	0.00192474	0.0223186	1.21681	7.46333	7.49191	7.54586	7.18361	7.18966	7.2785
ENSMUSG00000013629	Cad	0.00192534	0.0223186	0.775709	9.54112	9.50016	9.65891	9.96421	9.90518	9.93004
ENSMUSG00000023882	Zfp54	0.00193074	0.0223576	1.83735	1.89865	1.88009	2.20008	0.992221	1.15582	1.19789
ENSMUSG00000030751	Psma1	0.00193704	0.0223576	1.22165	6.57291	6.5658	6.48631	6.19563	6.27743	6.28545
ENSMUSG00000038822	Hace1	0.00193992	0.0223576	1.83822	8.70066	8.80073	8.80926	7.89502	7.68886	8.09185
ENSMUSG00000030662	Ipo5	0.00194274	0.0223576	0.838452	5.54675	5.46326	5.43314	5.74296	5.74556	5.71723
ENSMUSG00000042385	Gzmk	0.00194334	0.0223576	10.9823	6.86428	7.73065	6.48659	3.40649	3.14257	4.16113
ENSMUSG00000044147	Arf6	0.00194767	0.0223576	1.39391	8.57859	8.77197	8.59489	8.1456	8.14556	8.21688
ENSMUSG00000034055	Phka1	0.00195198	0.0223576	0.18507	1.50417	0.916721	0.363944	3.37793	3.47921	3.22925
ENSMUSG00000014550	Zfyve20	0.00195536	0.0223576	1.19573	3.14018	3.10652	3.21875	2.8983	2.91939	2.87408
ENSMUSG00000034035	Ccdc17	0.00195943	0.0223576	0.506787	6.08276	5.82272	6.17602	7.15639	7.00652	6.86024
ENSMUSG00000074892	B3galt5	0.001963	0.0223576	3.67547	1.493	1.67292	1.87914	-0.294686	0.251699	-0.545752
ENSMUSG00000023495	Pcbp4	0.00196532	0.0223576	2.34749	4.56875	4.56763	4.28773	3.16264	3.04653	3.52157
ENSMUSG00000021113	Snapc1	0.0019665	0.0223576	1.27117	8.12613	8.04982	8.20798	7.76058	7.81061	7.77426
ENSMUSG00000036501	Fam13b	0.00196656	0.0223576	1.39985	7.87299	7.96273	8.09236	7.52047	7.50387	7.44792
ENSMUSG00000018340	Anxa6	0.00196831	0.0223576	2.10238	10.7465	11.0727	10.7907	9.63057	9.76278	10.0004
ENSMUSG00000060671	Atp8b2	0.00196897	0.0223576	1.53776	6.47406	6.65269	6.51469	5.86209	5.85631	6.06053
ENSMUSG00000033540	Idua	0.00196934	0.0223576	0.639902	3.17349	3.07767	3.34916	3.76236	3.88824	3.88195
ENSMUSG00000031479	Vps36	0.00197094	0.0223576	1.27926	3.98543	4.00318	3.8879	3.56689	3.57241	3.67128
ENSMUSG00000024936	Kcnk7	0.00197153	0.0223576	4.69708	0.0827289	0.834454	0.175993	-1.88386	-2.20568	-1.51258
ENSMUSG00000079481	Nhsl2	0.00197263	0.0223576	7.68513	9.89234	10.3517	9.76158	7.31224	7.53119	6.336
ENSMUSG00000018583	G3bp1	0.00197321	0.0223576	0.849536	6.49557	6.39584	6.44921	6.67385	6.66055	6.71199
ENSMUSG00000019823	Mical1	0.00197623	0.0223576	1.55569	12.6709	12.9076	12.7091	12.1886	12.1593	12.027
ENSMUSG00000022148	Fyb	0.00197626	0.0223576	1.14919	7.21906	7.23331	7.1927	7.00779	7.06101	6.97442
ENSMUSG00000041720	Pi4ka	0.00197738	0.0223576	1.2246	5.48316	5.54735	5.58072	5.20616	5.30115	5.22698
ENSMUSG00000032786	Alas1	0.0019791	0.0223576	0.832188	5.38692	5.40511	5.36731	5.61614	5.72184	5.61641
ENSMUSG00000043602	Zfp3	0.00197914	0.0223576	1.87132	0.723911	0.855599	0.991757	-0.0944117	-0.189871	0.143374
ENSMUSG00000030872	Gga2	0.00198504	0.0223922	0.244764	5.50696	4.77728	5.05274	7.27665	7.37636	6.77557
ENSMUSG00000091475	2810468N07Rik	0.00198624	0.0223922	5.51521	6.56938	6.98969	6.4065	4.42223	4.54786	3.60524
ENSMUSG00000021111	Papola	0.00198899	0.0224004	1.23807	9.55797	9.58258	9.66108	9.3159	9.23376	9.32769
ENSMUSG00000049307	Fut4	0.00199329	0.0224171	0.183459	2.97818	2.62453	2.25951	5.09107	5.52302	4.58754
ENSMUSG00000009647	Mcu	0.00199452	0.0224171	1.41653	5.75414	5.75639	5.68472	5.14749	5.35979	5.18088
ENSMUSG00000038172	Ttc39b	0.00199702	0.0224225	1.68902	8.6995	8.88644	8.98747	8.22389	8.06792	8.01305
ENSMUSG00000022773	Ypel1	0.00200475	0.0224704	4.49997	-0.346177	-0.251905	-0.548688	-3.11753	-2.15925	-2.37974
ENSMUSG00000003131	Pafah1b2	0.00200534	0.0224704	1.34953	10.4946	10.4334	10.5036	10.0757	10.1228	9.93577
ENSMUSG00000056429	Tgoln1	0.00200893	0.0224879	1.58802	10.0673	10.1641	10.0698	9.2631	9.48241	9.554
ENSMUSG00000037824	Tspan14	0.00201181	0.0224974	0.702167	3.28704	3.22056	3.38955	3.74696	3.76907	3.91147
ENSMUSG00000007415	Gatad1	0.0020188	0.0225528	1.15092	3.24936	3.23287	3.17256	2.99503	3.00422	3.04719
ENSMUSG00000040945	Rcc2	0.00202213	0.0225672	0.608804	8.10207	7.76342	7.93973	8.63895	8.62149	8.69263
ENSMUSG00000026526	Fh1	0.00202928	0.0226036	0.729711	6.88169	6.6818	6.77541	7.2175	7.28655	7.19867
ENSMUSG00000033083	Tbc1d4	0.00202981	0.0226036	0.287155	6.91017	6.76893	6.66049	8.4343	9.05133	8.25426
ENSMUSG00000034168	Irf2bpl	0.00203151	0.0226036	1.81603	6.57833	6.48116	6.47955	5.54827	5.52461	5.8838
ENSMUSG00000032370	Lactb	0.00203541	0.0226243	0.735929	4.13233	3.94042	4.08785	4.46692	4.53859	4.48217
ENSMUSG00000024130	Abca3	0.00203794	0.0226297	0.642501	7.26073	7.29134	7.44222	7.99753	8.0739	7.83755
ENSMUSG00000039202	Abhd2	0.00204014	0.0226314	1.53653	8.08907	8.25397	8.15515	7.44014	7.51421	7.68479
ENSMUSG00000039384	Dusp10	0.00204383	0.0226498	0.541567	2.93973	2.77925	2.80495	3.61726	3.60772	3.95331
ENSMUSG00000007603	Dus3l	0.00205078	0.0227041	0.761184	3.32619	3.26676	3.33956	3.80545	3.65015	3.65795
ENSMUSG00000025198	Erlin1	0.002059	0.0227723	0.477067	6.96823	6.72489	6.83191	7.85614	8.16078	7.71132
ENSMUSG00000032897	Nfyc	0.00206809	0.0228348	0.873923	4.01077	4.03521	4.00203	4.24071	4.23078	4.15979
ENSMUSG00000005621	Zfp592	0.00206878	0.0228348	0.810712	7.73785	7.75959	7.74907	8.08573	8.10118	7.96781
ENSMUSG00000047344	Lancl3	0.00207402	0.0228661	3.61528	4.43541	5.25626	5.1161	2.95859	3.13058	3.15626
ENSMUSG00000030792	Dkkl1	0.00207621	0.0228661	5.43511	2.61385	2.81382	2.29921	-0.250029	0.746005	-0.0960165
ENSMUSG00000076435	Acsf2	0.00208011	0.0228661	0.430341	4.00502	3.59594	3.83738	5.09433	5.20314	4.79021
ENSMUSG00000019951	Uhrf1bp1l	0.00208218	0.0228661	1.58023	10.226	10.398	10.2162	9.59057	9.75649	9.5127
ENSMUSG00000003534	Ddr1	0.00208337	0.0228661	0.199677	0.24962	-0.619055	-0.250206	1.98318	2.52884	1.84112
ENSMUSG00000032413	Rasa2	0.00208632	0.0228661	0.764868	3.88488	3.73617	3.90902	4.23335	4.2163	4.24058
ENSMUSG00000032281	Acsbg1	0.00208846	0.0228661	2.82329	10.5008	11.0979	10.6325	9.1461	9.12965	9.46328
ENSMUSG00000050107	Gsg2	0.00208871	0.0228661	2.12593	3.54514	3.63993	3.73369	2.68572	2.26474	2.70402
ENSMUSG00000034595	Ppp1r18	0.002093	0.0228661	1.44552	8.96389	9.05821	8.95304	8.38893	8.39707	8.59437
ENSMUSG00000050147	F2rl3	0.00209404	0.0228661	3.15258	7.31129	7.79997	7.51058	5.52504	6.14663	5.98057
ENSMUSG00000024548	Setbp1	0.0020947	0.0228661	0.206649	2.2977	1.51887	1.78014	4.25486	4.46022	3.70588
ENSMUSG00000042046	Dstyk	0.00209755	0.0228661	0.415219	0.902171	0.589885	0.847489	2.07159	2.29669	1.77544
ENSMUSG00000021668	Polk	0.00210113	0.0228661	1.50039	3.47541	3.71781	3.65784	3.10105	3.02798	2.96603
ENSMUSG00000031072	Oraov1	0.0021013	0.0228661	1.29014	8.54781	8.55475	8.60145	8.27596	8.10832	8.21715
ENSMUSG00000052031	Tagap1	0.00210256	0.0228661	0.690202	4.06472	4.00701	4.22881	4.69111	4.56788	4.64628
ENSMUSG00000090946	Ccdc71l	0.00210631	0.0228845	1.71907	2.31834	2.31764	2.19498	1.69308	1.44398	1.34903
ENSMUSG00000022565	Plec	0.00210934	0.0228914	2.04574	14.1448	14.3849	14.3045	13.1109	13.1244	13.501
ENSMUSG00000028018	Gstcd	0.00211108	0.0228914	0.727431	8.09534	8.0682	7.9422	8.43345	8.58128	8.46835
ENSMUSG00000022498	Txndc11	0.00212241	0.0229917	0.798236	8.76202	8.72049	8.77135	9.12717	9.11179	8.99023
ENSMUSG00000019813	Cep57l1	0.0021265	0.023009	0.553618	3.66345	3.41332	3.82626	4.49762	4.4601	4.50442
ENSMUSG00000071180	Smim15	0.00212815	0.023009	1.49466	8.72608	8.80729	8.53682	8.10588	8.08104	8.14381
ENSMUSG00000036944	Tmem71	0.0021308	0.0230152	1.79556	10.5778	10.5966	10.4104	9.58546	9.57417	9.89185
ENSMUSG00000074151	Nlrc5	0.00213763	0.0230592	1.37868	10.0019	10.0887	10.1452	9.70464	9.52857	9.61273
ENSMUSG00000027189	Trim44	0.00214042	0.0230592	0.778621	6.17212	6.00851	6.14268	6.48206	6.47394	6.45033
ENSMUSG00000039987	Phtf2	0.00214176	0.0230592	0.478867	1.49467	1.11941	1.36378	2.44916	2.52863	2.18699
ENSMUSG00000047749	Zc3hav1l	0.00214593	0.0230592	1.44982	5.26356	5.38197	5.49683	4.90541	4.78253	4.84681
ENSMUSG00000006362	Cbfa2t3	0.00214917	0.0230592	0.166056	6.60548	5.68065	6.40781	8.9097	9.1818	8.37322
ENSMUSG00000001632	Brpf1	0.00215294	0.0230592	0.904567	6.36143	6.40454	6.40983	6.56317	6.51729	6.52945
ENSMUSG00000059479	B3gnt8	0.00215341	0.0230592	0.203059	3.05118	2.23937	2.06487	4.99341	4.62908	4.63301
ENSMUSG00000030541	Idh2	0.00215352	0.0230592	0.53186	0.86367	0.491169	0.512412	1.45045	1.61221	1.53724
ENSMUSG00000023015	Racgap1	0.00215361	0.0230592	2.68666	6.95098	7.32945	6.9202	5.4885	5.48521	5.94949
ENSMUSG00000034349	Smc4	0.00216455	0.0231069	0.656144	7.32592	7.13271	7.32001	7.91946	7.74997	7.93296
ENSMUSG00000041515	Irf8	0.00216517	0.0231069	0.186152	5.59713	4.84676	5.07916	7.73911	7.9725	7.08778
ENSMUSG00000090150	Acad11	0.00216528	0.0231069	0.913604	5.18408	5.19379	5.13744	5.28929	5.30701	5.31009
ENSMUSG00000037049	Smpd1	0.00217317	0.0231069	1.92218	4.34311	4.49911	4.25228	3.24734	3.38427	3.63466
ENSMUSG00000028932	Psmc2	0.00217333	0.0231069	1.1357	4.23379	4.21161	4.20698	4.08212	3.9996	4.01992
ENSMUSG00000026134	Prim2	0.00217494	0.0231069	1.38323	4.08655	3.90344	4.0836	3.5775	3.50097	3.59097
ENSMUSG00000038418	Egr1	0.00217645	0.0231069	0.212537	1.63266	0.97448	1.06392	3.72903	3.67143	2.97324
ENSMUSG00000024965	Fermt3	0.00217767	0.0231069	0.841597	7.67878	7.746	7.64007	7.93988	7.96564	7.90572
ENSMUSG00000038518	Jarid2	0.00217931	0.0231069	0.644072	6.2527	6.08472	6.10427	6.8878	6.817	6.64101
ENSMUSG00000057230	Aak1	0.00218042	0.0231069	1.61631	5.69851	6.02828	5.84902	5.14209	5.13765	5.21797
ENSMUSG00000026393	Nek7	0.002181	0.0231069	1.28614	8.54325	8.65721	8.53845	8.15594	8.27465	8.21918
ENSMUSG00000047898	Ccr4	0.00218429	0.0231145	0.285798	4.496	3.61222	4.01503	5.81609	5.91852	5.80944
ENSMUSG00000035621	Midn	0.00218589	0.0231145	0.713116	4.56037	4.47179	4.55549	5.1351	4.99803	4.91788
ENSMUSG00000043336	Filip1l	0.00219098	0.0231463	0.330279	7.14199	6.61687	6.95929	8.71986	8.62107	8.17194
ENSMUSG00000040236	Trappc5	0.00219484	0.0231649	0.786026	6.64011	6.61535	6.55041	6.86615	6.99857	6.98321
ENSMUSG00000025915	Sgk3	0.0021978	0.0231742	0.376848	2.17349	1.84698	2.03821	3.49349	3.69676	3.09227
ENSMUSG00000051457	Spn	0.0022033	0.02321	2.88029	11.771	11.9993	11.6692	10.036	10.1533	10.6716
ENSMUSG00000036214	Znrd1as	0.00220732	0.023217	1.41641	1.25066	1.13217	1.27132	0.792777	0.603708	0.750941
ENSMUSG00000037940	Inpp4b	0.00221088	0.023217	0.495536	3.64583	3.25569	3.59781	4.39843	4.48014	4.65957
ENSMUSG00000042105	Inpp5f	0.00221152	0.023217	0.30055	2.21059	1.75036	2.02795	3.84326	4.02331	3.3253
ENSMUSG00000001924	Uba1	0.00221234	0.023217	1.18758	6.33755	6.41368	6.38137	6.07547	6.14494	6.16813
ENSMUSG00000022673	Mcm4	0.00221686	0.0232345	1.26184	7.88479	7.88648	7.9239	7.48645	7.64652	7.55561
ENSMUSG00000032265	Fam46a	0.00221825	0.0232345	0.567413	3.56993	3.35905	3.71543	4.38813	4.26121	4.44766
ENSMUSG00000022607	Ptk2	0.00222184	0.0232345	0.180599	2.33575	1.74587	1.60589	4.53466	4.73215	3.82811
ENSMUSG00000027456	Sdcbp2	0.00222366	0.0232345	4.19138	6.93921	7.30674	6.95201	4.64767	4.81648	5.53155
ENSMUSG00000032388	Spg21	0.00222449	0.0232345	1.21411	6.26466	6.24216	6.16918	5.94059	5.99608	5.89964
ENSMUSG00000027381	Bcl2l11	0.00223766	0.0233305	0.567657	6.70333	6.44167	6.75505	7.58187	7.37478	7.39413
ENSMUSG00000068923	Syt11	0.00223789	0.0233305	2.06874	10.111	10.0753	10.0117	8.79328	8.96212	9.29637
ENSMUSG00000010517	Faf1	0.00225241	0.0234598	1.33696	3.47952	3.35025	3.29877	3.01141	2.93551	2.92475
ENSMUSG00000008193	Spib	0.00225821	0.0234981	0.164152	9.4532	8.48172	8.58118	11.58	11.7298	11.027
ENSMUSG00000049109	Themis	0.00227329	0.0235925	2.66648	6.32697	6.65998	6.49108	4.86449	4.93307	5.43565
ENSMUSG00000020483	Dynll2	0.00227958	0.0235925	1.38479	6.56991	6.46415	6.56146	5.95769	6.06803	6.16078
ENSMUSG00000024402	Lta	0.00228085	0.0235925	0.540146	1.03787	1.42126	1.32603	2.03808	2.19726	2.21555
ENSMUSG00000025104	Hdgfrp3	0.0022811	0.0235925	1.9761	6.50878	6.36354	6.22335	5.22342	5.31715	5.60714
ENSMUSG00000021814	Anxa7	0.0022846	0.0235925	1.32684	6.67138	6.77731	6.64575	6.20961	6.30414	6.35669
ENSMUSG00000039307	Hexdc	0.00228578	0.0235925	0.438754	-0.419356	-0.810992	-0.466954	0.82804	0.414452	0.625753
ENSMUSG00000027678	Ncoa3	0.00228903	0.0235925	0.585884	6.77025	6.58955	6.74407	7.57485	7.56255	7.28042
ENSMUSG00000037649	H2-DMa	0.00228967	0.0235925	0.2137	5.6481	4.70469	5.02451	7.39028	7.61465	7.05139
ENSMUSG00000052477	C130026I21Rik	0.00229059	0.0235925	0.288025	4.70365	4.08134	4.5779	5.98857	6.58709	6.17444
ENSMUSG00000032333	Stoml1	0.00229476	0.0235925	0.484565	2.12188	1.89861	1.96211	3.20197	3.14657	2.76977
ENSMUSG00000042570	Mier2	0.00229525	0.0235925	0.700675	3.13077	2.93352	3.16073	3.62101	3.59364	3.54991
ENSMUSG00000020732	Rab37	0.00229532	0.0235925	1.67742	7.42029	7.67527	7.38035	6.73927	6.65245	6.84546
ENSMUSG00000078202	Nrarp	0.00229624	0.0235925	2.42668	2.83496	3.29415	2.72857	1.79707	1.64156	1.58209
ENSMUSG00000063047	Zfp780b	0.00229781	0.0235925	1.70421	2.67415	2.39818	2.69916	1.81715	1.91958	1.72744
ENSMUSG00000019943	Atp2b1	0.00230133	0.0235925	1.96137	7.90663	8.34845	8.17371	7.20035	7.25231	7.06055
ENSMUSG00000029468	P2rx7	0.00230135	0.0235925	0.216429	5.94182	5.20181	5.76054	8.0971	8.04581	7.38535
ENSMUSG00000042351	Grap2	0.0023078	0.0236368	1.49059	6.86222	6.95893	6.94714	6.27965	6.25927	6.50172
ENSMUSG00000018669	Cdk5rap3	0.00231267	0.0236421	1.22802	4.18206	4.27508	4.23378	3.98339	3.87016	3.94836
ENSMUSG00000026576	Atp1b1	0.00231401	0.0236421	0.229338	4.19572	3.17537	3.76301	5.69668	5.81803	5.99274
ENSMUSG00000030337	Vamp1	0.00231471	0.0236421	0.484376	4.91682	4.61269	4.9154	6.08581	5.73192	5.76458
ENSMUSG00000023026	Dip2b	0.00232096	0.0236698	0.804845	8.15158	8.19909	8.3018	8.53338	8.54645	8.51229
ENSMUSG00000055923	Aasdh	0.0023217	0.0236698	0.700403	7.82136	7.71163	7.83628	8.38453	8.34727	8.1787
ENSMUSG00000015461	Atf6b	0.0023244	0.0236756	0.791164	9.79304	9.75214	9.74949	10.0142	10.1203	10.174
ENSMUSG00000028977	Casz1	0.00234331	0.0238272	0.405629	2.8393	2.99034	2.80519	4.38527	4.33475	3.8201
ENSMUSG00000021969	Zdhhc20	0.00234359	0.0238272	1.27064	5.86464	5.88105	5.81827	5.46971	5.45562	5.60195
ENSMUSG00000090935	Synj2bp	0.00234713	0.0238349	1.35983	5.67057	5.77162	5.71598	5.22507	5.21207	5.39075
ENSMUSG00000027739	Rab33b	0.00234864	0.0238349	1.56889	4.05946	4.2075	4.12378	3.41137	3.64819	3.38193
ENSMUSG00000019461	Plscr3	0.00235585	0.0238479	0.447815	6.82281	6.30226	6.77692	7.80497	7.83501	7.73908
ENSMUSG00000069910	Spdl1	0.00235682	0.0238479	0.300012	2.55325	3.20101	2.36822	4.41608	4.44573	4.4714
ENSMUSG00000002274	Metrn	0.00235843	0.0238479	1.62514	3.29246	3.13661	3.22526	2.38981	2.46786	2.69498
ENSMUSG00000030067	Foxp1	0.00235854	0.0238479	0.631385	9.00819	8.88861	9.02178	9.67573	9.76311	9.46997
ENSMUSG00000030257	Srgap3	0.00236406	0.023882	0.310596	2.43794	1.89233	2.32056	3.90672	4.21689	3.58789
ENSMUSG00000022554	Fam203a	0.00236718	0.0238917	0.828389	2.74779	2.77303	2.74928	3.04306	2.95505	3.08685
ENSMUSG00000032381	Fam96a	0.00237253	0.0239239	1.28982	5.96593	6.04608	6.02381	5.58396	5.7394	5.61096
ENSMUSG00000025422	Agap2	0.00237674	0.0239446	1.66287	4.07163	4.29917	4.1031	3.38323	3.31086	3.57878
ENSMUSG00000036553	Sh3tc1	0.00238105	0.0239662	0.142982	-0.761496	-1.65201	-0.746765	1.92318	2.12925	1.2056
ENSMUSG00000014609	Chrne	0.00239088	0.0240433	4.3092	3.23278	4.20098	3.43363	1.51686	1.3601	1.66817
ENSMUSG00000021375	Kif13a	0.00239693	0.0240759	0.114664	-0.269425	-1.31065	-1.24795	2.40223	2.57121	1.57207
ENSMUSG00000017009	Sdc4	0.00239847	0.0240759	0.220575	5.28701	4.65679	4.58876	7.04798	7.40933	6.61724
ENSMUSG00000026637	Traf5	0.00240257	0.0240953	0.606621	7.09829	6.77899	6.97055	7.69066	7.57483	7.74574
ENSMUSG00000022797	Tfrc	0.00240707	0.0241186	0.403352	8.95346	8.63416	8.95105	10.4147	10.1898	9.86386
ENSMUSG00000038146	Notch3	0.00241612	0.0241694	8.30044	3.72393	3.47598	3.32026	-0.251432	1.23848	0.37356
ENSMUSG00000021585	Cast	0.00241686	0.0241694	1.54571	6.59601	6.73735	6.68229	5.89434	6.05767	6.17885
ENSMUSG00000034042	Gpbp1l1	0.00241904	0.0241694	1.31718	5.64066	5.81085	5.79912	5.38874	5.3485	5.32103
ENSMUSG00000004127	Trmt10a	0.00242087	0.0241694	0.58944	5.40224	5.16864	5.45042	6.16247	6.18365	5.96293
ENSMUSG00000048047	Zbtb33	0.00242524	0.0241816	1.41269	8.63152	8.8726	8.78441	8.25607	8.30209	8.23504
ENSMUSG00000062585	Cnr2	0.00242645	0.0241816	0.223858	3.64198	2.57638	3.11894	5.20647	5.42401	5.18486
ENSMUSG00000024601	Isoc1	0.00243362	0.0242003	0.709824	5.56425	5.36279	5.5781	5.9775	5.97319	6.03785
ENSMUSG00000004612	Nkg7	0.00243605	0.0242003	3.36996	12.6152	12.8319	12.5044	10.6966	10.623	11.3737
ENSMUSG00000072704	2700089E24Rik	0.00243709	0.0242003	1.39898	3.24693	3.22402	3.13031	2.71854	2.60812	2.82147
ENSMUSG00000018168	Ikzf3	0.0024383	0.0242003	1.75434	8.40005	8.55699	8.33098	7.74269	7.68901	7.42352
ENSMUSG00000053931	Cnn3	0.00243924	0.0242003	0.231832	2.73639	1.78458	1.9251	4.38095	4.3093	4.08236
ENSMUSG00000039787	Cercam	0.00245559	0.0243407	3.69828	5.32711	6.12192	5.3408	3.55919	3.87221	3.69788
ENSMUSG00000039062	Anpep	0.00246037	0.0243663	0.12514	5.88212	5.4924	5.61281	8.77611	9.33509	7.87127
ENSMUSG00000074272	Ceacam1	0.00246688	0.0244089	0.168057	2.62929	1.9716	2.3989	5.24026	5.22575	4.25272
ENSMUSG00000022377	Asap1	0.0024723	0.0244407	0.65077	4.10976	4.00875	4.07623	4.74306	4.7965	4.51452
ENSMUSG00000029438	Bcl7a	0.00248951	0.0245889	0.522248	5.78602	5.63231	6.00492	6.84453	6.81787	6.57244
ENSMUSG00000024072	Yipf4	0.00249224	0.024594	1.50691	1.55786	1.82795	1.72177	1.16345	1.03602	1.13333
ENSMUSG00000025279	Dnase1l3	0.00249844	0.0246199	0.168923	8.81963	8.57946	8.32717	11.1069	11.7669	10.5492
ENSMUSG00000028035	Dnajb4	0.00249931	0.0246199	1.38024	7.33932	7.21993	7.34431	6.8155	6.75224	6.94107
ENSMUSG00000025997	Ikzf2	0.00250769	0.0246537	0.236224	4.77888	3.91544	4.24091	6.7485	6.19442	6.23762
ENSMUSG00000078578	Ube2d3	0.00250907	0.0246537	1.5729	9.1124	9.2252	9.153	8.67221	8.50067	8.35746
ENSMUSG00000020196	Cabin1	0.00250942	0.0246537	1.72029	11.7405	11.8912	11.5007	10.8895	10.968	10.9269
ENSMUSG00000040061	Plcb2	0.00251192	0.0246557	0.694707	7.53137	7.44866	7.58501	8.15533	8.06169	7.92459
ENSMUSG00000034949	Zfr2	0.00251407	0.0246557	0.581396	1.60423	1.36814	1.45058	2.41249	2.09066	2.26701
ENSMUSG00000025500	1600016N20Rik	0.00251816	0.024674	0.513116	5.87757	5.77284	5.97084	7.09672	6.72775	6.68471
ENSMUSG00000021264	Yy1	0.00252433	0.0247126	1.18209	6.78855	6.90221	6.87963	6.61657	6.59993	6.62985
ENSMUSG00000034330	Plcg2	0.00253603	0.0248052	0.233853	3.41172	2.92892	2.95033	5.44694	5.47665	4.65636
ENSMUSG00000044948	Wdr96	0.00254144	0.0248362	0.658944	7.94749	7.81273	7.84161	8.31598	8.58287	8.5083
ENSMUSG00000031530	Dusp4	0.002549	0.0248762	0.159203	1.17298	0.199602	0.51705	3.21155	3.78086	2.8504
ENSMUSG00000025732	Fam195a	0.00255002	0.0248762	0.480788	-2.43848	-2.74802	-2.55166	-1.39215	-1.39649	-1.77994
ENSMUSG00000053226	Dand5	0.00255272	0.0248806	1.44254	-0.28335	-0.286942	-0.190085	-0.872174	-0.834269	-0.639778
ENSMUSG00000033530	Ttc7b	0.00256315	0.0249368	1.87911	4.13502	4.26658	4.00946	3.0486	3.19474	3.43756
ENSMUSG00000026355	Mcm6	0.00256764	0.0249368	1.12761	5.25651	5.28313	5.28036	5.1005	5.05759	5.14211
ENSMUSG00000032258	Lca5	0.00256799	0.0249368	0.591984	1.27702	1.39646	1.02306	1.99413	2.0274	1.94413
ENSMUSG00000074141	Il4i1	0.00256851	0.0249368	0.165345	4.39353	3.39668	3.37641	6.34915	6.63577	5.97104
ENSMUSG00000016256	Ctsz	0.00257114	0.0249368	0.416634	5.01376	5.05934	4.73687	6.2511	6.44611	5.9022
ENSMUSG00000021576	Pdcd6	0.00257308	0.0249368	1.41568	9.14546	9.28238	9.23365	8.63245	8.68265	8.84191
ENSMUSG00000040760	Appl1	0.00257424	0.0249368	1.86981	4.85392	5.29559	5.13313	4.14223	4.26764	4.16409
ENSMUSG00000029924	Slc37a3	0.00258427	0.0250072	1.46437	7.52417	7.63818	7.5003	7.01743	6.87602	7.11835
ENSMUSG00000015745	Plekho1	0.00258602	0.0250072	0.218532	4.03259	2.95853	3.47462	5.76311	5.81153	5.47336
ENSMUSG00000045322	Tlr9	0.00259638	0.0250463	0.171395	1.52255	0.974138	1.26094	4.11435	4.17081	3.10627
ENSMUSG00000070565	Rasal2	0.0026	0.0250463	0.197321	1.24206	0.973907	0.804812	3.52775	3.8017	2.71547
ENSMUSG00000024854	Pold4	0.00260034	0.0250463	0.50505	8.59243	8.30577	8.23374	9.27463	9.5596	9.2542
ENSMUSG00000024259	Slc25a46	0.00260078	0.0250463	1.2418	2.97605	2.96689	2.91378	2.716	2.63433	2.56908
ENSMUSG00000039137	Whrn	0.00260405	0.0250463	0.188895	1.12515	0.250003	1.1209	3.54596	3.33087	2.83225
ENSMUSG00000038256	Bcl9	0.00260481	0.0250463	0.192268	3.34363	2.43729	2.78481	5.47157	5.47386	4.75673
ENSMUSG00000028931	Kcnab2	0.00262243	0.0250463	1.91359	10.2312	10.4081	10.1927	9.22749	9.20756	9.58814
ENSMUSG00000038806	Sde2	0.00262298	0.0250463	1.14809	3.79157	3.877	3.83946	3.65421	3.60327	3.65284
ENSMUSG00000038023	Atp6v0a2	0.00262305	0.0250463	1.34288	10.4214	10.4913	10.3848	10.0151	9.90724	10.0992
ENSMUSG00000074071	Fam169b	0.00262351	0.0250463	0.589027	6.15839	5.99019	6.04222	6.83437	6.64515	7.00207
ENSMUSG00000029142	Mrpl33	0.00262393	0.0250463	1.25339	5.26114	5.21731	5.26416	4.92926	4.83775	4.99808
ENSMUSG00000024146	Cript	0.00262538	0.0250463	1.47479	8.631	8.59168	8.59244	8.15043	7.88082	8.10233
ENSMUSG00000049091	Sephs2	0.00262671	0.0250463	1.87876	5.74506	5.72908	5.68	4.89157	4.54418	4.98903
ENSMUSG00000038811	Gngt2	0.00262804	0.0250463	0.372683	2.22893	1.63502	1.89326	3.49628	3.44111	3.09176
ENSMUSG00000041890	Git2	0.00263103	0.0250463	0.836228	10.339	10.4196	10.4666	10.6542	10.6579	10.6873
ENSMUSG00000019487	Trip10	0.00263376	0.0250463	1.54726	3.982	3.73106	3.70708	3.126	3.16191	3.24307
ENSMUSG00000038214	Bend3	0.00263399	0.0250463	0.664923	0.0986336	0.268696	-0.0366031	0.701188	0.700526	0.695237
ENSMUSG00000061882	Ccdc62	0.00263492	0.0250463	0.57676	3.48456	3.8369	3.55206	4.45631	4.48041	4.31866
ENSMUSG00000057219	Armc7	0.00263701	0.0250463	2.44881	7.10568	7.37162	7.16828	5.69333	5.80582	6.27019
ENSMUSG00000048787	Dcun1d3	0.00263703	0.0250463	1.40284	4.83774	4.94482	4.98319	4.34571	4.54567	4.40933
ENSMUSG00000024776	Stambpl1	0.00263753	0.0250463	0.65146	5.84915	5.68688	5.81037	6.26332	6.40134	6.5365
ENSMUSG00000042474	Faim3	0.00264461	0.0250921	0.184213	3.98724	2.92941	3.31032	5.89855	6.16321	5.48687
ENSMUSG00000021670	Hmgcr	0.00265287	0.0250968	0.753099	5.65634	5.6252	5.64898	6.00431	5.98012	6.17335
ENSMUSG00000073131	Vma21	0.00265354	0.0250968	1.41204	1.08786	1.23561	1.34376	0.706646	0.725858	0.74137
ENSMUSG00000021457	Syk	0.0026536	0.0250968	0.173265	4.74183	3.85591	4.04134	6.9591	7.05775	6.20907
ENSMUSG00000033618	Map3k13	0.00265416	0.0250968	1.76114	1.63141	1.60426	1.56194	0.562256	0.806029	0.979799
ENSMUSG00000079658	Tceb1	0.00266048	0.0251351	1.31847	2.18469	2.14847	2.17008	1.82697	1.65071	1.82895
ENSMUSG00000046056	Sbsn	0.00267154	0.0252156	0.54624	-0.143645	-0.0597612	0.183507	0.968622	0.691885	0.936774
ENSMUSG00000032740	Ccdc88a	0.00267355	0.0252156	0.14064	1.53497	1.50782	0.929614	4.2887	4.73077	3.44268
ENSMUSG00000051444	Bbs12	0.00268566	0.0252886	1.41593	4.64719	4.72727	4.86349	4.234	4.32109	4.1776
ENSMUSG00000039158	Akna	0.0026894	0.0252886	1.49992	7.89113	7.99353	7.99821	7.31397	7.27745	7.53679
ENSMUSG00000029176	Anapc4	0.00269486	0.0252886	1.20296	4.17581	4.25649	4.2825	4.00935	3.92637	3.9793
ENSMUSG00000036241	Ube2r2	0.00269521	0.0252886	0.713642	6.4469	6.34814	6.2046	6.81437	6.85926	6.7862
ENSMUSG00000055652	Klhl25	0.00269601	0.0252886	1.8926	4.84272	5.04824	4.85529	3.84241	3.90646	4.23627
ENSMUSG00000003418	St8sia6	0.0026963	0.0252886	0.18619	5.49515	4.63573	4.55509	7.34208	7.6709	6.94845
ENSMUSG00000069206	Zfp874a	0.00269741	0.0252886	1.46652	1.63619	1.63098	1.75139	1.21508	0.975527	1.17075
ENSMUSG00000020131	Pcsk4	0.00270023	0.0252886	0.325542	-1.47094	-2.10651	-1.61306	0.156758	-0.364907	-0.125111
ENSMUSG00000032633	Flcn	0.00270184	0.0252886	0.747338	9.49166	9.3827	9.48925	9.92979	9.92424	9.77008
ENSMUSG00000091512	Lamtor3	0.00270672	0.025313	1.33573	4.97561	5.07926	4.93632	4.54352	4.67179	4.523
ENSMUSG00000005804	Bloc1s6	0.00271124	0.0253338	1.2912	1.80209	1.77846	1.89007	1.52781	1.37506	1.46163
ENSMUSG00000010057	Nprl2	0.00271781	0.0253454	1.67557	5.55672	5.6431	5.63301	4.80442	4.71559	5.07886
ENSMUSG00000029101	Rgs12	0.0027201	0.0253454	0.180825	0.665525	-0.432783	0.00631135	2.50172	2.9032	2.23613
ENSMUSG00000004099	Dnmt1	0.00272105	0.0253454	1.41532	9.99566	10.0929	10.1245	9.64987	9.44071	9.6191
ENSMUSG00000021423	Ly86	0.00272305	0.0253454	0.215084	1.3749	0.771892	0.752681	3.24276	3.61235	2.69544
ENSMUSG00000074406	Zfp628	0.00272391	0.0253454	0.832448	5.14291	5.04601	5.09312	5.30705	5.40613	5.36256
ENSMUSG00000022768	Ccdc116	0.00272967	0.0253776	0.480863	-1.61415	-1.67927	-1.52089	-0.76522	-0.252329	-0.627863
ENSMUSG00000070372	Capza1	0.00273403	0.0253969	1.40599	4.53586	4.75426	4.52925	4.09711	4.12844	4.11906
ENSMUSG00000026737	Pip4k2a	0.0027377	0.0254006	0.494612	8.95595	8.74145	8.81945	9.86506	10.0928	9.60589
ENSMUSG00000038301	Snx10	0.00275011	0.0254006	2.95078	7.51478	7.72632	7.21414	6.00175	6.19767	5.57254
ENSMUSG00000044340	Phlpp1	0.00275426	0.0254006	0.439805	3.23056	3.19582	3.32382	4.60108	4.62073	4.08358
ENSMUSG00000048249	Crebrf	0.00275876	0.0254006	1.48	5.39218	5.36019	5.3852	4.90872	4.88884	4.64321
ENSMUSG00000026843	Fubp3	0.00275904	0.0254006	0.700311	2.41021	2.36753	2.27818	2.92988	2.93728	2.73056
ENSMUSG00000047866	Lonp2	0.00276001	0.0254006	1.40128	10.0198	10.1305	10.0296	9.44335	9.63509	9.64119
ENSMUSG00000020189	Osbpl8	0.00276069	0.0254006	1.54584	6.45033	6.66874	6.56168	6.03352	5.96865	5.79341
ENSMUSG00000046841	Ckap4	0.00276179	0.0254006	0.203894	1.84464	1.40955	1.52996	4.2857	4.13318	3.24759
ENSMUSG00000050323	Ndufaf6	0.0027686	0.0254006	0.863542	1.89638	1.90203	1.98965	2.119	2.15522	2.14883
ENSMUSG00000041225	Arhgap12	0.0027691	0.0254006	1.40756	3.81061	3.88058	3.80969	3.44433	3.37291	3.20405
ENSMUSG00000037759	Ptger2	0.00276916	0.0254006	0.43189	3.61164	3.45559	3.40439	4.43699	5.02801	4.64041
ENSMUSG00000029672	Fam3c	0.00277097	0.0254006	0.603902	7.12816	6.79054	7.02459	7.61695	7.77739	7.73178
ENSMUSG00000039153	Runx2	0.00277162	0.0254006	2.9514	4.77053	5.31036	5.02978	3.4249	3.80811	3.19348
ENSMUSG00000036438	Calm2	0.00277594	0.0254006	1.33108	7.15595	7.28897	7.13184	6.7461	6.85826	6.7346
ENSMUSG00000039943	Plcb4	0.0027794	0.0254006	0.239054	3.01398	2.28323	2.40364	4.85677	4.84268	4.19516
ENSMUSG00000036106	Prr5	0.00278014	0.0254006	0.254835	3.22488	2.86045	2.5559	4.94007	5.1998	4.41846
ENSMUSG00000029075	Tnfrsf4	0.00278059	0.0254006	0.414436	3.29702	2.64881	3.08608	4.33233	4.22358	4.28833
ENSMUSG00000004698	Hdac9	0.00278081	0.0254006	0.136754	4.96594	4.45336	4.09512	7.43555	7.96033	6.72957
ENSMUSG00000039458	Mtmr12	0.00278305	0.0254006	1.2496	6.61017	6.70519	6.56919	6.2784	6.27939	6.36236
ENSMUSG00000034796	Cpne7	0.00278353	0.0254006	2.88067	8.98262	8.86229	8.9526	7.07873	7.84875	7.29081
ENSMUSG00000031865	Dctn1	0.00278766	0.0254006	1.17996	4.68535	4.71807	4.68239	4.51895	4.45092	4.39972
ENSMUSG00000016940	Kctd2	0.00278808	0.0254006	1.21403	6.44277	6.54515	6.50868	6.24117	6.25694	6.15908
ENSMUSG00000098112	Bin2	0.00278948	0.0254006	1.4894	6.19261	6.39774	6.31794	5.68702	5.64339	5.8537
ENSMUSG00000028622	Mrpl37	0.00279154	0.0254006	0.776064	7.49612	7.3718	7.55824	7.85418	7.82108	7.84816
ENSMUSG00000024807	Syvn1	0.00279173	0.0254006	0.549711	8.26343	8.08655	8.19535	9.19493	9.13479	8.80538
ENSMUSG00000023106	Denr	0.00279799	0.0254223	1.18482	6.09726	6.08323	6.13293	5.82697	5.82415	5.9283
ENSMUSG00000085438	1700020I14Rik	0.00279976	0.0254223	1.43813	4.53754	4.55564	4.58665	4.16917	4.04124	3.89685
ENSMUSG00000004562	Arhgef40	0.002801	0.0254223	0.136134	-0.599226	-0.82163	-1.38348	1.24943	2.5222	2.05474
ENSMUSG00000031137	Fgf13	0.00280825	0.0254447	2.76635	5.53031	5.87618	5.80009	3.97612	4.181	4.64551
ENSMUSG00000040929	Rfx3	0.00281021	0.0254447	1.71209	6.03119	6.31394	6.15149	5.5523	5.35487	5.26217
ENSMUSG00000041439	Mfsd6	0.00281236	0.0254447	1.46189	4.891	4.89458	5.07457	4.29183	4.47926	4.44554
ENSMUSG00000020910	Adprm	0.00281265	0.0254447	1.18953	4.16914	4.20526	4.18978	3.86561	3.96086	3.98654
ENSMUSG00000015950	Ncf1	0.00282847	0.025567	0.211788	8.58806	7.67203	8.03997	10.4718	10.6285	9.9177
ENSMUSG00000024610	Cd74	0.00284996	0.0257356	0.178707	10.1695	9.31563	9.39328	12.1849	12.5292	11.6174
ENSMUSG00000030691	Fchsd2	0.00285244	0.0257356	0.469283	4.48375	4.1309	4.30621	5.52623	5.53606	5.13298
ENSMUSG00000016087	Fli1	0.00285709	0.0257356	1.31651	8.27983	8.43727	8.32082	7.98579	7.9896	7.87239
ENSMUSG00000048534	Amica1	0.00285766	0.0257356	2.41314	5.53041	6.04031	5.77539	4.36896	4.76607	4.39835
ENSMUSG00000044703	Phf11a	0.00286096	0.0257356	2.51317	5.71629	5.86883	5.74256	4.20926	4.84064	4.28926
ENSMUSG00000026339	Ccdc93	0.00286106	0.0257356	1.1753	4.26614	4.34339	4.32422	4.04167	4.13135	4.06163
ENSMUSG00000030268	Bcat1	0.0028639	0.0257403	0.190088	-2.29533	-2.21144	-2.59799	0.542408	-0.636676	0.175288
ENSMUSG00000037552	Plekhg2	0.00286866	0.0257622	0.61327	6.28612	6.03335	6.32301	7.01935	6.81615	6.92319
ENSMUSG00000015714	Cers2	0.0028885	0.0259193	1.18466	10.7242	10.7655	10.8133	10.4812	10.5747	10.5136
ENSMUSG00000002845	Tmem39a	0.00289112	0.0259218	0.745585	5.6793	5.66949	5.73724	6.01709	6.23002	6.10958
ENSMUSG00000028378	Ptgr1	0.00289807	0.0259404	0.394162	-0.755928	-0.626956	-1.03706	0.607878	0.784506	0.217087
ENSMUSG00000027435	Cd93	0.00291483	0.0259404	0.185993	4.0532	3.85755	4.00327	6.88182	6.64004	5.67219
ENSMUSG00000039018	Mtg1	0.00291651	0.0259404	0.763929	4.38188	4.2263	4.25235	4.64592	4.63368	4.7464
ENSMUSG00000021094	Dhrs7	0.00291674	0.0259404	1.50296	8.56676	8.54146	8.43471	7.79665	7.9072	8.07567
ENSMUSG00000062007	Hsh2d	0.0029171	0.0259404	0.72248	3.07344	3.20364	3.17408	3.72994	3.52088	3.60725
ENSMUSG00000003200	Sh3gl1	0.002918	0.0259404	1.2716	8.21072	8.23071	8.2776	7.91268	7.7989	7.96752
ENSMUSG00000042423	Fbrs	0.00291919	0.0259404	0.670363	6.07529	6.02242	6.16922	6.82185	6.58441	6.59163
ENSMUSG00000031770	Herpud1	0.00292003	0.0259404	0.662175	3.64823	3.45006	3.54867	4.05741	4.2861	4.08758
ENSMUSG00000010142	Tnfrsf13b	0.00292012	0.0259404	0.300906	2.17765	1.84315	1.68158	3.83865	3.87538	3.1862
ENSMUSG00000039178	Tbc1d19	0.00292085	0.0259404	0.295104	-0.829917	-1.63079	-1.33529	0.699439	0.55501	0.231674
ENSMUSG00000033356	Pus7l	0.00292107	0.0259404	0.650113	4.45369	4.37775	4.4403	5.20311	4.88128	5.05107
ENSMUSG00000029705	Cux1	0.0029241	0.0259404	0.727587	6.85843	6.83846	6.79564	7.36393	7.35188	7.15314
ENSMUSG00000058881	Zfp516	0.00292548	0.0259404	0.156287	0.412842	-0.13734	0.436982	3.05962	3.46858	2.21746
ENSMUSG00000018507	Trpv2	0.00292725	0.0259404	1.51416	9.29178	9.51276	9.32447	8.67747	8.88991	8.76609
ENSMUSG00000057133	Chd6	0.0029283	0.0259404	0.709102	9.55704	9.56568	9.68972	10.0523	10.2258	10.0222
ENSMUSG00000026554	Dcaf8	0.00293342	0.0259516	0.854517	7.47427	7.53397	7.4617	7.71957	7.76216	7.66866
ENSMUSG00000042042	Csgalnact2	0.00293634	0.0259516	1.4657	2.26535	2.22139	2.12802	1.55668	1.80098	1.60233
ENSMUSG00000030761	Myo7a	0.00293659	0.0259516	0.333558	2.26816	2.11799	2.27225	4.14239	3.92693	3.34105
ENSMUSG00000017466	Timp2	0.0029446	0.0259519	0.298637	4.1969	3.66712	3.39844	5.48781	5.73263	5.27263
ENSMUSG00000035596	Mboat7	0.00294898	0.0259519	0.656591	5.38623	5.16107	5.35055	5.88728	6.02306	5.80831
ENSMUSG00000042229	Rabif	0.00294936	0.0259519	1.33116	6.00289	6.10145	6.08623	5.64505	5.55685	5.75061
ENSMUSG00000021559	Dapk1	0.00295007	0.0259519	0.18053	0.918737	0.949305	0.682694	3.62074	3.76011	2.57897
ENSMUSG00000042333	Tnfrsf14	0.00295077	0.0259519	0.54035	2.42979	2.1221	2.23672	3.34837	2.99558	3.10876
ENSMUSG00000024353	Mzb1	0.0029522	0.0259519	0.228221	3.39588	2.55582	2.58687	5.20018	5.1161	4.61677
ENSMUSG00000020392	Cdkn2aipnl	0.00295302	0.0259519	1.6867	5.38439	5.34852	5.36143	4.41267	4.60389	4.81516
ENSMUSG00000002578	Ikzf4	0.00295828	0.0259559	0.405063	2.11908	1.76073	1.4505	3.1654	3.10804	2.96822
ENSMUSG00000027937	Jtb	0.00296097	0.0259559	1.40266	5.65166	5.58055	5.60637	5.13321	4.99476	5.24611
ENSMUSG00000032977	Fam207a	0.00296535	0.0259559	1.23637	3.00879	2.93549	2.99091	2.58838	2.71177	2.7167
ENSMUSG00000010609	Psen2	0.00296541	0.0259559	0.552345	3.90702	3.48341	3.70387	4.58276	4.62583	4.45478
ENSMUSG00000029191	Rfc1	0.00296728	0.0259559	0.720477	7.83167	7.76029	7.75258	8.2763	8.36129	8.12589
ENSMUSG00000030275	Etnk1	0.0029683	0.0259559	0.687038	12.2986	12.1924	12.2201	12.8538	12.8586	12.6233
ENSMUSG00000033323	Ctdp1	0.00296987	0.0259559	1.19784	6.11776	6.09407	6.01351	5.78926	5.86502	5.78975
ENSMUSG00000044551	9930012K11Rik	0.00297664	0.0259946	2.31456	3.2482	3.53681	3.4329	2.33453	1.86132	2.38985
ENSMUSG00000020091	Eif4ebp2	0.00298332	0.0260276	1.13215	9.07886	9.14808	9.0839	8.89987	8.95612	8.91764
ENSMUSG00000029095	Ablim2	0.00299068	0.0260276	2.20109	4.16639	3.80698	4.02761	2.78558	3.13798	2.66276
ENSMUSG00000080727	C920021L13Rik	0.00299186	0.0260276	0.364893	-3.25142	-3.27857	-2.9517	-1.91249	-1.89989	-1.30594
ENSMUSG00000027778	Ift80	0.0029927	0.0260276	0.349309	3.6432	2.86015	3.34191	4.8402	4.68204	4.87529
ENSMUSG00000015488	Cacfd1	0.00299508	0.0260276	0.80722	5.58996	5.5079	5.43221	5.7961	5.84755	5.81332
ENSMUSG00000036875	Dna2	0.00299557	0.0260276	0.352703	0.103609	0.0247001	0.118518	1.68465	1.92843	1.14417
ENSMUSG00000024334	H2-Oa	0.00299915	0.0260276	0.205722	2.58521	1.63755	1.70059	4.23501	4.57568	3.95635
ENSMUSG00000021973	Micu2	0.00299921	0.0260276	1.48455	9.34674	9.4638	9.25178	8.68245	8.90207	8.76772
ENSMUSG00000037331	Larp1	0.00300183	0.0260299	0.798977	10.4915	10.6001	10.6037	10.9129	10.8212	10.9325
ENSMUSG00000057229	Atp5sl	0.00300587	0.0260376	0.726946	2.96849	3.00245	2.98993	3.58752	3.39276	3.36082
ENSMUSG00000038587	Akap12	0.00300741	0.0260376	0.590175	1.36916	1.20755	1.43514	2.12129	2.25341	1.9195
ENSMUSG00000032489	Kif9	0.00301511	0.0260593	0.202634	4.32473	4.17473	3.75748	6.12065	7.01775	6.02771
ENSMUSG00000020553	Pctp	0.00302194	0.0260593	0.305298	2.17517	1.75986	1.57997	3.55532	3.89368	3.20112
ENSMUSG00000000001	Gnai3	0.00302427	0.0260593	1.49412	5.14972	5.3557	5.19338	4.57646	4.60183	4.78262
ENSMUSG00000028274	Rngtt	0.00302428	0.0260593	1.39855	4.69094	4.75303	4.69939	4.18108	4.13661	4.37387
ENSMUSG00000038421	Fcrla	0.00302432	0.0260593	0.190024	7.1761	6.3464	6.22581	9.13606	9.26221	8.53729
ENSMUSG00000002014	Ssr4	0.00302843	0.0260593	0.744221	8.95502	8.77036	8.75319	9.28258	9.23262	9.24195
ENSMUSG00000034152	Exoc3	0.00302914	0.0260593	1.25746	9.79518	9.85734	9.77523	9.51271	9.38925	9.53425
ENSMUSG00000076617	Ighm	0.00303028	0.0260593	0.167994	7.24063	6.37886	6.51717	9.60908	9.55977	8.68835
ENSMUSG00000023274	Cd4	0.00303108	0.0260593	0.213713	7.92597	6.97457	7.23822	9.78294	9.82758	9.207
ENSMUSG00000029171	Pgm1	0.00303416	0.0260617	1.32642	3.90988	3.99166	3.83368	3.46092	3.59262	3.45907
ENSMUSG00000053113	Socs3	0.00303779	0.0260617	0.313749	1.75088	1.08522	1.84631	3.35549	3.02754	3.31633
ENSMUSG00000038128	Camk4	0.00304013	0.0260617	1.23791	2.17222	2.2503	2.12374	1.9093	1.81285	1.90041
ENSMUSG00000040557	Wbscr27	0.00304308	0.0260617	0.426314	6.45371	5.90573	6.48747	7.57857	7.50215	7.45622
ENSMUSG00000042272	Sestd1	0.00304311	0.0260617	0.168747	0.886608	0.153192	1.07007	3.68663	3.40252	2.72192
ENSMUSG00000007646	Rad51c	0.00304555	0.0260624	1.3939	1.78086	1.9647	2.02499	1.41651	1.4619	1.45478
ENSMUSG00000027510	Rbm38	0.00305235	0.0260901	0.622395	7.7799	7.55861	7.65002	8.35654	8.19452	8.48975
ENSMUSG00000049103	Ccr2	0.00305349	0.0260901	5.34969	9.86127	10.8027	10.0367	8.11698	7.99246	7.33286
ENSMUSG00000002365	Snx9	0.00305653	0.0260959	0.243083	2.66234	1.78719	2.33754	4.44646	4.53685	3.9252
ENSMUSG00000042447	Mios	0.00305962	0.0261021	1.1081	2.72819	2.75162	2.74752	2.58713	2.63552	2.56042
ENSMUSG00000030539	Sema4b	0.00306206	0.0261029	0.546986	4.35146	4.22247	4.21234	5.10012	5.36939	4.92804
ENSMUSG00000000439	Mkrn2	0.00306483	0.0261064	1.4234	3.95553	4.09398	3.86396	3.38823	3.53788	3.45933
ENSMUSG00000014956	Ppp1cb	0.00308337	0.0262115	1.32535	6.65256	6.75354	6.68544	6.35227	6.34167	6.17849
ENSMUSG00000070348	Ccnd1	0.00308413	0.0262115	0.154648	4.91092	4.31789	4.23899	7.31698	7.73514	6.4945
ENSMUSG00000036817	Sun1	0.00308603	0.0262115	1.58326	10.3527	10.6699	10.4194	9.74241	9.86565	9.84523
ENSMUSG00000042487	Leo1	0.00308805	0.0262115	1.24811	5.65635	5.65014	5.52576	5.33955	5.24859	5.28488
ENSMUSG00000029254	Stap1	0.00308899	0.0262115	0.679526	8.7492	8.60765	8.58482	9.28091	9.2693	9.06365
ENSMUSG00000020612	Prkar1a	0.00309933	0.0262219	1.45438	7.964	8.03687	7.92947	7.36983	7.34635	7.59297
ENSMUSG00000053436	Mapk14	0.0031025	0.0262219	0.747488	7.48546	7.47118	7.50476	7.90781	8.01941	7.79382
ENSMUSG00000006179	Prss16	0.00310435	0.0262219	6.06031	3.57257	4.77472	4.31791	1.33652	2.02824	1.50227
ENSMUSG00000026782	Abi2	0.00310781	0.0262219	2.06617	4.7168	4.91623	5.14472	4.0308	3.93647	3.66961
ENSMUSG00000030641	4632434I11Rik	0.003108	0.0262219	1.48801	3.60726	3.76182	3.62091	3.01242	3.24029	3.01714
ENSMUSG00000071649	B3gat3	0.00310841	0.0262219	1.33711	5.19783	5.35906	5.26624	4.88279	4.76498	4.91803
ENSMUSG00000031387	Renbp	0.00310908	0.0262219	0.230257	2.28442	1.98597	1.93023	4.30999	4.65594	3.59073
ENSMUSG00000031995	St14	0.00310915	0.0262219	0.368025	4.60304	4.29322	4.31007	5.94732	6.13224	5.45314
ENSMUSG00000024246	Thumpd2	0.00312293	0.0263144	0.631122	0.0828245	0.103973	0.247939	0.936435	0.633911	0.856416
ENSMUSG00000022965	Ifngr2	0.00312487	0.0263144	0.192633	2.17709	0.942393	1.44817	3.91587	4.07073	3.70928
ENSMUSG00000020901	Pik3r5	0.00312873	0.0263269	1.68735	6.23848	6.51081	6.49117	5.62291	5.54176	5.81151
ENSMUSG00000044052	Ccr10	0.00313594	0.0263483	3.95777	3.36347	3.71598	3.76611	1.06596	1.98434	1.84119
ENSMUSG00000029434	Vps33a	0.00313714	0.0263483	1.10556	3.94053	4.00005	3.97488	3.82066	3.85538	3.80507
ENSMUSG00000027394	Ttl	0.0031384	0.0263483	2.20456	2.41392	2.6715	2.36003	1.09738	1.30767	1.61893
ENSMUSG00000019806	Aig1	0.00315113	0.0264163	0.517221	0.491446	0.166463	0.554496	1.29131	1.53177	1.24277
ENSMUSG00000007987	Ift22	0.00315271	0.0264163	0.331761	4.99334	4.44377	4.71356	6.49999	6.50559	5.92044
ENSMUSG00000020183	Cpm	0.00315365	0.0264163	0.619581	7.08398	7.21442	7.10249	7.64083	7.84328	7.98868
ENSMUSG00000017144	Rnd3	0.0031578	0.026431	0.107401	-0.667375	-1.28968	-1.36631	2.40259	2.71448	1.21631
ENSMUSG00000042747	Krtcap2	0.00316161	0.0264402	1.88501	7.32291	7.49433	7.29208	6.29068	6.36377	6.71116
ENSMUSG00000034634	Ly6d	0.00316366	0.0264402	0.239178	4.49721	3.5983	3.60666	6.08374	6.10516	5.70479
ENSMUSG00000022562	Oplah	0.00316614	0.0264409	2.46591	2.98477	3.07364	2.93645	2.01599	1.74818	1.32432
ENSMUSG00000025016	Tm9sf3	0.0031726	0.0264698	1.18953	7.26553	7.34045	7.24211	7.02033	7.08228	6.99429
ENSMUSG00000044197	Gpr146	0.00317438	0.0264698	0.67415	9.40243	9.45131	9.30477	9.88812	9.865	10.112
ENSMUSG00000024811	Tnks2	0.00317818	0.0264816	1.14106	8.39541	8.4404	8.49635	8.24508	8.24814	8.2678
ENSMUSG00000071713	Csf2rb	0.00318622	0.0264835	0.164923	2.97043	2.77121	2.54947	5.57846	5.91008	4.60297
ENSMUSG00000020956	Dtd2	0.00318636	0.0264835	1.28793	-0.835438	-1.01842	-0.920122	-1.31471	-1.24375	-1.31069
ENSMUSG00000033166	Dis3	0.00318662	0.0264835	0.759796	3.24065	3.15851	3.22517	3.68821	3.63025	3.49481
ENSMUSG00000028633	Ctps	0.00318796	0.0264835	0.561263	7.07602	6.8306	7.05212	7.60972	7.89857	7.95021
ENSMUSG00000033114	Slc35d2	0.00319904	0.026493	1.77796	3.16628	3.2715	2.88634	2.40382	2.20198	2.22765
ENSMUSG00000025903	Lypla1	0.00319982	0.026493	1.64171	7.09645	7.35672	7.09125	6.60924	6.39666	6.39293
ENSMUSG00000039031	Arhgap18	0.00320232	0.026493	1.5119	2.73032	2.86068	2.80017	2.25288	2.3174	2.03179
ENSMUSG00000048218	Amigo2	0.0032052	0.026493	0.256015	6.41792	5.40972	5.86455	7.97446	7.64645	7.96838
ENSMUSG00000029458	Brap	0.00320874	0.026493	1.22953	6.98209	7.09923	7.13049	6.78577	6.78645	6.74525
ENSMUSG00000038352	Arl5c	0.00321066	0.026493	0.67153	5.64322	5.77462	5.63722	6.19173	6.16957	6.41719
ENSMUSG00000026556	Vangl2	0.00321506	0.026493	0.146765	3.52304	2.68145	2.58774	5.78428	6.20951	5.1037
ENSMUSG00000027652	Ralgapb	0.0032153	0.026493	1.31669	8.89842	8.91935	9.01917	8.63722	8.54708	8.4619
ENSMUSG00000043090	Zfp866	0.00321753	0.026493	1.15529	4.01998	4.08138	4.12123	3.83625	3.88017	3.88141
ENSMUSG00000035561	Aldh1b1	0.00321798	0.026493	0.315696	1.88276	1.50486	1.08591	3.36178	3.18181	2.92012
ENSMUSG00000060586	H2-Eb1	0.00321994	0.026493	0.181526	11.8693	10.9317	11.0284	13.7663	14.1597	13.2886
ENSMUSG00000023883	Phf10	0.00322293	0.026493	0.794475	5.35728	5.18479	5.24374	5.60483	5.6112	5.56556
ENSMUSG00000041272	Tox	0.00322729	0.026493	0.281626	3.91632	3.03681	3.35048	5.36657	4.99835	5.42313
ENSMUSG00000034993	Vat1	0.00322927	0.026493	1.55194	4.4021	4.1763	4.31863	3.55308	3.80971	3.63203
ENSMUSG00000074873	AI606181	0.00323002	0.026493	0.703299	4.79716	4.66742	4.73366	5.33086	5.29085	5.0999
ENSMUSG00000018401	Mtmr4	0.00323048	0.026493	0.592824	6.95186	6.76782	6.91153	7.62498	7.81768	7.45152
ENSMUSG00000063406	Tmed5	0.00323064	0.026493	1.40519	8.41553	8.66218	8.45885	8.03992	8.0359	7.98844
ENSMUSG00000030156	Cd69	0.00323214	0.026493	0.668827	8.24595	8.18326	8.36961	8.70127	8.89527	8.94318
ENSMUSG00000026500	Cox20	0.00323833	0.0265105	1.4531	3.35375	3.47496	3.52474	2.77448	2.97574	2.98584
ENSMUSG00000038212	Hiatl1	0.00323905	0.0265105	1.51497	3.99197	4.17311	3.89657	3.37525	3.52045	3.36809
ENSMUSG00000060475	Wtap	0.00324425	0.0265334	1.15387	6.74013	6.7968	6.78703	6.55296	6.62195	6.52963
ENSMUSG00000047139	Cd24a	0.00324814	0.0265457	0.204177	9.25252	8.75429	8.66662	11.4673	11.528	10.5544
ENSMUSG00000045005	Fzd5	0.00325084	0.0265482	2.2767	4.16123	4.39039	4.43602	3.38305	3.22543	2.81832
ENSMUSG00000091562	Gm9581	0.00325371	0.026552	2.99428	3.80183	3.95478	3.94998	2.19682	2.79458	1.96857
ENSMUSG00000045136	Tubb2b	0.00325692	0.0265534	0.238591	1.50923	1.36887	1.08403	2.80491	3.82704	3.53235
ENSMUSG00000028086	Fbxw7	0.00325868	0.0265534	1.91278	6.91724	7.24194	6.93806	5.90376	6.26647	6.12
ENSMUSG00000052889	Prkcb	0.00326279	0.0265674	0.49147	4.48422	4.32254	4.30815	5.47966	5.60957	5.10015
ENSMUSG00000011877	Git1	0.00326579	0.0265723	1.09032	3.54689	3.60364	3.55647	3.42579	3.45212	3.45485
ENSMUSG00000096472	Cdkn2d	0.00327373	0.0265843	1.71529	8.34609	8.42786	8.11683	7.37789	7.51659	7.66093
ENSMUSG00000031367	Ap1s2	0.00327409	0.0265843	1.93166	6.38371	6.71845	6.62908	5.70496	5.77265	5.40409
ENSMUSG00000042215	Bag2	0.0032761	0.0265843	0.628073	1.75315	1.85338	1.70669	2.35511	2.33415	2.63693
ENSMUSG00000026285	Pdcd1	0.00327685	0.0265843	0.421492	3.48567	2.90458	3.16157	4.53199	4.21978	4.53931
ENSMUSG00000029922	Mkrn1	0.00328941	0.0266478	1.17913	8.8126	8.87671	8.74607	8.5797	8.56771	8.57481
ENSMUSG00000052593	Adam17	0.00329313	0.0266478	1.17898	5.83025	5.89427	5.78257	5.60689	5.62697	5.56062
ENSMUSG00000035933	Cog5	0.0032938	0.0266478	1.3149	4.28866	4.41305	4.41018	4.0656	3.95867	3.90276
ENSMUSG00000040592	Cd79b	0.00329518	0.0266478	0.203154	3.82871	2.73962	3.0228	5.59092	5.72662	5.17166
ENSMUSG00000042312	S100a13	0.00330079	0.0266478	2.3856	5.67612	5.87681	5.62971	4.31995	4.25797	4.84168
ENSMUSG00000046671	Mtfr1l	0.00330151	0.0266478	1.1793	9.47221	9.44964	9.3987	9.17298	9.16937	9.26441
ENSMUSG00000004535	Tax1bp1	0.00330243	0.0266478	1.35537	10.7669	10.8763	10.7434	10.2684	10.4626	10.3394
ENSMUSG00000020766	Galk1	0.00330393	0.0266478	0.519882	3.61882	3.14178	3.307	4.19338	4.3237	4.38174
ENSMUSG00000002204	Napsa	0.00331208	0.0266941	0.201124	3.33804	2.57592	2.68632	5.34803	5.5644	4.62937
ENSMUSG00000031668	Eif2ak3	0.00332167	0.0267006	0.560018	3.54745	3.52767	3.51728	4.40556	4.57664	4.11957
ENSMUSG00000026447	Pik3c2b	0.00332178	0.0267006	0.235377	3.06815	2.43598	2.42976	5.04932	4.92367	4.22176
ENSMUSG00000049044	Rapgef4	0.00332319	0.0267006	0.287344	5.32473	4.36729	5.07396	6.72259	6.68341	6.75742
ENSMUSG00000038178	Slc43a2	0.00332338	0.0267006	0.46222	3.65406	3.42584	3.51117	4.72883	4.87717	4.32513
ENSMUSG00000037426	Depdc5	0.00332493	0.0267006	0.917948	4.65846	4.67234	4.67177	4.81686	4.80276	4.75349
ENSMUSG00000024098	Twsg1	0.00333216	0.0267256	0.491664	5.30678	4.91649	4.78978	6.04527	6.10763	5.93292
ENSMUSG00000031079	Zfp300	0.00333286	0.0267256	3.08643	0.338641	0.988145	0.700609	-0.70797	-0.841349	-1.30111
ENSMUSG00000040167	Ikzf5	0.00333915	0.0267567	1.32335	3.91861	4.0893	4.12042	3.62404	3.62179	3.66992
ENSMUSG00000049878	Rlf	0.00334423	0.026778	1.07228	5.03856	5.05634	5.0802	4.96966	4.93637	4.96701
ENSMUSG00000031264	Btk	0.00335582	0.0268396	0.205834	7.58549	6.80288	6.84028	9.55016	9.68108	8.83875
ENSMUSG00000021483	Cdk20	0.00335676	0.0268396	0.63032	0.0905099	-0.110968	0.183774	0.843713	0.654863	0.662272
ENSMUSG00000017652	Cd40	0.00335963	0.0268431	0.191867	3.7006	2.59643	3.10605	5.65605	5.78817	5.10432
ENSMUSG00000034757	Tmub2	0.00336682	0.0268812	0.918437	7.71909	7.68361	7.73408	7.8516	7.84355	7.80988
ENSMUSG00000032220	Myo1e	0.00337502	0.0269273	0.176388	5.00578	3.95074	4.43661	7.14981	7.30079	6.45207
ENSMUSG00000028771	Ptpn12	0.00337902	0.0269336	1.12471	3.76266	3.68297	3.69219	3.53753	3.52854	3.56308
ENSMUSG00000029201	Ugdh	0.00338534	0.0269336	1.39738	3.88332	4.03054	3.97318	3.58773	3.48681	3.36431
ENSMUSG00000006740	Kif5b	0.00338835	0.0269336	1.20553	4.70346	4.82592	4.77689	4.46627	4.54745	4.48357
ENSMUSG00000035237	Lcat	0.00339092	0.0269336	1.72701	0.34007	0.519374	0.277215	-0.522633	-0.50342	-0.202115
ENSMUSG00000026123	Plekhb2	0.00339109	0.0269336	1.50905	5.13224	5.327	5.25205	4.60985	4.78981	4.53069
ENSMUSG00000014074	Rnf168	0.00339777	0.0269336	1.34639	4.12161	3.91609	4.06037	3.64801	3.62208	3.54069
ENSMUSG00000030816	Rnf40	0.00340091	0.0269336	0.905073	5.50536	5.52777	5.56826	5.68434	5.65079	5.69794
ENSMUSG00000060063	Alox5ap	0.00340173	0.0269336	0.178346	4.41766	3.95026	4.12932	6.87839	7.16163	5.91898
ENSMUSG00000031708	Tecr	0.00340182	0.0269336	0.758871	7.0427	7.12445	7.00067	7.39743	7.40532	7.55928
ENSMUSG00000038648	Creb3l2	0.00340263	0.0269336	0.43809	5.33867	5.1592	5.09475	6.59722	6.53121	6.0363
ENSMUSG00000024063	Lbh	0.00340398	0.0269336	0.793074	4.27934	4.12679	4.17476	4.46938	4.56032	4.55461
ENSMUSG00000037275	Gemin5	0.00340606	0.0269336	0.772833	6.69807	6.68558	6.83895	7.08174	7.0756	7.18059
ENSMUSG00000025364	Pa2g4	0.00340741	0.0269336	0.752588	6.67901	6.61222	6.65919	6.96238	7.04058	7.17766
ENSMUSG00000053094	Tmem248	0.00341256	0.0269483	1.10155	9.93621	9.91444	9.88627	9.7598	9.80681	9.7517
ENSMUSG00000047945	Marcksl1	0.00341414	0.0269483	0.238704	4.65559	3.84318	3.82565	5.92053	6.54393	6.06008
ENSMUSG00000043131	Mob1a	0.00341734	0.0269544	1.2929	5.48676	5.64084	5.53261	5.18083	5.25023	5.11732
ENSMUSG00000021466	Ptch1	0.00342214	0.0269544	1.54191	4.9605	4.93682	4.73249	4.11436	4.34213	4.29917
ENSMUSG00000041057	Wdr43	0.0034222	0.0269544	0.726033	7.27782	7.18477	7.32476	7.68668	7.64091	7.84544
ENSMUSG00000034958	Atcay	0.0034267	0.0269706	2.30171	0.0113969	-0.040625	-0.32276	-1.05776	-1.62059	-1.28176
ENSMUSG00000079084	Ccdc82	0.00343784	0.027026	1.49406	3.86143	4.01605	4.07355	3.4007	3.52515	3.28746
ENSMUSG00000020190	Mknk2	0.00344053	0.027026	1.19395	7.53507	7.44687	7.45142	7.18277	7.20321	7.28016
ENSMUSG00000070699	Sars2	0.00344158	0.027026	0.677002	2.76957	2.73784	2.85825	3.51331	3.30411	3.23655
ENSMUSG00000029810	Tmem176b	0.00344608	0.027026	0.246705	5.29321	4.80405	4.51348	6.7595	7.34223	6.56644
ENSMUSG00000022353	Mtss1	0.00344733	0.027026	0.186796	7.3852	6.55681	6.35447	9.40716	9.4256	8.72511
ENSMUSG00000029771	Irf5	0.00345059	0.027026	0.22611	3.9167	3.25176	3.39242	5.8591	6.02491	5.11157
ENSMUSG00000023456	Tpi1	0.0034508	0.027026	0.631078	5.45604	5.1809	5.12012	5.8638	5.9615	5.92409
ENSMUSG00000049871	Nlrc3	0.00345743	0.0270398	1.51671	8.54829	8.70368	8.69986	8.16156	7.8888	8.09863
ENSMUSG00000049866	Arl4c	0.00345744	0.0270398	2.12125	7.37739	7.46268	7.44615	6.19021	6.15166	6.6896
ENSMUSG00000031600	Vps37a	0.00346422	0.0270518	1.43665	2.9621	3.01454	3.09796	2.6474	2.45921	2.39984
ENSMUSG00000025234	Arih1	0.00346534	0.0270518	1.21927	12.4304	12.5415	12.5608	12.2689	12.2023	12.2035
ENSMUSG00000003379	Cd79a	0.0034663	0.0270518	0.19275	6.9941	6.01966	6.09149	8.86678	9.05042	8.31364
ENSMUSG00000027465	Tbc1d20	0.00346967	0.0270562	1.25036	5.78629	5.80909	5.79815	5.47872	5.3844	5.56337
ENSMUSG00000051506	Wdfy4	0.00347174	0.0270562	0.152553	9.69309	9.1723	9.30596	12.3209	12.6784	11.3099
ENSMUSG00000001175	Calm1	0.00348001	0.0271015	1.47112	6.86608	6.96398	6.79314	6.18889	6.31395	6.44961
ENSMUSG00000032504	Pdcd6ip	0.003484	0.0271097	1.40063	8.25645	8.34612	8.31952	7.6895	7.82874	7.94562
ENSMUSG00000027665	Pik3ca	0.00348595	0.0271097	1.18996	3.03263	3.09861	3.06382	2.80173	2.88147	2.75911
ENSMUSG00000040327	Cul9	0.00348918	0.0271158	0.514378	2.8456	2.4151	2.44402	3.45232	3.66584	3.46386
ENSMUSG00000034135	Sik3	0.00349766	0.0271626	1.2678	6.36425	6.51708	6.41264	6.13451	6.02661	6.10587
ENSMUSG00000042510	AA986860	0.0035028	0.0271835	2.33088	-1.88954	-2.44178	-1.84603	-3.34948	-3.18588	-3.3046
ENSMUSG00000035517	Tdrd7	0.00350535	0.0271843	0.365258	3.35905	3.43656	2.98665	4.86806	4.9378	4.33544
ENSMUSG00000021624	Cd180	0.00350899	0.0271935	0.166957	7.77022	7.19024	7.18686	10.2039	10.4539	9.23682
ENSMUSG00000055447	Cd47	0.00351777	0.0272424	1.55274	7.42842	7.76655	7.53678	6.99064	6.9348	6.90185
ENSMUSG00000030844	Rgs10	0.00353033	0.0273082	0.378399	3.22188	2.64147	2.95882	4.16014	4.21942	4.64867
ENSMUSG00000028525	Pde4b	0.00353119	0.0273082	0.53599	5.41532	5.11354	5.22306	6.13084	6.36122	5.95903
ENSMUSG00000000148	Brat1	0.00353658	0.0273308	0.911898	9.09029	9.08743	9.13055	9.21861	9.26889	9.21995
ENSMUSG00000044734	Serpinb1a	0.00354347	0.0273549	0.306526	4.43654	4.11403	3.80781	5.82973	6.18636	5.46006
ENSMUSG00000053716	Dusp7	0.00354544	0.0273549	1.42802	6.49824	6.69394	6.73972	6.10984	6.07519	6.20482
ENSMUSG00000066877	Nck2	0.00354711	0.0273549	1.60139	1.88482	1.96452	1.93588	1.28201	1.04778	1.41746
ENSMUSG00000053198	Prx	0.0035508	0.0273643	1.55674	2.20556	2.46792	2.38763	1.78848	1.77981	1.57722
ENSMUSG00000005225	Plekha8	0.0035625	0.0274276	0.408645	1.23614	0.834593	1.35662	2.40402	2.68742	2.20915
ENSMUSG00000058173	Smco4	0.00356396	0.0274276	0.491832	2.84176	2.77481	2.63017	3.77995	3.50141	4.03667
ENSMUSG00000003948	Mmd	0.00356645	0.0274278	0.531751	7.63505	7.13947	7.41269	8.32961	8.35925	8.23188
ENSMUSG00000039449	Prpf18	0.00358488	0.027534	1.29717	4.1965	4.32357	4.12681	3.83546	3.87832	3.80697
ENSMUSG00000022540	Rogdi	0.00358524	0.027534	0.247786	7.62611	7.01503	6.97132	9.20568	9.65759	8.78769
ENSMUSG00000005803	Sqrdl	0.00358944	0.0275363	0.258626	5.11729	4.93317	4.58792	7.23775	6.95453	6.29927
ENSMUSG00000031667	Aktip	0.0035905	0.0275363	1.4136	3.90299	3.80399	3.83143	3.23862	3.30848	3.4932
ENSMUSG00000026271	Gpr35	0.00359968	0.0275814	0.152126	2.29354	2.18334	2.21562	5.20981	5.54803	4.08464
ENSMUSG00000020376	Rnf130	0.00360224	0.0275814	0.29884	2.67664	1.98513	2.12895	4.19523	4.1996	3.62354
ENSMUSG00000042129	Rassf4	0.00360572	0.0275814	0.156854	6.14054	5.79988	5.93988	9.00424	9.1092	7.78439
ENSMUSG00000028572	Hook1	0.00360633	0.0275814	0.355155	2.20971	1.57251	2.03396	3.7038	3.41854	3.17427
ENSMUSG00000031391	L1cam	0.00361628	0.0276256	3.51846	5.88549	6.42557	6.09824	4.39826	4.71396	3.85224
ENSMUSG00000027854	Sike1	0.0036193	0.0276256	1.65449	7.07383	7.35634	7.02949	6.42923	6.32133	6.52994
ENSMUSG00000021830	Txndc16	0.00361959	0.0276256	0.505912	4.63743	4.32788	4.42115	5.52365	5.62432	5.18761
ENSMUSG00000075702	Selm	0.00362926	0.0276803	6.95902	0.498545	0.701046	0.262792	-1.93561	-1.80997	-3.18869
ENSMUSG00000036534	Slc38a7	0.0036389	0.0277068	0.800602	4.69583	4.56214	4.68944	5.00864	4.98903	4.91227
ENSMUSG00000003178	Mical3	0.00363967	0.0277068	0.155103	-2.36491	-2.62033	-3.38127	0.227974	0.206231	-0.734623
ENSMUSG00000020485	Supt4a	0.00364023	0.0277068	1.36637	3.43999	3.40755	3.33114	2.94608	2.82596	3.05561
ENSMUSG00000060429	Sntb1	0.00365966	0.0278355	2.05816	5.22827	5.32217	5.40136	4.1077	4.11759	4.60245
ENSMUSG00000027075	Slc43a1	0.00366348	0.0278455	0.251149	-0.0714923	-0.598211	-0.152558	2.23989	1.65165	1.26634
ENSMUSG00000025534	Gusb	0.00367033	0.0278709	0.640376	5.85019	5.75285	5.80201	6.47589	6.60322	6.25498
ENSMUSG00000040724	Kcna2	0.00367185	0.0278709	0.229499	-0.985561	-1.54322	-1.35327	1.09868	1.17411	0.215479
ENSMUSG00000028581	Laptm5	0.00367632	0.0278857	1.31717	11.5846	11.6795	11.5428	11.1342	11.1759	11.3045
ENSMUSG00000038628	Polr3k	0.00368437	0.0279276	1.41066	7.81021	8.00088	7.97331	7.3922	7.36121	7.54188
ENSMUSG00000060904	Arl1	0.00369116	0.02796	1.47135	3.30799	3.55687	3.33787	2.79547	2.93827	2.79756
ENSMUSG00000039774	Galnt12	0.00369769	0.0279903	0.917463	7.07558	7.06535	7.11469	7.22548	7.1819	7.22107
ENSMUSG00000021928	Ebpl	0.00370299	0.0279908	2.11807	2.82742	2.74469	2.86982	1.72611	1.43189	2.03567
ENSMUSG00000039128	Cdc123	0.00370399	0.0279908	1.12269	7.20897	7.27444	7.28825	7.07989	7.11519	7.07571
ENSMUSG00000062115	Rai1	0.00370533	0.0279908	0.679607	7.27382	7.06383	7.28374	7.87856	7.70318	7.71133
ENSMUSG00000057342	Sphk2	0.00370981	0.0279985	0.729831	9.00696	8.82654	8.9819	9.33369	9.35453	9.49028
ENSMUSG00000050697	Prkaa1	0.00371523	0.0279985	1.32133	6.26666	6.42153	6.48949	5.98545	6.00231	5.98396
ENSMUSG00000011256	Adam19	0.00371741	0.0279985	0.536195	9.37409	9.30765	9.3075	10.4265	10.3174	9.94292
ENSMUSG00000020657	Dnajc27	0.00371802	0.0279985	0.596877	3.5629	3.30114	3.57858	4.19011	4.38403	4.10197
ENSMUSG00000024238	Zeb1	0.00371898	0.0279985	0.723167	7.23914	7.14373	7.34072	7.73481	7.60869	7.78289
ENSMUSG00000015189	Casd1	0.00372151	0.0279985	0.804429	3.40789	3.32564	3.37408	3.7668	3.60861	3.67409
ENSMUSG00000006699	Cdc42	0.0037257	0.028011	1.3167	10.1136	10.2372	10.0341	9.68256	9.73185	9.77973
ENSMUSG00000029415	Sdad1	0.00373727	0.0280658	0.73562	6.36683	6.25852	6.44929	6.70875	6.86868	6.82611
ENSMUSG00000029798	Herc6	0.0037391	0.0280658	1.39374	4.75616	4.95915	4.97839	4.48781	4.38141	4.38758
ENSMUSG00000022962	Gart	0.00374422	0.0280658	0.68889	5.64213	5.50183	5.62859	6.04479	6.05914	6.28159
ENSMUSG00000035085	1700020L24Rik	0.00374504	0.0280658	3.58669	2.50244	3.18532	2.4372	0.712905	1.23908	0.645021
ENSMUSG00000023169	Slc38a1	0.00374656	0.0280658	0.806016	10.8868	10.9811	11.0613	11.296	11.2983	11.2682
ENSMUSG00000027843	Ptpn22	0.0037511	0.0280658	1.50937	8.05001	8.20349	8.17907	7.47425	7.45514	7.72135
ENSMUSG00000024780	Cdc37l1	0.00375503	0.0280658	1.1866	5.52176	5.54376	5.62953	5.34505	5.33941	5.27008
ENSMUSG00000033373	Fntb	0.00375695	0.0280658	0.366232	1.13122	0.652575	0.97083	2.36504	2.03308	2.70403
ENSMUSG00000036073	Galt	0.0037574	0.0280658	0.791925	4.98688	4.9078	4.86755	5.34092	5.23408	5.19694
ENSMUSG00000038894	Irs2	0.00375832	0.0280658	0.14444	0.374803	-0.485525	0.0374333	2.85528	3.38938	2.05643
ENSMUSG00000024515	Smad4	0.00376627	0.0281062	1.21382	5.44902	5.48387	5.44467	5.09411	5.20101	5.24379
ENSMUSG00000020689	Itgb3	0.0037702	0.0281167	0.389312	3.49203	3.06984	2.80749	4.691	4.40375	4.35762
ENSMUSG00000028419	Chmp5	0.00377326	0.0281206	1.31037	6.48462	6.64807	6.58409	6.16142	6.11946	6.26598
ENSMUSG00000032053	Pou2af1	0.00377903	0.0281312	0.20684	3.67979	2.62413	3.00585	5.65562	5.52061	4.95379
ENSMUSG00000027011	Ube2e3	0.00377977	0.0281312	0.495646	3.16226	2.99637	2.87991	4.07334	4.25124	3.75182
ENSMUSG00000015202	Cnksr3	0.00378641	0.0281617	0.180173	2.73424	1.85494	1.6393	4.77857	4.78942	4.07813
ENSMUSG00000032235	Narg2	0.00379565	0.0282115	0.620473	3.79835	3.60994	3.82216	4.48654	4.55739	4.25222
ENSMUSG00000022091	Sorbs3	0.00380178	0.0282276	1.96349	1.45547	1.58487	1.96274	0.800325	0.653587	0.628926
ENSMUSG00000061186	Sfmbt2	0.00380346	0.0282276	0.251896	5.57627	4.5628	5.33033	7.09893	6.95687	7.38089
ENSMUSG00000019960	Dusp6	0.00380546	0.0282276	0.263422	5.38408	4.94116	5.08489	7.39081	7.31217	6.48081
ENSMUSG00000003746	Man1a	0.0038181	0.0282737	0.5876	5.31835	5.15932	5.19525	6.07475	6.14058	5.75888
ENSMUSG00000068732	Tmem167b	0.00381996	0.0282737	1.41551	4.462	4.41845	4.29365	3.86061	4.01644	3.79307
ENSMUSG00000030203	Dusp16	0.00382278	0.0282737	0.22738	3.04187	2.24546	2.55283	4.85274	5.15511	4.24277
ENSMUSG00000036291	Ap5m1	0.00382595	0.0282737	1.40844	4.80679	4.78654	4.80527	4.35934	4.14479	4.41219
ENSMUSG00000021687	Scamp1	0.003826	0.0282737	0.216088	3.35056	3.98392	3.69908	6.05172	6.33854	5.27423
ENSMUSG00000045216	Hs6st1	0.00382747	0.0282737	0.491789	5.03146	4.94346	4.87242	5.94356	6.27001	5.70543
ENSMUSG00000044024	Rell2	0.00383164	0.0282737	0.468732	1.84165	1.34645	1.34055	2.50006	2.56326	2.74483
ENSMUSG00000028849	Map7d1	0.00383242	0.0282737	1.39056	6.54736	6.73481	6.51475	6.09674	6.20052	6.07266
ENSMUSG00000022803	Popdc2	0.00383463	0.0282737	5.10243	0.260104	0.869894	-0.115586	-2.53913	-1.69868	-1.80133
ENSMUSG00000037754	Ppp1r16b	0.00384169	0.0283069	0.738134	4.73762	4.55936	4.74154	5.09691	5.19677	5.05896
ENSMUSG00000024454	Hdac3	0.00384621	0.028308	0.85458	3.88472	3.85884	3.80719	4.13686	4.05053	4.0435
ENSMUSG00000001833	Sept7	0.00384694	0.028308	1.20529	6.21118	6.28652	6.21448	5.91243	5.95236	6.03925
ENSMUSG00000032114	Slc37a4	0.00386405	0.0283823	1.19194	2.20332	2.30228	2.32378	1.98308	2.04451	2.04185
ENSMUSG00000036678	Aaas	0.00386479	0.0283823	1.17332	3.88027	3.96031	3.94739	3.69821	3.64825	3.74972
ENSMUSG00000038024	Dennd4c	0.00386611	0.0283823	2.35378	5.17705	5.80913	5.66916	4.18391	4.4411	4.3254
ENSMUSG00000064030	Wibg	0.00386768	0.0283823	0.755387	4.48592	4.51487	4.49786	4.87337	4.80705	5.03238
ENSMUSG00000071068	Treml2	0.0038711	0.0283823	0.260116	7.53769	6.47653	7.1692	8.91575	8.91412	9.18187
ENSMUSG00000073421	H2-Ab1	0.00387406	0.0283823	0.201142	7.22656	6.35226	6.37949	9.04432	9.36792	8.48721
ENSMUSG00000027531	Impa1	0.00387496	0.0283823	1.27207	6.69947	6.59611	6.66735	6.29543	6.22853	6.39744
ENSMUSG00000022594	Lynx1	0.00388966	0.0284421	0.186253	2.89736	1.79872	2.4437	4.82407	5.22533	4.36436
ENSMUSG00000044456	Rin3	0.00389251	0.0284421	0.677749	6.48048	6.44109	6.44693	7.10991	7.11035	6.83177
ENSMUSG00000035898	Uba6	0.00389328	0.0284421	1.31379	6.48491	6.7093	6.60356	6.22361	6.18693	6.20603
ENSMUSG00000073394	Runx2os1	0.0038934	0.0284421	3.06655	-1.08695	-0.789132	-1.54117	-2.61743	-3.0705	-2.57917
ENSMUSG00000051969	Tlr11	0.00389677	0.0284479	0.143296	-2.62697	-2.39503	-2.35591	0.477742	1.06464	-0.511499
ENSMUSG00000019768	Esr1	0.0039045	0.0284856	0.331464	-0.327875	-0.872421	-0.696514	0.537268	1.19198	1.15317
ENSMUSG00000026858	Fam73b	0.00390934	0.0285022	0.71206	6.7601	6.80907	6.87919	7.24962	7.21549	7.45304
ENSMUSG00000036594	H2-Aa	0.00391297	0.0285099	0.187586	8.82988	7.90352	7.91526	10.6254	11.0864	10.18
ENSMUSG00000000538	Tom1l2	0.00392351	0.0285602	0.741598	5.55753	5.37775	5.6118	5.95796	5.96369	5.91931
ENSMUSG00000024677	Ms4a6b	0.00392503	0.0285602	1.60195	6.50547	6.56811	6.60553	5.90155	5.67973	6.05834
ENSMUSG00000030649	Anapc15	0.00394017	0.0286516	0.697313	7.22652	7.05445	7.08156	7.68503	7.73167	7.50619
ENSMUSG00000021048	Mthfd1	0.00394287	0.0286524	0.552697	7.3895	7.13142	7.53843	8.07637	8.19729	8.35201
ENSMUSG00000014668	Chfr	0.0039499	0.028671	1.15235	7.21161	7.30798	7.20476	7.05034	7.02282	7.03744
ENSMUSG00000026790	Odf2	0.00395151	0.028671	1.22651	5.20857	5.10931	5.21994	4.95035	4.83278	4.87101
ENSMUSG00000021880	Rnase6	0.00395395	0.028671	0.186255	2.59705	1.47125	1.70562	4.46703	4.65315	3.92768
ENSMUSG00000057858	Fam204a	0.00395606	0.028671	1.90817	3.62263	3.81978	3.67994	2.89918	2.93992	2.48667
ENSMUSG00000055865	Fam19a3	0.00395836	0.028671	3.76739	1.5392	2.3955	2.23082	0.331439	-0.226992	0.320377
ENSMUSG00000099065	Gm19980	0.00396379	0.0286785	0.161373	4.88904	4.03192	3.94903	7.13888	7.33949	6.28621
ENSMUSG00000032946	Rasgrp2	0.00396458	0.0286785	1.43239	7.62027	7.77234	7.81774	7.3341	7.11679	7.20421
ENSMUSG00000034158	Lrrc58	0.00398022	0.0287728	0.848344	2.66209	2.68446	2.77757	2.91122	2.95084	2.97389
ENSMUSG00000025869	Nop16	0.00399575	0.028856	0.648864	3.59234	3.40411	3.58213	3.98763	4.1875	4.27549
ENSMUSG00000049090	Zadh2	0.00399929	0.028856	1.30999	9.99629	9.95948	9.90493	9.56735	9.45875	9.66594
ENSMUSG00000079470	Utp14b	0.00399955	0.028856	0.225855	2.99347	1.95327	2.22306	4.54142	4.84837	4.21961
ENSMUSG00000020424	Gatsl3	0.00400505	0.028856	1.87342	3.98352	4.08647	3.61488	2.88777	3.02233	3.05774
ENSMUSG00000053600	Zfp472	0.00400808	0.028856	1.40821	3.22409	3.18818	3.39113	2.78997	2.67235	2.85951
ENSMUSG00000001467	Cyp51	0.00400991	0.028856	0.629205	3.22196	3.06547	2.92006	3.63211	3.70809	3.87248
ENSMUSG00000047180	Neurl3	0.00401298	0.028856	0.618399	4.43877	4.26303	4.30021	5.13169	5.13035	4.82014
ENSMUSG00000001909	Trmt1	0.00401366	0.028856	0.600934	5.85161	5.60003	5.98793	6.60111	6.45088	6.59175
ENSMUSG00000001281	Itgb7	0.00401515	0.028856	1.80013	7.95196	8.16309	7.97443	7.05868	7.05285	7.43364
ENSMUSG00000035164	Zc3h12c	0.00401821	0.0288592	0.175725	5.3929	5.42781	4.86101	7.58579	8.4563	7.16546
ENSMUSG00000054604	Cggbp1	0.00402229	0.0288669	1.33888	5.26837	5.38678	5.3865	5.04223	4.85087	4.88548
ENSMUSG00000074102	Rbm15b	0.00402448	0.0288669	1.29296	7.04072	7.02234	7.12884	6.63115	6.64992	6.79879
ENSMUSG00000021708	Rasgrf2	0.00402911	0.0288776	0.210076	1.23975	-0.00198861	0.765542	2.72594	3.11693	2.9135
ENSMUSG00000029366	Dck	0.00403148	0.0288776	0.726501	4.10733	4.07463	4.13642	4.70565	4.54997	4.44565
ENSMUSG00000021188	Trip11	0.00403436	0.0288776	1.29018	6.65153	6.76296	6.79712	6.44755	6.36454	6.2968
ENSMUSG00000019861	Gopc	0.0040364	0.0288776	1.15936	4.98176	4.99676	5.08965	4.83399	4.79917	4.79504
ENSMUSG00000022718	Dgcr8	0.00404095	0.0288896	1.04407	9.21016	9.20241	9.20683	9.13857	9.13005	9.16413
ENSMUSG00000022462	Slc38a2	0.00404637	0.0288896	0.763991	5.7746	5.6434	5.77756	6.08141	6.21616	6.06312
ENSMUSG00000042275	Pelo	0.00404671	0.0288896	1.46362	3.28027	3.54263	3.45634	2.81022	2.8429	2.97751
ENSMUSG00000074909	Ranbp6	0.0040485	0.0288896	1.21288	7.20072	7.11661	7.20767	6.82344	6.93867	6.92758
ENSMUSG00000034903	Cobll1	0.00405146	0.0288921	1.72241	4.62202	4.92259	4.62348	3.99709	4.05	3.76771
ENSMUSG00000009030	Pdcl	0.00405841	0.028923	1.28571	5.35209	5.50055	5.31183	5.02217	5.06383	4.99076
ENSMUSG00000026872	Zeb2	0.00406337	0.0289339	4.72869	11.288	11.2538	11.1437	9.18101	9.51882	8.26133
ENSMUSG00000034118	Tpst1	0.00406761	0.0289339	0.296224	6.43581	5.67552	6.00874	7.94874	8.03546	7.4016
ENSMUSG00000015944	Gatsl2	0.00406876	0.0289339	0.789463	7.90853	7.81418	7.73063	8.1106	8.1996	8.16631
ENSMUSG00000026519	Tmem63a	0.00407038	0.0289339	0.792593	3.55792	3.65008	3.62629	3.90867	4.04481	3.88685
ENSMUSG00000000627	Sema4f	0.00407635	0.0289396	2.68488	8.66585	8.91444	8.59993	7.13897	7.02791	7.73877
ENSMUSG00000015002	Efr3a	0.00407641	0.0289396	1.41909	5.07767	5.23339	5.13087	4.50506	4.67328	4.7487
ENSMUSG00000071369	Map3k5	0.00408011	0.0289474	0.47202	5.03568	4.9314	4.97264	6.24525	6.24161	5.7021
ENSMUSG00000031015	Swap70	0.00408686	0.0289678	0.298928	4.95738	4.51014	4.48461	6.52659	6.74548	5.90646
ENSMUSG00000019876	Pkib	0.00409007	0.0289678	0.230187	1.61397	1.13936	1.05908	3.43234	3.91069	2.82674
ENSMUSG00000031570	Ppapdc1b	0.00409083	0.0289678	0.534767	0.199421	0.261083	0.0433264	1.31789	1.05516	0.839828
ENSMUSG00000005057	Sh2b2	0.00409434	0.0289734	0.172004	4.28861	3.53798	3.65839	6.63767	6.81263	5.65314
ENSMUSG00000047242	Taf9b	0.00409811	0.0289734	1.67973	4.33608	4.63004	4.43478	3.65203	3.90154	3.60265
ENSMUSG00000008226	Scrn3	0.00410196	0.0289734	2.11391	4.92651	5.00288	4.98213	3.72788	4.25254	3.69137
ENSMUSG00000004110	Cacna1e	0.00410208	0.0289734	0.156773	2.26138	1.32532	1.34489	4.53508	4.74848	3.66779
ENSMUSG00000037896	Rcor1	0.00410887	0.0289823	0.825731	5.93444	5.93403	5.98067	6.22423	6.15043	6.30325
ENSMUSG00000032122	Slc37a2	0.00411002	0.0289823	0.244384	2.05009	1.54924	1.96446	4.13677	4.24932	3.27604
ENSMUSG00000032342	Mto1	0.00411359	0.0289823	0.818776	3.68192	3.65477	3.77976	3.99092	4.04863	3.94228
ENSMUSG00000062762	Ei24	0.00411901	0.0289823	1.30245	7.2392	7.33332	7.18187	6.7914	6.8649	6.95439
ENSMUSG00000035569	Ankrd11	0.00412055	0.0289823	1.20091	5.32409	5.41546	5.4528	5.09991	5.17802	5.12205
ENSMUSG00000032839	Trpc1	0.00412266	0.0289823	2.87508	-1.27581	-1.11348	-1.40073	-2.34496	-2.82725	-3.1886
ENSMUSG00000060708	Bloc1s4	0.00412501	0.0289823	1.78208	2.30155	2.14702	2.22887	1.19117	1.33933	1.64625
ENSMUSG00000030876	Mettl9	0.00412558	0.0289823	0.791353	7.52086	7.39881	7.48152	7.76187	7.75852	7.89363
ENSMUSG00000022337	Emc2	0.00412688	0.0289823	1.17955	3.4377	3.4978	3.38798	3.19367	3.16509	3.24999
ENSMUSG00000004070	Hmox2	0.00413356	0.0290108	0.850164	8.78646	8.85325	8.87087	9.08969	9.01186	9.11158
ENSMUSG00000029174	Tbc1d1	0.00414211	0.0290486	0.775124	6.15013	5.95836	6.11323	6.4602	6.46427	6.39975
ENSMUSG00000100199	RP23-223M20.2	0.00414418	0.0290486	0.503928	2.94048	2.6765	2.97509	3.92354	3.58499	4.04968
ENSMUSG00000001017	Chtop	0.00414755	0.0290538	1.27357	10.8985	11.0323	10.9817	10.6133	10.5495	10.7031
ENSMUSG00000074925	Ptar1	0.00415165	0.0290642	1.455	0.650182	0.765918	0.727549	0.0205605	0.315407	0.184634
ENSMUSG00000046442	Ppm1e	0.00415524	0.0290709	0.305522	-1.41938	-1.7614	-1.38383	0.522037	0.378304	-0.33299
ENSMUSG00000020743	Mif4gd	0.00416291	0.0290915	0.611163	4.90443	4.64164	4.8301	5.5888	5.59974	5.31874
ENSMUSG00000051557	Pusl1	0.00416344	0.0290915	0.658726	2.31063	2.41721	2.45397	3.03924	2.81823	3.13108
ENSMUSG00000028344	Invs	0.00416945	0.0291152	1.26021	5.45861	5.34238	5.32804	5.0478	5.10719	4.97303
ENSMUSG00000026796	Fam129b	0.00419666	0.0292868	8.93677	7.83135	8.53073	7.7626	4.92063	5.69087	4.03392
ENSMUSG00000022769	Sdf2l1	0.0041997	0.0292895	1.44534	2.3243	2.11082	2.13234	1.71076	1.72421	1.53827
ENSMUSG00000025907	Rb1cc1	0.00421619	0.0293702	1.35163	9.71116	9.8285	9.74617	9.35089	9.42689	9.20395
ENSMUSG00000019818	Cd164	0.00421681	0.0293702	1.24849	8.15584	8.30425	8.323	7.93623	7.96629	7.92004
ENSMUSG00000038080	Kdm1b	0.00421922	0.0293702	1.28487	3.18408	3.29903	3.24134	2.78531	2.88979	2.96449
ENSMUSG00000017837	Nkiras2	0.00422235	0.0293736	0.6059	2.75137	2.444	2.6737	3.35473	3.48279	3.20008
ENSMUSG00000027890	Gstm4	0.00423028	0.0294103	0.402668	-0.0409151	-0.453087	-0.764786	0.73576	0.980705	0.961753
ENSMUSG00000057530	Ece1	0.00423391	0.029417	0.380267	2.79885	2.71216	2.85269	4.28953	4.52499	3.73392
ENSMUSG00000037235	Mxd4	0.00424766	0.0294845	1.22103	5.94256	5.96873	5.8368	5.59181	5.60849	5.6835
ENSMUSG00000026856	Dolpp1	0.00424893	0.0294845	0.844249	4.2685	4.25817	4.2529	4.54975	4.42131	4.54129
ENSMUSG00000039016	Timm8b	0.00425766	0.029515	0.725146	6.43415	6.60885	6.3825	6.87932	7.01457	6.92257
ENSMUSG00000046861	Hectd3	0.00425866	0.029515	1.32049	9.55491	9.75158	9.62943	9.20229	9.21116	9.31927
ENSMUSG00000024070	Prkd3	0.00426234	0.029522	1.22354	7.934	7.99414	8.01377	7.6185	7.68138	7.76885
ENSMUSG00000038990	Cables2	0.00426916	0.029531	0.75576	2.42363	2.36366	2.43785	2.94064	2.76919	2.72731
ENSMUSG00000047030	Spata2	0.0042708	0.029531	1.11772	6.78063	6.76587	6.74035	6.56723	6.58807	6.64988
ENSMUSG00000031398	Plxna3	0.00427163	0.029531	0.38827	1.62165	1.09655	1.19476	2.94147	2.70632	2.35978
ENSMUSG00000024383	Map3k2	0.0042826	0.0295884	1.40269	4.66149	4.65158	4.80096	4.26657	4.30142	4.08145
ENSMUSG00000074227	Spint2	0.00429374	0.0296391	0.4817	6.78627	6.58574	6.62674	7.52391	7.5779	8.05832
ENSMUSG00000079499	6530402F18Rik	0.0042978	0.0296391	1.62228	6.71509	6.666	6.84357	5.88451	5.99834	6.24774
ENSMUSG00000044309	Apol7c	0.00429797	0.0296391	0.198675	3.72144	3.01956	2.72873	5.10368	6.00835	5.35226
ENSMUSG00000031901	Dus2	0.00430567	0.0296479	1.46809	3.64168	3.52091	3.65129	3.16217	2.88333	3.10655
ENSMUSG00000039831	Arhgap29	0.00430725	0.0296479	0.217767	-2.73219	-3.11081	-2.7191	-0.555474	-0.0966112	-1.3126
ENSMUSG00000028826	Tmem57	0.00430726	0.0296479	0.704568	2.30825	2.1193	2.3053	2.69655	2.86917	2.6827
ENSMUSG00000061132	Blnk	0.00431116	0.0296563	0.19282	6.39933	5.19437	5.62126	8.36389	8.26532	7.70977
ENSMUSG00000001424	Snd1	0.00431397	0.0296572	0.746513	5.47772	5.43273	5.33946	5.72252	5.87066	5.92201
ENSMUSG00000025888	Casp1	0.00432438	0.0296843	2.4843	6.1304	6.24449	6.09656	5.0945	5.0345	4.40394
ENSMUSG00000053702	Nebl	0.00432917	0.0296843	5.45381	3.49296	4.05436	3.75947	1.51975	1.8718	0.573437
ENSMUSG00000028221	Tmem55a	0.00433037	0.0296843	1.62351	3.40301	3.5252	3.27452	2.51264	2.77016	2.82259
ENSMUSG00000045211	Nudt18	0.00433196	0.0296843	1.21515	1.73475	1.7439	1.70532	1.53186	1.37018	1.43852
ENSMUSG00000031851	Ntpcr	0.00433199	0.0296843	0.769842	4.68916	4.46981	4.56158	4.96959	4.95575	4.92731
ENSMUSG00000070934	Rraga	0.00433398	0.0296843	0.829028	3.13953	3.1429	3.09962	3.48361	3.33544	3.37452
ENSMUSG00000030523	Trpm1	0.00434295	0.0297274	0.209341	3.61891	2.68662	2.38323	4.9796	5.12075	5.35664
ENSMUSG00000066568	Lsm14a	0.00434809	0.0297345	1.19298	7.26441	7.34608	7.33697	7.00054	7.0603	7.12289
ENSMUSG00000041112	Elmo1	0.00434936	0.0297345	1.14074	8.63656	8.6363	8.60661	8.39216	8.42092	8.49649
ENSMUSG00000052688	5430435G22Rik	0.00435213	0.0297351	0.194225	5.52935	5.21269	5.30366	7.89778	8.28627	6.95426
ENSMUSG00000031245	Hmgn5	0.00436218	0.0297568	1.38661	3.87329	3.78515	3.72759	3.28262	3.4588	3.22994
ENSMUSG00000031833	Mast3	0.00436245	0.0297568	1.30511	11.7673	11.8066	11.9373	11.5263	11.3824	11.4498
ENSMUSG00000051735	Rinl	0.00436336	0.0297568	1.59331	12.1143	12.2369	12.2652	11.5236	11.355	11.7217
ENSMUSG00000038838	Vars2	0.00436767	0.0297605	0.606865	4.65904	4.34751	4.66582	5.35233	5.14634	5.33536
ENSMUSG00000037129	Tmprss13	0.00436928	0.0297605	7.36777	3.14161	4.04216	2.59006	0.527711	-0.127239	0.729677
ENSMUSG00000068206	Pick1	0.00437496	0.0297621	0.54996	1.74594	1.2749	1.67326	2.47537	2.41552	2.39101
ENSMUSG00000033107	Rnf125	0.00437569	0.0297621	2.17215	2.36346	2.67104	2.49457	1.20592	1.23382	1.73195
ENSMUSG00000027660	Skil	0.00437976	0.0297621	0.692085	9.52804	9.38444	9.42506	10.0483	10.0667	9.81545
ENSMUSG00000031506	Ptpn7	0.00438289	0.0297621	1.23685	7.39055	7.40119	7.35182	7.07893	6.98465	7.15998
ENSMUSG00000039852	Rere	0.00438294	0.0297621	0.545053	5.71139	5.33287	5.65241	6.60547	6.43963	6.27817
ENSMUSG00000046020	Pofut1	0.00439045	0.029791	0.834106	3.59366	3.55299	3.51002	3.75614	3.88584	3.79979
ENSMUSG00000022504	Ciita	0.00439428	0.029791	0.16934	5.26828	4.3388	4.75131	7.56858	7.81411	6.66172
ENSMUSG00000032776	Mctp2	0.00439526	0.029791	1.51011	2.74559	3.08961	2.96832	2.31744	2.32431	2.37781
ENSMUSG00000021820	Camk2g	0.00440301	0.0298019	1.46856	4.07045	4.19968	4.13498	3.60627	3.41691	3.71871
ENSMUSG00000038546	Ranbp9	0.00440367	0.0298019	1.17178	10.6165	10.6425	10.7418	10.4359	10.4222	10.4567
ENSMUSG00000021725	Parp8	0.00440579	0.0298019	1.26144	5.16706	5.29774	5.32889	4.91992	4.98512	4.88344
ENSMUSG00000033249	Hsf4	0.00440763	0.0298019	2.58677	3.14905	3.55281	2.82016	1.59956	1.85675	1.95225
ENSMUSG00000051098	Mblac2	0.00441405	0.029826	1.56758	4.93058	4.98064	4.8897	4.15315	4.50097	4.20118
ENSMUSG00000032267	Usp28	0.00441657	0.029826	0.376261	3.18995	2.61317	3.03948	4.31087	4.08675	4.67557
ENSMUSG00000020576	Nbas	0.004426	0.0298538	0.790551	6.14278	6.20625	6.31629	6.61956	6.53199	6.53099
ENSMUSG00000018932	Map2k3	0.0044278	0.0298538	1.18459	4.6146	4.55599	4.48385	4.27408	4.33915	4.30805
ENSMUSG00000038241	Cep250	0.00443099	0.0298538	1.31804	4.66464	4.73288	4.856	4.40699	4.27459	4.37675
ENSMUSG00000010290	AI597479	0.00443146	0.0298538	1.30945	3.11282	3.33195	3.20608	2.84825	2.78389	2.85181
ENSMUSG00000025289	Prdx4	0.00443479	0.0298581	3.47588	6.61643	7.03538	6.28671	5.01071	5.12712	4.40854
ENSMUSG00000069892	9930111J21Rik2	0.00443936	0.0298707	1.56207	3.5203	3.65622	3.6734	3.00342	3.12954	2.78656
ENSMUSG00000026915	Strbp	0.00444244	0.0298733	0.48814	1.85085	1.54425	1.77662	2.84355	2.97104	2.46103
ENSMUSG00000020108	Ddit4	0.0044492	0.0299006	1.55899	4.22508	4.17619	3.95182	3.3405	3.50512	3.58564
ENSMUSG00000062939	Stat4	0.00445614	0.0299197	1.74436	6.37886	6.58485	6.49868	5.61427	5.51153	5.92852
ENSMUSG00000030763	Lcmt1	0.00445744	0.0299197	1.72553	7.51425	7.6518	7.39589	6.72481	6.53998	6.93602
ENSMUSG00000037251	Pomk	0.0044649	0.0299229	0.675864	1.09006	0.934709	1.1345	1.77193	1.54663	1.53629
ENSMUSG00000028459	Cd72	0.00447036	0.0299229	0.307983	9.9846	9.11251	9.88458	11.552	11.3293	11.1975
ENSMUSG00000074342	I830077J02Rik	0.00447212	0.0299229	0.160082	0.353017	0.572785	0.756622	3.35768	3.88233	2.37176
ENSMUSG00000026458	Ppfia4	0.00447233	0.0299229	0.171241	0.479882	0.210459	0.379506	3.10795	3.53016	2.06945
ENSMUSG00000002111	Spi1	0.00447951	0.0299229	0.208914	3.80828	3.20725	3.09267	5.79834	6.08244	5.00447
ENSMUSG00000011382	Dhdh	0.00448054	0.0299229	0.319103	3.65242	4.00143	4.34085	5.83281	5.86925	5.23635
ENSMUSG00000049555	Tmie	0.00448138	0.0299229	0.222975	6.72195	5.80311	6.59363	8.33468	8.26018	9.01896
ENSMUSG00000035275	Raver2	0.00448179	0.0299229	0.268402	6.60938	5.60471	6.30512	7.82853	8.06828	8.315
ENSMUSG00000002699	Lcp2	0.0044848	0.0299229	1.27706	7.44365	7.61753	7.57715	7.17099	7.15369	7.25515
ENSMUSG00000042473	Tbc1d8b	0.00448492	0.0299229	1.80643	5.35582	5.7516	5.70026	4.63103	4.90245	4.71476
ENSMUSG00000028656	Cap1	0.00449265	0.0299564	1.36369	8.83571	8.94096	8.82434	8.30128	8.41974	8.53744
ENSMUSG00000022048	Dpysl2	0.00449992	0.0299868	1.77633	6.56478	6.77222	6.812	5.91555	5.66395	6.08281
ENSMUSG00000048833	Slc39a9	0.00451312	0.0300567	1.178	7.63906	7.7214	7.61824	7.46487	7.43031	7.37451
ENSMUSG00000035671	Zswim4	0.00452951	0.0301478	0.64502	5.55505	5.73093	5.60932	6.22094	6.44964	6.12248
ENSMUSG00000078429	Ctdsp2	0.00456592	0.0303389	0.681017	10.2697	9.94781	10.0471	10.6139	10.643	10.6705
ENSMUSG00000022710	Usp7	0.00456667	0.0303389	0.860854	4.24993	4.23229	4.29284	4.53924	4.45413	4.43017
ENSMUSG00000027195	Hsd17b12	0.00456844	0.0303389	0.68134	4.51343	4.43543	4.41874	4.9481	5.19021	4.88995
ENSMUSG00000048170	Mcmbp	0.00456918	0.0303389	0.9403	6.5183	6.54191	6.56086	6.64377	6.61167	6.63205
ENSMUSG00000059994	Fcrl1	0.00458421	0.0304205	0.203404	3.41798	2.2913	2.7995	5.31933	5.41211	4.67009
ENSMUSG00000075284	Wipf1	0.00459424	0.0304688	1.30097	7.6151	7.8241	7.74905	7.34071	7.31084	7.39792
ENSMUSG00000079418	Atg4a	0.00460281	0.0304751	1.25214	1.67753	1.67823	1.6166	1.36544	1.40397	1.22976
ENSMUSG00000029916	Agk	0.00460556	0.0304751	0.667213	3.34519	3.57769	3.47854	4.00281	3.94913	4.20083
ENSMUSG00000021556	Golm1	0.00460593	0.0304751	2.08003	5.75189	5.84888	5.74892	4.45692	4.65084	5.07212
ENSMUSG00000026480	Ncf2	0.00460931	0.0304751	0.191293	3.72291	3.09767	3.47451	6.11146	6.26893	5.07314
ENSMUSG00000057337	Chst3	0.00460946	0.0304751	0.156443	5.02184	3.72254	4.03053	7.13004	7.24445	6.4293
ENSMUSG00000002603	Tgfb1	0.0046142	0.0304751	0.743322	7.49836	7.38768	7.38568	7.87664	7.94971	7.7292
ENSMUSG00000032547	Ryk	0.00461496	0.0304751	2.88176	3.89961	3.98932	3.55256	1.82688	2.5579	2.47586
ENSMUSG00000020453	Patz1	0.00461719	0.0304751	0.725679	9.20879	8.9759	9.08566	9.53819	9.48332	9.63664
ENSMUSG00000033767	D930015E06Rik	0.00462054	0.030479	0.709252	7.22367	7.25123	7.16713	7.75324	7.8266	7.54908
ENSMUSG00000033209	Ttc28	0.00462607	0.0304974	0.263909	2.28328	1.17147	1.85376	3.64543	3.56312	3.86565
ENSMUSG00000031258	Xkrx	0.0046308	0.0305098	0.174765	2.18741	0.828415	0.96859	3.84431	3.99505	3.69459
ENSMUSG00000033427	Upb1	0.00463347	0.0305098	0.218876	2.58776	3.02628	2.53664	4.5939	5.6086	4.52363
ENSMUSG00000023044	Csad	0.00463644	0.0305113	0.551605	0.434148	0.280195	0.66109	1.41659	1.42006	1.11366
ENSMUSG00000037447	Arid5a	0.00464511	0.0305233	1.60909	6.23903	6.46928	6.28345	5.58067	5.517	5.83535
ENSMUSG00000051978	Erich1	0.0046465	0.0305233	1.54011	3.02616	2.80211	2.872	2.24553	2.14515	2.44049
ENSMUSG00000003882	Il7r	0.00464653	0.0305233	2.20298	10.0205	10.4136	10.489	8.97175	9.1017	9.43122
ENSMUSG00000027901	Dennd2d	0.00466327	0.0306141	0.493243	6.12609	5.72461	6.25871	7.17566	6.90842	7.08422
ENSMUSG00000087060	Eldr	0.0046681	0.0306141	0.375905	-2.3172	-1.91045	-2.63056	-0.788793	-0.69872	-1.13602
ENSMUSG00000035711	Dok3	0.00466864	0.0306141	0.232586	2.87405	2.0036	2.27959	4.75367	4.75569	3.96037
ENSMUSG00000072501	Phf20l1	0.00467433	0.0306333	1.47145	6.2309	6.24451	6.41545	5.83528	5.79786	5.58601
ENSMUSG00000052160	Pld4	0.00468096	0.0306543	0.196463	6.29466	5.78003	5.81621	8.54529	8.81503	7.57359
ENSMUSG00000073678	Pgap1	0.00468307	0.0306543	0.343267	5.2505	4.76988	5.18717	6.88267	6.78704	6.16564
ENSMUSG00000052310	Slc39a1	0.00469305	0.0307015	0.750935	2.75868	2.55471	2.57643	3.08435	2.97822	3.06697
ENSMUSG00000032359	Ctsh	0.00469666	0.030707	0.200648	6.43478	5.55264	5.73489	8.40483	8.64008	7.62918
ENSMUSG00000050619	Zscan29	0.00470325	0.030732	1.1266	6.30377	6.34853	6.38244	6.19124	6.19428	6.13331
ENSMUSG00000062646	Ganc	0.00471905	0.030817	0.690963	4.28176	4.23613	4.2777	4.78836	4.96379	4.6434
ENSMUSG00000020601	Trib2	0.00472429	0.0308305	0.367582	3.67244	2.92162	3.53452	4.92988	4.60806	4.92224
ENSMUSG00000079144	A130010J15Rik	0.00472668	0.0308305	0.77533	2.8232	2.76028	2.76773	3.03899	3.16269	3.25088
ENSMUSG00000037415	Ranbp10	0.00473987	0.030884	0.701532	5.58593	5.68821	5.86216	6.26961	6.14374	6.2572
ENSMUSG00000029560	Snx8	0.00474045	0.030884	0.286182	7.54076	6.89884	7.05617	9.25315	9.19066	8.46695
ENSMUSG00000028614	Ndc1	0.00474921	0.0309229	0.57442	2.3637	2.26635	2.59481	3.20524	3.03329	3.38581
ENSMUSG00000024887	Asah2	0.00475839	0.030952	0.204098	2.11098	0.971936	1.18255	3.61598	4.10306	3.42441
ENSMUSG00000052760	A630001G21Rik	0.00475998	0.030952	0.571034	8.98945	8.7627	8.95624	9.89518	9.76227	9.47598
ENSMUSG00000014453	Blk	0.00476206	0.030952	0.184547	3.83578	2.72788	2.95614	5.80676	5.94129	5.08556
ENSMUSG00000068105	Tnfrsf13c	0.00477433	0.0310124	0.324792	2.76075	2.38638	1.97752	4.14691	4.19714	3.64783
ENSMUSG00000070604	Vsig10l	0.00477695	0.0310124	2.35578	4.00787	4.52783	4.12978	3.1026	3.16894	2.68532
ENSMUSG00000097188	Snhg1	0.00478092	0.03102	0.554283	3.8804	3.58143	3.92247	4.82906	4.64405	4.4651
ENSMUSG00000044783	Hjurp	0.00478946	0.0310572	0.740387	10.3853	10.3082	10.4629	10.8964	10.8648	10.6961
ENSMUSG00000031807	Pgls	0.00479534	0.0310772	0.73794	6.87289	6.69704	6.63247	7.22291	7.1719	7.12286
ENSMUSG00000001995	Sipa1l2	0.00480012	0.03109	0.399593	1.33335	0.669051	1.10281	2.54555	2.41965	2.1102
ENSMUSG00000050174	Nudt6	0.00480486	0.0310959	0.712552	0.802487	0.745694	0.662723	1.17442	1.12729	1.37599
ENSMUSG00000027952	Pmvk	0.00480877	0.0310959	0.649132	4.99095	4.93145	4.99174	5.81131	5.49466	5.47843
ENSMUSG00000052713	Zfp608	0.00480946	0.0310959	0.17514	5.00008	4.35346	4.1296	7.3595	7.37502	6.28887
ENSMUSG00000031788	Kifc3	0.00481838	0.0311304	0.3245	1.56746	1.28066	1.93783	3.00479	3.0031	3.64918
ENSMUSG00000030315	Vgll4	0.00482185	0.0311304	1.62863	4.86977	4.82306	4.83345	3.90089	4.19769	4.31674
ENSMUSG00000041362	4930506M07Rik	0.00482562	0.0311304	0.162194	1.98374	0.765065	1.14554	4.05298	4.35198	3.36202
ENSMUSG00000048376	F2r	0.00482603	0.0311304	2.95729	10.94	10.8819	10.6605	9.03044	8.97042	9.78866
ENSMUSG00000001419	Mef2d	0.00484817	0.031255	0.839489	5.99303	6.02501	6.00847	6.34874	6.21623	6.21879
ENSMUSG00000056290	Ms4a4b	0.00485174	0.0312599	2.0311	9.49627	9.73594	9.52856	8.45394	8.35114	8.88891
ENSMUSG00000026594	Ralgps2	0.00486019	0.0312961	0.26281	6.04779	5.29524	5.49853	7.76408	7.83274	7.02846
ENSMUSG00000020948	Klhl28	0.00486553	0.0313009	1.60904	3.25333	3.50406	3.46592	2.66047	2.90495	2.59927
ENSMUSG00000073422	H2-Ke6	0.00486657	0.0313009	0.672754	2.79549	2.68998	2.88875	3.51265	3.22362	3.3535
ENSMUSG00000048490	Nrip1	0.00487927	0.0313643	0.593504	3.09864	3.05349	3.00381	3.86701	3.99335	3.55359
ENSMUSG00000071659	Hnrnpul2	0.00488736	0.0313871	1.13044	11.1293	11.2154	11.217	10.9882	11.0299	11.013
ENSMUSG00000059436	Max	0.00488848	0.0313871	0.758223	5.86015	5.80044	5.77131	6.21354	6.09405	6.32223
ENSMUSG00000006344	Ggt5	0.00489236	0.0313938	0.266521	4.15533	3.11392	3.36225	5.6735	5.44759	5.23346
ENSMUSG00000033382	Trappc8	0.00490128	0.0314329	1.27401	4.95574	5.0036	5.1102	4.72909	4.70107	4.59126
ENSMUSG00000040717	Il17rd	0.00490724	0.0314423	3.86858	0.296348	0.608225	-0.278937	-1.56827	-1.46267	-2.19884
ENSMUSG00000029455	Aldh2	0.00490898	0.0314423	0.212337	3.82624	3.0723	3.28389	5.85448	6.05079	4.98387
ENSMUSG00000004846	Plod3	0.0049124	0.0314423	0.569368	8.47761	8.30005	8.60228	9.48834	9.23256	9.09675
ENSMUSG00000022285	Ywhaz	0.0049141	0.0314423	1.27059	7.94729	8.06934	7.95163	7.62905	7.57161	7.73111
ENSMUSG00000032012	Pvrl1	0.00491814	0.03145	0.150092	-0.964508	-2.53323	-1.75492	1.06862	1.24318	0.643789
ENSMUSG00000035521	Gnptg	0.00492879	0.0314999	1.49541	6.30547	6.33719	6.35529	5.71208	5.59841	5.94584
ENSMUSG00000004837	Grap	0.00493219	0.0315035	1.36235	11.255	11.2956	11.3018	10.7099	10.8248	10.9793
ENSMUSG00000004667	Polr2e	0.00493554	0.0315067	1.18939	6.32164	6.23128	6.25972	5.96087	6.01683	6.08426
ENSMUSG00000051341	Zfp52	0.00494677	0.0315577	1.48535	2.14226	2.2627	2.14003	1.59585	1.77936	1.45738
ENSMUSG00000044350	Lacc1	0.00494922	0.0315577	0.168779	-0.483898	-0.35058	-1.18531	2.14216	2.3855	1.15292
ENSMUSG00000036966	Spryd3	0.00496183	0.0315623	1.46751	5.13471	5.3239	5.16226	4.51066	4.78359	4.66652
ENSMUSG00000040751	Lat2	0.00496308	0.0315623	0.256081	5.87054	5.14087	5.31444	7.6236	7.7326	6.86562
ENSMUSG00000070493	Chchd2	0.00496434	0.0315623	1.27868	3.45104	3.2692	3.41202	2.99849	2.98602	3.08378
ENSMUSG00000032279	Idh3a	0.00496498	0.0315623	1.36302	6.57784	6.67907	6.57248	6.08894	6.09361	6.30641
ENSMUSG00000022292	Rrm2b	0.00496597	0.0315623	1.59539	7.25593	7.43485	7.31636	6.74378	6.79402	6.44763
ENSMUSG00000054203	Ifi205	0.0049677	0.0315623	0.247911	-0.800027	-1.36932	-1.24891	1.17995	1.19384	0.244261
ENSMUSG00000006442	Srm	0.00497126	0.0315623	0.400958	4.54546	4.17811	4.48095	5.55851	5.47225	6.12919
ENSMUSG00000026632	Tatdn3	0.00497766	0.0315623	0.581459	0.433242	0.462957	0.583369	1.30678	1.48646	1.03308
ENSMUSG00000042228	Lyn	0.00497889	0.0315623	0.197698	6.10715	5.4749	5.67167	8.35698	8.55982	7.35279
ENSMUSG00000073889	Il11ra1	0.0049809	0.0315623	0.604364	3.22796	3.03156	2.90442	3.71147	3.95819	3.67381
ENSMUSG00000067341	H2-Eb2	0.00498697	0.0315623	0.223995	1.27323	0.139378	0.450188	2.87404	3.04101	2.42312
ENSMUSG00000054720	Lrrc8c	0.00498721	0.0315623	1.47916	10.8984	11	10.8742	10.196	10.3635	10.5187
ENSMUSG00000017831	Rab5a	0.00498935	0.0315623	1.51423	5.27289	5.33865	5.14567	4.5074	4.81956	4.6345
ENSMUSG00000033964	Zbtb41	0.00499149	0.0315623	1.46984	3.84815	4.01089	4.08945	3.52125	3.46816	3.29209
ENSMUSG00000015340	Cybb	0.00499281	0.0315623	0.190428	6.49871	5.92466	6.14632	8.90281	9.04455	7.80038
ENSMUSG00000078552	Dcdc2b	0.00499551	0.0315623	0.612737	0.223313	0.354428	0.138791	0.897384	0.784506	1.15462
ENSMUSG00000037706	Cd81	0.00499873	0.0315642	0.203964	4.78296	4.35366	4.24791	6.92254	7.30569	6.03714
ENSMUSG00000058135	Gstm1	0.00500151	0.0315642	0.241199	-1.26493	-1.40033	-1.76535	0.979124	0.834783	-0.0893999
ENSMUSG00000037370	Enpp1	0.00500678	0.0315795	0.606619	7.09463	6.99766	6.92985	7.78968	7.89836	7.49753
ENSMUSG00000020038	Cry1	0.00501195	0.0315941	1.64255	2.65891	2.57959	2.5657	1.77054	1.75134	2.13452
ENSMUSG00000079339	Gm14446	0.00502633	0.031623	2.71398	7.68314	7.59005	7.94972	6.12704	6.01075	6.76388
ENSMUSG00000024013	Fgd2	0.00502724	0.031623	0.170787	5.02101	4.07334	4.08346	7.1854	7.35355	6.28805
ENSMUSG00000059552	Trp53	0.00502849	0.031623	0.685734	8.77053	8.52711	8.81218	9.2498	9.17758	9.31528
ENSMUSG00000051675	Trim32	0.00502936	0.031623	0.647248	1.06694	0.814843	0.913614	1.71159	1.41751	1.54912
ENSMUSG00000030342	Cd9	0.00503163	0.031623	0.415473	5.37704	5.45629	4.95676	6.46414	6.84462	6.28284
ENSMUSG00000078317	F8a	0.00503365	0.031623	1.29191	7.06404	7.1319	7.23911	6.71586	6.75376	6.85691
ENSMUSG00000046982	Tshz1	0.00504923	0.0316915	1.23368	5.86719	5.95339	5.87434	5.50666	5.66516	5.61419
ENSMUSG00000036273	Lrrk2	0.00505187	0.0316915	0.177214	2.15819	1.26154	1.86492	4.53701	4.6953	3.54166
ENSMUSG00000055053	Nfic	0.00505588	0.0316915	2.00105	10.0528	10.1044	9.83129	8.93132	9.29644	8.7585
ENSMUSG00000041538	H2-Ob	0.00505662	0.0316915	0.194852	7.94185	6.61071	7.12952	9.76616	9.74654	9.24803
ENSMUSG00000100150	RP23-307A6.1	0.00506543	0.0316915	2.88417	4.36565	4.44754	4.22254	2.84853	2.34149	3.26126
ENSMUSG00000040532	Abhd11	0.00507155	0.0316915	0.707782	8.51233	8.4035	8.55913	9.07548	8.83735	9.058
ENSMUSG00000037072	Sep15	0.00507175	0.0316915	1.3224	6.96522	6.9902	6.90288	6.46573	6.49998	6.68313
ENSMUSG00000021963	Sap18	0.00507597	0.0316915	1.3106	3.57838	3.62729	3.49206	3.07185	3.1837	3.2715
ENSMUSG00000059878	Zfp422	0.00507682	0.0316915	0.646202	1.30591	1.08018	1.10219	1.68085	1.73268	1.96458
ENSMUSG00000046572	Zfp518b	0.00507738	0.0316915	0.264233	1.71956	2.18837	2.63595	4.26285	4.37634	3.66504
ENSMUSG00000042284	Itga1	0.00507829	0.0316915	6.46629	6.78755	7.55829	6.71246	4.17303	5.08402	3.72243
ENSMUSG00000004929	Thop1	0.00508455	0.0316915	0.648781	2.68479	2.48351	2.587	3.05973	3.18043	3.38774
ENSMUSG00000036155	Mgat5	0.00508489	0.0316915	0.56672	2.27546	2.00812	2.19646	3.16628	3.02648	2.74516
ENSMUSG00000028071	Sh2d2a	0.00508857	0.0316915	1.85659	7.59666	7.83236	7.73854	6.7936	6.59906	7.09694
ENSMUSG00000023068	Nus1	0.00509181	0.0316915	1.17996	3.82907	3.84027	3.89544	3.63867	3.54273	3.66716
ENSMUSG00000030374	Strn4	0.00509307	0.0316915	0.806401	8.15344	8.09678	8.2433	8.52953	8.40731	8.48797
ENSMUSG00000022978	Mis18a	0.00509401	0.0316915	1.5804	3.58458	3.60099	3.6053	2.78673	2.8529	3.17037
ENSMUSG00000025464	Paox	0.00509656	0.0316915	0.478322	3.86167	3.87824	3.81521	4.6219	5.27169	4.85337
ENSMUSG00000073415	Gm10501	0.00509889	0.0316915	0.467996	1.37833	0.919071	1.08457	2.45053	2.26095	1.95678
ENSMUSG00000049553	Polr1a	0.00510718	0.0317119	0.712489	4.91404	4.85881	5.11076	5.5147	5.46823	5.36786
ENSMUSG00000021408	Ripk1	0.00511418	0.0317119	1.42268	3.40297	3.50567	3.34694	2.75287	2.99852	2.97836
ENSMUSG00000027599	Armc1	0.00511443	0.0317119	1.26637	4.29047	4.31176	4.41373	3.90423	4.0268	4.06284
ENSMUSG00000046223	Plaur	0.00511559	0.0317119	0.181426	4.58512	3.6057	3.61986	6.59797	6.79337	5.80698
ENSMUSG00000034807	Colgalt1	0.00512015	0.0317119	0.470844	4.20938	4.05188	4.14276	5.21738	5.55242	4.89426
ENSMUSG00000025979	Mob4	0.0051205	0.0317119	1.29343	2.93733	3.10882	2.9806	2.57105	2.71667	2.62544
ENSMUSG00000051166	Eml5	0.00512475	0.0317119	0.555872	2.5201	2.26728	2.72686	3.50043	3.26587	3.28947
ENSMUSG00000078572	1810043H04Rik	0.00513075	0.0317119	1.27716	4.74899	4.68408	4.65969	4.31966	4.25968	4.45461
ENSMUSG00000039849	Pcif1	0.00513088	0.0317119	1.25761	9.28889	9.38423	9.2325	8.94885	9.04843	8.91631
ENSMUSG00000042650	Alkbh5	0.00513161	0.0317119	1.17666	4.48744	4.43196	4.5494	4.22755	4.23203	4.30515
ENSMUSG00000032135	Mcam	0.00513441	0.0317119	0.272728	-1.18889	-0.254516	-0.389361	1.10135	1.60265	1.08661
ENSMUSG00000063354	Slc39a4	0.00513652	0.0317119	1.27752	2.18652	2.15937	2.08592	1.68235	1.81943	1.86998
ENSMUSG00000100182	RP24-392K18.1	0.00515218	0.0317909	0.484095	3.51517	2.89755	3.3432	4.21673	4.34107	4.33803
ENSMUSG00000023262	Acy1	0.0051554	0.0317931	1.63747	1.12405	1.20515	1.32556	0.316886	0.492344	0.711121
ENSMUSG00000020272	Stk10	0.00516816	0.031854	1.16405	9.43852	9.57294	9.52261	9.2872	9.30193	9.28748
ENSMUSG00000053332	Gas5	0.00517534	0.0318806	0.546406	7.27705	6.91142	7.36973	8.18536	7.93676	8.05194
ENSMUSG00000024290	Rock1	0.00518261	0.0319076	1.32822	8.79021	8.98772	8.95569	8.57279	8.50296	8.42941
ENSMUSG00000026430	Rassf5	0.00518685	0.031916	1.20762	7.64393	7.69614	7.66356	7.33506	7.36453	7.48755
ENSMUSG00000005802	Slc30a4	0.00519644	0.0319572	0.441883	1.59231	2.02837	1.74376	2.80169	3.3065	2.79104
ENSMUSG00000025602	Zfp202	0.005203	0.0319798	0.689732	-0.138808	-0.196169	-0.1223	0.464024	0.490626	0.19575
ENSMUSG00000042289	Hsd3b7	0.00521029	0.0320069	0.404244	-0.108789	-0.594424	-0.141742	1.10105	1.28584	0.688255
ENSMUSG00000022263	Trio	0.00522551	0.0320775	0.45847	1.77901	1.29804	1.96881	2.88034	2.79525	2.74558
ENSMUSG00000017861	Mybl2	0.00522757	0.0320775	0.473059	5.87957	6.0031	5.834	7.26382	7.06692	6.62566
ENSMUSG00000055745	Ldoc1l	0.00523865	0.0321124	0.349489	6.18245	6.00758	5.55272	7.55636	7.69766	7.03878
ENSMUSG00000028792	Ak2	0.00523905	0.0321124	0.837773	4.14716	4.2635	4.15496	4.44778	4.39542	4.48851
ENSMUSG00000032527	Pccb	0.00524347	0.0321217	0.657921	8.13622	7.83175	7.95771	8.48182	8.55489	8.70101
ENSMUSG00000031604	Msmo1	0.00525473	0.0321617	0.745384	2.16519	1.95409	2.0745	2.40314	2.49954	2.56293
ENSMUSG00000056476	Med12l	0.00525581	0.0321617	7.02351	2.41502	3.33459	2.39706	0.0227208	0.536667	-0.849293
ENSMUSG00000040502	March9	0.00526143	0.0321745	1.8202	2.72867	2.66096	2.75767	1.59525	2.12739	1.83237
ENSMUSG00000030214	Plbd1	0.0052637	0.0321745	0.183271	6.22105	5.73464	5.97579	8.58986	9.05744	7.62804
ENSMUSG00000008859	Rala	0.00526981	0.0321941	1.66116	3.61416	3.91814	3.46967	2.91399	2.93539	2.95601
ENSMUSG00000020611	Gna13	0.00527648	0.0322171	1.15724	5.92574	6.05506	6.00088	5.76855	5.79031	5.79075
ENSMUSG00000042133	Ppig	0.00528297	0.0322389	1.1693	4.412	4.41412	4.5023	4.18491	4.1934	4.27316
ENSMUSG00000024277	Mapre2	0.00529863	0.0323004	1.72058	4.70787	4.94765	4.6587	4.00242	4.17275	3.79036
ENSMUSG00000020184	Mdm2	0.00529887	0.0323004	1.1709	5.25149	5.30753	5.29089	5.03652	5.12865	5.00186
ENSMUSG00000021185	9030617O03Rik	0.00530635	0.0323157	0.281438	2.51598	1.51993	1.52657	3.66146	3.6475	3.74086
ENSMUSG00000031157	Pqbp1	0.00530721	0.0323157	0.827226	6.89327	6.81287	6.81739	7.03229	7.13995	7.17224
ENSMUSG00000050357	Rltpr	0.00533391	0.0324604	0.515851	4.09706	3.79028	4.24529	5.15197	4.78445	5.06113
ENSMUSG00000005514	Por	0.00533903	0.0324737	0.732731	9.60363	9.65367	9.49992	10.0478	10.1447	9.91063
ENSMUSG00000008496	Pou2f2	0.00534933	0.0325185	0.35701	7.28272	7.05423	6.99193	8.88678	8.8139	8.08608
ENSMUSG00000018678	Sp2	0.00535506	0.0325188	1.35936	5.79515	6.01261	5.76568	5.3859	5.45569	5.40306
ENSMUSG00000009772	Nuak2	0.00535525	0.0325188	0.215642	3.21745	2.30646	2.38264	4.91461	5.29392	4.33788
ENSMUSG00000028051	Hcn3	0.00535965	0.0325277	0.371314	-0.713025	-1.3158	-0.879053	0.478511	0.125065	0.776415
ENSMUSG00000002580	Mien1	0.00536735	0.0325567	1.4825	3.9121	3.98927	3.87082	3.18051	3.37025	3.51734
ENSMUSG00000001053	N4bp3	0.00539217	0.0326626	1.58936	3.10039	2.91372	2.84313	2.10701	2.3137	2.43121
ENSMUSG00000055322	Tns1	0.00539391	0.0326626	0.170931	1.26929	1.23219	0.770137	3.76136	4.3262	2.82959
ENSMUSG00000031494	Cd209a	0.00539552	0.0326626	0.155568	-2.18626	-3.22646	-2.62063	-0.00134363	0.678874	-0.657733
ENSMUSG00000021306	Gpr137b	0.00539923	0.0326626	0.242362	0.51299	0.210209	0.679628	2.71858	2.98302	1.83552
ENSMUSG00000039007	Cpq	0.00539956	0.0326626	0.201942	0.573958	0.0162962	-0.137053	2.78546	2.85468	1.73703
ENSMUSG00000026116	Tmem131	0.0054048	0.0326765	0.574176	5.35531	5.43367	5.41849	6.31692	6.37522	5.91664
ENSMUSG00000060002	Chpt1	0.00541664	0.0327302	2.95284	1.44073	1.95012	1.64191	-0.063206	0.597828	-0.188173
ENSMUSG00000029234	Tmem165	0.0054245	0.0327583	1.19738	9.0064	9.03303	8.93786	8.72215	8.67238	8.80312
ENSMUSG00000062082	Cd200r4	0.00542719	0.0327583	1.4137	0.448195	0.34281	0.380497	0.00158652	-0.05035	-0.278172
ENSMUSG00000020889	Nr1d1	0.00543928	0.0327703	2.48842	1.0716	1.22255	0.907297	-0.397922	0.189921	-0.536246
ENSMUSG00000002326	Gmpr2	0.00544027	0.0327703	1.10595	4.51832	4.5883	4.54738	4.42143	4.42489	4.37181
ENSMUSG00000002885	Cd97	0.0054452	0.0327703	1.31431	8.76906	8.93817	8.81447	8.34931	8.52469	8.46476
ENSMUSG00000013236	Ptprs	0.00544683	0.0327703	0.472706	2.96568	2.65109	2.77798	3.92255	4.159	3.55616
ENSMUSG00000028416	Bag1	0.00544991	0.0327703	1.59809	7.62989	7.69793	7.50831	6.79466	6.85859	7.15384
ENSMUSG00000037669	1110057K04Rik	0.00545194	0.0327703	1.21939	5.19073	5.29389	5.24568	4.91546	4.91299	5.04337
ENSMUSG00000020634	Ubxn2a	0.00545225	0.0327703	1.25849	0.937908	1.13133	1.08956	0.699627	0.713541	0.750542
ENSMUSG00000032656	March3	0.00545284	0.0327703	2.21376	1.9309	2.0479	1.5357	0.44923	0.939078	0.686692
ENSMUSG00000020788	Atp2a3	0.00545793	0.0327814	1.38839	13.227	13.3469	13.1107	12.7708	12.8384	12.6552
ENSMUSG00000097352	C920009B18Rik	0.00546607	0.0327814	0.630405	1.84025	1.65234	1.91822	2.58099	2.54195	2.28484
ENSMUSG00000019826	Zbtb24	0.00546688	0.0327814	1.2525	3.14033	3.05954	3.23359	2.76202	2.87159	2.82543
ENSMUSG00000071253	Slc25a16	0.00546863	0.0327814	1.30608	3.37811	3.47253	3.39543	3.03318	3.13993	2.91723
ENSMUSG00000031148	Gpkow	0.00546948	0.0327814	1.22573	4.57283	4.53565	4.63193	4.25335	4.37719	4.22894
ENSMUSG00000073538	E330020D12Rik	0.00548108	0.0327899	0.479328	0.835015	1.30632	0.92828	1.88134	2.32784	2.04318
ENSMUSG00000037972	Snn	0.00548195	0.0327899	0.191629	6.86623	5.81656	5.726	8.6106	8.88018	8.06884
ENSMUSG00000048897	Zfp710	0.00548221	0.0327899	0.380125	8.70492	8.70043	8.63158	10.3123	10.3455	9.56553
ENSMUSG00000058291	Zfp68	0.00548274	0.0327899	1.31998	4.00503	3.99658	3.98221	3.70185	3.62577	3.45465
ENSMUSG00000017774	Myo1c	0.00548758	0.0327978	0.413213	7.12096	6.96769	6.86278	8.44543	8.51331	7.81783
ENSMUSG00000022856	Tmem41a	0.00549027	0.0327978	0.599357	-1.66759	-1.78846	-1.64881	-0.902426	-1.20906	-0.777828
ENSMUSG00000026728	Vim	0.00549294	0.0327978	2.4085	12.3993	13.1188	12.4629	11.3319	11.3939	11.4508
ENSMUSG00000020430	Pes1	0.00549717	0.0328054	0.777262	4.71608	4.66993	4.64053	4.91365	5.11132	5.09216
ENSMUSG00000027193	Api5	0.00550818	0.0328534	1.16271	6.78543	6.87817	6.84076	6.65188	6.64129	6.55872
ENSMUSG00000006494	Pdk1	0.00551976	0.0329048	0.433643	5.34031	4.68232	5.22587	6.2616	6.15044	6.45272
ENSMUSG00000038429	Usp5	0.00552421	0.0329093	0.808063	9.89833	9.88407	9.85332	10.2794	10.1893	10.0894
ENSMUSG00000032009	Sesn3	0.00552646	0.0329093	0.745148	3.84404	3.76292	3.93162	4.19359	4.22747	4.39072
ENSMUSG00000030061	Uba3	0.00552976	0.0329113	1.33537	6.54871	6.76722	6.76161	6.29541	6.22274	6.30767
ENSMUSG00000025010	Ccnj	0.00553438	0.0329211	0.633799	3.99048	3.90269	4.11798	4.8639	4.52263	4.59832
ENSMUSG00000039783	Kmo	0.0055398	0.0329214	0.179842	4.74982	4.12314	3.96201	6.98482	7.27625	5.9995
ENSMUSG00000021595	Nsun2	0.00554472	0.0329214	0.831415	5.42035	5.3996	5.38715	5.59641	5.65021	5.75956
ENSMUSG00000015243	Abca1	0.00554629	0.0329214	0.271395	3.21795	2.99228	2.82364	5.20111	5.23726	4.24011
ENSMUSG00000024269	Tpgs2	0.00554632	0.0329214	1.81338	4.84967	4.81475	4.7199	3.67886	3.92106	4.20836
ENSMUSG00000027012	Dync1i2	0.0055659	0.0330027	1.31748	4.63461	4.75009	4.58604	4.19702	4.2122	4.36818
ENSMUSG00000031691	Tnpo2	0.00556597	0.0330027	0.807819	6.37043	6.32103	6.47397	6.76415	6.6722	6.65276
ENSMUSG00000028017	Egf	0.0055771	0.033051	0.520646	-0.946998	-0.974145	-0.800294	-0.00936233	0.339245	-0.226444
ENSMUSG00000012640	Zfp715	0.00558332	0.0330702	1.2735	4.91057	4.96454	5.01405	4.51647	4.71347	4.61283
ENSMUSG00000022100	Xpo7	0.00559001	0.0330922	1.22818	6.55522	6.72848	6.66337	6.36124	6.38332	6.31293
ENSMUSG00000061313	Ddhd2	0.00559387	0.0330973	1.11815	3.56469	3.55003	3.61823	3.37761	3.42119	3.45081
ENSMUSG00000002257	Def6	0.00560688	0.0331566	1.45041	10.9533	11.0743	10.9855	10.4568	10.3143	10.6327
ENSMUSG00000022723	Crybg3	0.00561225	0.0331706	2.42935	8.33892	8.5169	8.52103	7.35161	7.45792	6.7256
ENSMUSG00000025485	Ric8	0.00562735	0.0332246	1.21397	5.76048	5.82463	5.72819	5.43755	5.45982	5.57674
ENSMUSG00000015149	Sirt2	0.00562858	0.0332246	1.23269	5.77819	5.80849	5.67132	5.48057	5.37719	5.49481
ENSMUSG00000024293	Esco1	0.00563322	0.0332246	1.39606	5.90709	5.95237	5.91757	5.37188	5.61911	5.34196
ENSMUSG00000032462	Pik3cb	0.00563337	0.0332246	0.357428	4.37745	4.3579	4.53766	5.96926	6.33965	5.41691
ENSMUSG00000038663	Fsd2	0.00563863	0.0332379	0.294485	-0.392261	-0.668768	-0.990875	1.54715	1.10057	0.591581
ENSMUSG00000026571	Dcaf6	0.00565106	0.0332935	0.623786	3.5687	3.37994	3.73799	4.26182	4.35683	4.11061
ENSMUSG00000034818	Celf5	0.00566707	0.0333701	3.43828	-0.703334	0.029848	-0.732927	-1.89534	-2.21717	-2.63896
ENSMUSG00000036986	Pml	0.00568415	0.0334529	0.542207	11.1443	11.1929	11.1295	12.2685	12.1223	11.7251
ENSMUSG00000025862	Stag2	0.00568969	0.0334677	1.28187	6.13669	6.20737	6.2939	5.88076	5.92172	5.76072
ENSMUSG00000046080	Clec9a	0.00569758	0.03349	0.160627	3.48742	3.33383	3.29118	6.28007	6.68014	5.06684
ENSMUSG00000037296	Lsm1	0.00569953	0.03349	1.58996	7.06974	7.00887	6.77911	6.155	6.24696	6.44879
ENSMUSG00000067713	Prkag1	0.0057089	0.0335273	1.42179	4.41662	4.47162	4.28834	3.76035	3.86807	4.02503
ENSMUSG00000003099	Ppp5c	0.00571526	0.0335469	0.738493	2.93398	2.86317	3.0589	3.49605	3.37297	3.29907
ENSMUSG00000024968	Rcor2	0.00572269	0.0335539	2.17786	2.52858	2.05687	1.99236	0.829942	1.15345	1.22567
ENSMUSG00000020019	Ntn4	0.00572447	0.0335539	7.52061	5.75868	5.63555	5.2419	2.6389	3.52765	1.73703
ENSMUSG00000038708	Golga4	0.00573246	0.0335539	1.19938	8.51445	8.61866	8.6734	8.34063	8.31532	8.36369
ENSMUSG00000074994	Qser1	0.00573372	0.0335539	0.217244	3.22863	2.27728	2.79271	5.23882	5.30252	4.36512
ENSMUSG00000054072	Iigp1	0.00573453	0.0335539	0.299402	2.00445	1.15961	1.96198	3.78084	3.22469	3.34004
ENSMUSG00000031709	Tbc1d9	0.00573462	0.0335539	0.152265	6.82906	6.44618	6.3994	9.43052	10.0243	8.36584
ENSMUSG00000034116	Vav1	0.0057444	0.0335831	0.888694	7.65255	7.6545	7.70339	7.80439	7.82382	7.89296
ENSMUSG00000095432	Zfp748	0.00574568	0.0335831	1.44342	6.4677	6.44322	6.53124	5.79981	5.92828	6.1256
ENSMUSG00000006782	Cnp	0.0057489	0.0335843	0.657842	6.7521	6.77472	6.78267	7.27391	7.25088	7.59727
ENSMUSG00000079165	Sap25	0.00575742	0.0336043	0.757344	6.48316	6.62522	6.69928	7.07393	6.99779	6.93888
ENSMUSG00000039286	Fndc3b	0.00575997	0.0336043	0.161742	4.45658	4.0083	4.54985	7.35861	7.48889	6.05194
ENSMUSG00000033931	Rbm34	0.00576153	0.0336043	1.35243	4.67969	4.81609	4.78465	4.43684	4.19707	4.33984
ENSMUSG00000064262	Gimap8	0.00576445	0.0336043	1.3676	6.20634	6.27338	6.26325	5.93978	5.65836	5.7899
ENSMUSG00000069135	Fgfr1op	0.00577272	0.0336184	0.535951	2.39433	2.01571	2.34296	3.38306	3.07112	2.99831
ENSMUSG00000022313	Utp23	0.0057737	0.0336184	1.47975	3.36453	3.42193	3.41514	2.96347	2.63026	2.91181
ENSMUSG00000048731	Ggnbp1	0.00577701	0.0336184	0.526696	1.95417	1.49553	1.562	2.786	2.51072	2.48985
ENSMUSG00000022440	C1qtnf6	0.00577985	0.0336184	1.80927	1.77829	1.82006	1.55733	0.786445	0.674413	1.12862
ENSMUSG00000045817	Zfp36l2	0.00578205	0.0336184	1.4442	8.61383	8.75123	8.7906	8.1515	8.34651	8.06684
ENSMUSG00000089715	Cbx6	0.00579451	0.0336732	0.730277	6.58284	6.38743	6.38432	6.99264	6.80947	6.91294
ENSMUSG00000028744	Pqlc2	0.0058007	0.0336892	0.508284	3.08101	2.87679	3.04595	3.93878	4.29026	3.70359
ENSMUSG00000038486	Sv2a	0.00580335	0.0336892	0.407137	2.11251	1.64223	1.7947	3.45765	3.20141	2.77962
ENSMUSG00000073542	Cep76	0.00580805	0.0336988	1.6641	1.94378	2.28112	2.16378	1.23912	1.56571	1.37965
ENSMUSG00000052369	Tmem106c	0.00581202	0.0337043	0.568952	0.253859	-0.0713692	0.167065	0.983793	1.09922	0.707403
ENSMUSG00000063576	Klhdc3	0.00582075	0.0337214	0.801542	7.65776	7.61579	7.76203	7.98766	7.93294	8.07243
ENSMUSG00000022867	Usp25	0.00582157	0.0337214	1.37497	5.9575	6.1968	6.02003	5.56032	5.69192	5.54391
ENSMUSG00000037548	H2-DMb2	0.00582411	0.0337214	0.211028	4.47366	3.36235	3.39408	6.0895	6.279	5.59508
ENSMUSG00000069114	Zbtb10	0.00584829	0.0337585	0.208329	0.365707	-0.368887	-0.669613	1.96305	2.5736	1.57976
ENSMUSG00000017386	Traf4	0.00584936	0.0337585	0.690683	4.46614	4.16253	4.34507	4.77973	4.85588	4.93985
ENSMUSG00000059796	Eif4a1	0.00585007	0.0337585	0.741702	4.84262	4.66378	4.883	5.15509	5.22064	5.30693
ENSMUSG00000007950	Abhd8	0.00585203	0.0337585	2.04165	7.83957	7.7439	7.83676	6.65434	6.52764	7.14904
ENSMUSG00000095193	Gm20939	0.00585827	0.0337585	2.52453	3.59626	3.98084	3.95476	2.89847	2.15134	2.474
ENSMUSG00000063358	Mapk1	0.00586023	0.0337585	1.21596	11.0861	11.1652	11.0422	10.7592	10.7988	10.8892
ENSMUSG00000049625	Tifab	0.00586046	0.0337585	0.183207	1.07751	0.483178	0.780694	3.5963	3.70652	2.38393
ENSMUSG00000027447	Cst3	0.00587101	0.0337585	0.343973	7.7558	7.42531	7.24712	8.88994	9.49045	8.66673
ENSMUSG00000033940	Brk1	0.0058746	0.0337585	1.14737	4.35955	4.34544	4.29705	4.07318	4.1776	4.15627
ENSMUSG00000032475	Nck1	0.00587539	0.0337585	1.49667	3.61028	3.73576	3.61882	3.01938	2.93173	3.26848
ENSMUSG00000025287	Acot9	0.00587833	0.0337585	1.5426	6.72037	6.96628	6.74165	6.01232	6.28652	6.25337
ENSMUSG00000055239	Kcmf1	0.00588428	0.0337585	1.16976	7.4721	7.47901	7.3713	7.22958	7.16761	7.24659
ENSMUSG00000000823	Znf512b	0.00588683	0.0337585	0.628379	5.08809	4.89994	5.08692	5.7868	5.82007	5.47897
ENSMUSG00000016528	Mapkapk2	0.00588904	0.0337585	0.624543	10.0646	9.9227	9.82856	10.5754	10.8203	10.4575
ENSMUSG00000035772	Mrps2	0.00588915	0.0337585	0.701234	2.95464	2.88531	2.79074	3.55454	3.31835	3.29389
ENSMUSG00000074604	Mgst2	0.00588939	0.0337585	0.423586	3.42467	2.76477	3.36773	4.57953	4.25075	4.44472
ENSMUSG00000034117	Ptgdr2	0.00589108	0.0337585	17.3451	5.23706	6.79488	5.30022	1.42846	2.75645	0.797885
ENSMUSG00000024055	Cyp4f13	0.00589125	0.0337585	0.647566	3.25559	3.25807	3.38215	3.83723	4.14323	3.79605
ENSMUSG00000020589	Fam49a	0.00589432	0.0337585	1.58967	4.90558	4.77937	4.81385	4.15763	4.37395	3.96104
ENSMUSG00000025648	Pfkfb4	0.00589656	0.0337585	0.25725	4.36807	4.0424	4.27956	6.38876	6.67546	5.50209
ENSMUSG00000028869	Gnl2	0.00589692	0.0337585	0.812854	2.51108	2.45817	2.55079	2.7089	2.83977	2.86817
ENSMUSG00000027533	Fabp5	0.00589752	0.0337585	0.389034	1.31358	1.21853	1.33894	2.23193	3.10354	2.62167
ENSMUSG00000044468	Fam46c	0.00590569	0.0337878	0.443183	6.31243	6.10621	6.793	7.66227	7.4124	7.65905
ENSMUSG00000036587	Fut7	0.00591716	0.0338359	4.64253	3.58267	4.87123	3.76436	1.80186	2.04998	1.72168
ENSMUSG00000027995	Tlr2	0.00592083	0.0338394	0.186866	0.78493	0.119457	0.336893	3.09537	3.37315	2.03252
ENSMUSG00000039263	Npepl1	0.00592552	0.0338488	0.743721	3.69888	3.44484	3.47745	3.97628	3.96919	3.9572
ENSMUSG00000030313	Dennd5b	0.00592887	0.0338504	0.157994	4.18497	3.07098	3.38798	6.4273	6.71862	5.4842
ENSMUSG00000031826	Usp10	0.00594442	0.0339079	0.786992	6.77617	6.76716	6.87203	7.10722	7.08417	7.2607
ENSMUSG00000023150	Ivns1abp	0.00594504	0.0339079	0.710909	7.2127	7.03437	7.23351	7.76388	7.66193	7.53157
ENSMUSG00000033730	Egr3	0.00594925	0.0339144	0.210695	1.31771	0.265206	0.777448	3.36384	3.2849	2.45194
ENSMUSG00000029397	Rchy1	0.00595983	0.0339418	1.19067	4.41243	4.49857	4.49808	4.17086	4.19075	4.29215
ENSMUSG00000000732	Icosl	0.00596108	0.0339418	0.325079	7.80109	7.32771	7.06509	9.06794	9.36415	8.62522
ENSMUSG00000018378	Cuedc1	0.00596324	0.0339418	0.440884	1.65477	0.935748	1.36264	2.64388	2.39624	2.45763
ENSMUSG00000090641	Zfp712	0.00596665	0.0339437	1.61465	5.0491	5.11302	4.98995	4.18205	4.29632	4.60005
ENSMUSG00000068329	Htra2	0.00598034	0.0340022	0.621693	6.46916	6.3678	6.51338	7.34575	7.13627	6.92549
ENSMUSG00000027333	Smox	0.00598306	0.0340022	0.400718	0.186363	0.303606	0.320462	1.70562	1.94212	1.12072
ENSMUSG00000046550	Spin2c	0.00598911	0.0340037	0.437621	4.31504	3.74289	3.66049	4.92497	5.2132	5.15699
ENSMUSG00000027523	Gnas	0.00598946	0.0340037	0.756881	11.6413	11.5604	11.4762	11.8483	11.9907	12.0445
ENSMUSG00000001157	Gmcl1	0.00599475	0.0340163	1.31921	6.83622	6.87351	6.91707	6.56334	6.33452	6.52993
ENSMUSG00000052684	Jun	0.00600641	0.0340338	0.127609	0.750615	0.231777	0.197743	3.43693	4.24078	2.41303
ENSMUSG00000020387	Jade2	0.00600684	0.0340338	1.25225	8.28279	8.21908	8.37234	7.90195	7.95382	8.04489
ENSMUSG00000045983	Eif4g1	0.00600705	0.0340338	0.854923	7.34683	7.38867	7.48253	7.62868	7.65802	7.60974
ENSMUSG00000031758	Cdyl2	0.00601373	0.0340488	1.5609	5.8204	5.80548	5.99132	5.07232	5.42912	5.18862
ENSMUSG00000049001	Ndnf	0.00601923	0.0340488	2.49653	4.55657	4.61601	4.41333	2.99603	2.94072	3.68938
ENSMUSG00000020519	Sap30l	0.0060205	0.0340488	1.42742	7.82734	7.76898	7.97448	7.30315	7.23906	7.48838
ENSMUSG00000019809	Pex3	0.00602249	0.0340488	1.12046	1.09019	1.07133	1.09353	0.882809	0.980299	0.899646
ENSMUSG00000059901	Adamts14	0.00602505	0.0340488	2.25927	1.22017	1.80607	1.55871	0.633465	0.178975	0.244947
ENSMUSG00000096606	Gm4980	0.00603187	0.0340517	0.228067	1.02373	-0.187845	0.0174562	2.18108	2.38977	2.6799
ENSMUSG00000035629	1700021K19Rik	0.00603221	0.0340517	0.45528	6.53874	6.30391	6.4135	7.70493	7.80397	7.15278
ENSMUSG00000021377	Dek	0.00603913	0.0340517	1.46936	5.16953	5.37138	5.2903	4.77885	4.8349	4.5519
ENSMUSG00000026014	Raph1	0.00605108	0.0340517	2.98517	7.86343	8.48323	7.96791	6.70426	6.80084	6.07603
ENSMUSG00000022668	Gtpbp8	0.00605366	0.0340517	1.2174	6.67654	6.70983	6.84983	6.47412	6.45634	6.45434
ENSMUSG00000038240	Pdss2	0.00605427	0.0340517	0.828226	0.792316	0.927019	0.761845	1.09558	1.11238	1.08893
ENSMUSG00000027835	Pdcd10	0.00605445	0.0340517	1.40995	5.19621	5.08738	5.10124	4.80458	4.56843	4.52488
ENSMUSG00000007038	Neu1	0.00605461	0.0340517	0.64794	4.70296	4.34457	4.68328	5.22209	5.22297	5.16396
ENSMUSG00000028673	Fuca1	0.00605616	0.0340517	0.631291	3.97427	3.81666	3.81175	4.53993	4.72251	4.33112
ENSMUSG00000006373	Pgrmc1	0.00605991	0.0340517	1.58039	5.09694	5.20275	5.1902	4.28795	4.70227	4.51884
ENSMUSG00000057069	Ero1lb	0.00606238	0.0340517	0.391431	2.15347	1.66269	1.84104	3.35885	3.52909	2.82877
ENSMUSG00000030724	Cd19	0.00606244	0.0340517	0.189187	7.33896	6.11237	6.43592	9.32515	9.26624	8.50222
ENSMUSG00000001156	Mxd1	0.0060672	0.0340517	0.481116	7.02663	7.04429	6.79682	7.99764	8.33392	7.70281
ENSMUSG00000035000	Dpp4	0.00607033	0.0340517	0.715365	4.355	4.60001	4.3589	4.85641	4.90829	4.99896
ENSMUSG00000034765	Dusp5	0.00607359	0.0340517	2.37822	3.93149	4.07739	3.70517	2.41964	3.07235	2.47239
ENSMUSG00000038975	Rabggtb	0.00607559	0.0340517	0.689109	2.60392	2.52238	2.84652	3.20695	3.14131	3.23616
ENSMUSG00000061046	Haghl	0.00607973	0.0340517	0.653444	5.33925	5.08496	5.11551	5.88967	5.86433	5.62731
ENSMUSG00000031527	Eri1	0.00608088	0.0340517	1.25877	6.01424	5.92774	6.07219	5.64727	5.608	5.76287
ENSMUSG00000032192	Gnb5	0.00609159	0.0340545	2.97319	2.14356	2.03275	1.70179	0.416512	0.831653	-0.0860921
ENSMUSG00000024068	Spast	0.00609222	0.0340545	1.20345	6.71432	6.85005	6.83362	6.48052	6.5462	6.56976
ENSMUSG00000033813	Tcea1	0.00609362	0.0340545	1.38825	7.46945	7.57576	7.53275	6.90914	7.04959	7.19944
ENSMUSG00000024165	Hn1l	0.00609368	0.0340545	0.547584	4.38421	4.21591	4.59058	5.04893	5.47515	5.27315
ENSMUSG00000050912	Tmem123	0.00609809	0.034062	0.748106	5.56148	5.47101	5.44711	5.8183	6.05105	5.86631
ENSMUSG00000031093	Dock11	0.00611251	0.0341185	1.38077	6.69385	6.92529	6.89968	6.32847	6.47134	6.32258
ENSMUSG00000020023	Tmcc3	0.00611437	0.0341185	0.182943	1.17777	0.848968	0.877016	3.64982	4.05746	2.54807
ENSMUSG00000032397	Tipin	0.00613304	0.0342022	1.1163	3.46935	3.45693	3.47099	3.29669	3.36283	3.26159
ENSMUSG00000036769	Wdr44	0.00613834	0.0342022	1.29297	3.37633	3.56599	3.49768	3.05825	3.19452	3.07515
ENSMUSG00000026765	Lypd6b	0.00613955	0.0342022	0.293669	3.6199	2.66745	3.48728	4.93006	4.8243	5.32349
ENSMUSG00000030423	Pop4	0.00614171	0.0342022	1.26505	1.65717	1.48796	1.50407	1.27105	1.20997	1.15061
ENSMUSG00000032000	Birc3	0.0061518	0.0342411	0.464559	7.70818	7.484	7.54477	8.78029	8.97087	8.30399
ENSMUSG00000069094	Pde7a	0.00615594	0.0342411	1.34778	6.11348	6.19356	6.38787	5.79849	5.80573	5.79892
ENSMUSG00000020128	Vps54	0.00615839	0.0342411	1.37666	6.94553	7.10929	7.06075	6.65693	6.64262	6.4325
ENSMUSG00000024312	Wdr46	0.00616215	0.0342411	0.730461	5.57455	5.46439	5.52211	5.86468	5.92703	6.12869
ENSMUSG00000018334	Ksr1	0.00616413	0.0342411	1.36149	3.83499	4.11885	3.97915	3.54366	3.55969	3.49408
ENSMUSG00000018565	Elp5	0.00617447	0.0342813	0.832858	8.14587	8.18576	8.08351	8.34873	8.37711	8.48087
ENSMUSG00000026219	Trip12	0.0061784	0.0342859	1.19155	7.68712	7.83515	7.82043	7.51319	7.54376	7.52722
ENSMUSG00000086841	2410006H16Rik	0.00619499	0.0343399	0.618375	6.46651	6.58393	6.27228	6.96043	7.28767	7.15495
[truncated: 524 more rows]
