# Supplementary material for: CD4+ T cell help creates memory CD8+ T cells with innate and help-independent recall capacities
Source: Nat Commun. 2019 Dec 4;10:5531. doi: 10.1038/s41467-019-13438-1 (PMC6892909; doi:10.1038/s41467-019-13438-1)
Supplement: Supplementary file 6 — Supplementary Data 3 [file 41467_2019_13438_MOESM6_ESM.xlsx]

## Sheet: Secondary H vs NH p0.01 (1316)
[Qlucore variable list version]
1
[timestamp]
2019-03-07 10:40:30
[list name]
Secondary H vs NH p0.01 (1315)
[user comment]
[user comment end]
[unique identifier]
Gene ID
[total variables]
11082
[selected variables]
1315
[total samples]
18
[selected samples]
6
[prefilter sigma]
0
[statistical test]
Two group comparison by New Annotation: Help Secondary <> other
[p value]
0.01
[q value]
0.00999027
[sample headers]
					Full path	//nki-avl/scratch/Julia/Primary/3094_1_HELP_SPLEEN_d10_001_A_ACAGTGA_L004_5_R1_001.Aligned.sortedByCoord.out.bam	//nki-avl/scratch/Julia/Primary/3094_2_HELP_SPLEEN_d10_002_A_GCCAATA_L004_5_R1_001.Aligned.sortedByCoord.out.bam	//nki-avl/scratch/Julia/Primary/3094_3_HELP_SPLEEN_d10_003_A_CTTGTAA_L004_5_R1_001.Aligned.sortedByCoord.out.bam	//nki-avl/scratch/Julia/Primary/3094_7_NO-HELP_SPLEEN_d10_001_A_TAGCTTA_L004_5_R1_001.Aligned.sortedByCoord.out.bam	//nki-avl/scratch/Julia/Primary/3094_8_NO-HELP_SPLEEN_d10_002_A_GGCTACA_L004_5_R1_001.Aligned.sortedByCoord.out.bam	//nki-avl/scratch/Julia/Primary/3094_9_NO-HELP_SPLEEN_d10_003_A_CGATGTA_L004_5_R1_001.Aligned.sortedByCoord.out.bam	//nki-avl/scratch/Julia/Secondary/HELP_SPLEEN_001_secondary effectors.bam	//nki-avl/scratch/Julia/Secondary/HELP_SPLEEN_002_secondary effectors.bam	//nki-avl/scratch/Julia/Secondary/HELP_SPLEEN_003_secondary effectors.bam	//nki-avl/scratch/Julia/Secondary/NO HELP_SPLEEN_001_secondary effectors.bam	//nki-avl/scratch/Julia/Secondary/NO HELP_SPLEEN_002_secondary effectors.bam	//nki-avl/scratch/Julia/Secondary/NO HELP_SPLEEN_003_secondary effectors.bam	//nki-avl/scratch/Julia/Tem/5062_1_Help_62Lneg_001_ATCACGA_S5_R1_001.Aligned.sortedByCoord.out.bam	//nki-avl/scratch/Julia/Tem/5062_2_Help_62Lneg_002_CGATGTA_S6_R1_001.Aligned.sortedByCoord.out.bam	//nki-avl/scratch/Julia/Tem/5062_3_Help_62Lneg_003_TTAGGCA_S7_R1_001.Aligned.sortedByCoord.out.bam	//nki-avl/scratch/Julia/Tem/5062_7_NoHelp_62Lneg_001_CAGATCA_S4_R1_001.Aligned.sortedByCoord.out.bam	//nki-avl/scratch/Julia/Tem/5062_8_NoHelp_62Lneg_002_ACTTGAA_S11_R1_001.Aligned.sortedByCoord.out.bam	//nki-avl/scratch/Julia/Tem/5062_9_NoHelp_62Lneg_003_GATCAGA_S12_R1_001.Aligned.sortedByCoord.out.bam
					TMM factor	1	0.997629	0.980044	0.996523	1.00351	1.0066	1.04033	1.03727	1.03651	1.02243	1.06507	1.04774	1.10989	1.08544	1.09997	1.1237	1.10945	1.1141
					Filename	3094_1_HELP_SPLEEN_d10_001_A_ACAGTGA_L004_5_R1_001.Aligned.sortedByCoord.out.bam	3094_2_HELP_SPLEEN_d10_002_A_GCCAATA_L004_5_R1_001.Aligned.sortedByCoord.out.bam	3094_3_HELP_SPLEEN_d10_003_A_CTTGTAA_L004_5_R1_001.Aligned.sortedByCoord.out.bam	3094_7_NO-HELP_SPLEEN_d10_001_A_TAGCTTA_L004_5_R1_001.Aligned.sortedByCoord.out.bam	3094_8_NO-HELP_SPLEEN_d10_002_A_GGCTACA_L004_5_R1_001.Aligned.sortedByCoord.out.bam	3094_9_NO-HELP_SPLEEN_d10_003_A_CGATGTA_L004_5_R1_001.Aligned.sortedByCoord.out.bam	HELP_SPLEEN_001_secondary effectors.bam	HELP_SPLEEN_002_secondary effectors.bam	HELP_SPLEEN_003_secondary effectors.bam	NO HELP_SPLEEN_001_secondary effectors.bam	NO HELP_SPLEEN_002_secondary effectors.bam	NO HELP_SPLEEN_003_secondary effectors.bam	5062_1_Help_62Lneg_001_ATCACGA_S5_R1_001.Aligned.sortedByCoord.out.bam	5062_2_Help_62Lneg_002_CGATGTA_S6_R1_001.Aligned.sortedByCoord.out.bam	5062_3_Help_62Lneg_003_TTAGGCA_S7_R1_001.Aligned.sortedByCoord.out.bam	5062_7_NoHelp_62Lneg_001_CAGATCA_S4_R1_001.Aligned.sortedByCoord.out.bam	5062_8_NoHelp_62Lneg_002_ACTTGAA_S11_R1_001.Aligned.sortedByCoord.out.bam	5062_9_NoHelp_62Lneg_003_GATCAGA_S12_R1_001.Aligned.sortedByCoord.out.bam
					New Annotation	Help Primary	Help Primary	Help Primary	No-Help Primary	No-Help Primary	No-Help Primary	Help Secondary	Help Secondary	Help Secondary	No-Help Secondary	No-Help Secondary	No-Help Secondary	Help Tem	Help Tem	Help Tem	No-Help Tem	No-Help Tem	No-Help Tem
[unique identifier]
Gene ID
[annotation headers]
Gene ID	Gene Symbol	p-value	q-value	Fold change
[variables]
ENSMUSG00000000078	Klf6	0.0083807	0.00937228	1.34743		8.08923	8.05755	8.2103	7.08791	7.17194	7.36842	7.26439	7.38768	7.34712	7.05878	6.86347	6.78631	7.40772	7.67469	7.61664	6.92542	7.22208	6.80758
ENSMUSG00000000085	Scmh1	0.00947	0.00982877	0.321473		-0.0530149	0.265074	-0.771043	0.130881	0.326917	-0.169521	0.203071	-0.725298	-0.855368	0.974239	1.22228	1.33758	0.771496	-0.276115	0.248992	2.95134	2.80252	2.86192
ENSMUSG00000000290	Itgb2	0.00544403	0.00819706	1.35087		13.0952	13.0562	13.1942	12.6343	12.6714	12.6436	12.9107	12.9833	13.1561	12.64	12.5308	12.5776	12.8363	13.0103	12.766	11.747	11.8753	11.8403
ENSMUSG00000000295	Hddc2	0.00729265	0.00904389	0.741928		1.68903	1.47057	1.62269	1.70736	1.74581	1.88017	2.11908	2.07736	2.05303	2.36177	2.53093	2.64872	1.60133	1.7204	1.51454	1.82849	1.91345	1.95323
ENSMUSG00000000378	Ccm2	0.00217899	0.00669478	0.72876		5.42447	5.30477	5.37653	5.47528	5.52987	5.30019	5.63504	5.66057	5.71566	6.00655	6.17465	6.19952	5.87656	5.63982	5.76714	6.13211	6.18016	6.31006
ENSMUSG00000000489	Pdgfb	0.000533132	0.00473695	0.436768		2.99977	2.73666	2.34215	4.06742	4.08295	3.9357	2.52522	2.33803	2.69127	3.80556	3.60327	3.73087	2.89097	2.68038	2.84889	3.63925	3.72524	3.56586
ENSMUSG00000000530	Acvrl1	0.00340363	0.00733576	0.255406		0.522627	0.722862	-0.0861351	0.176715	0.91983	-0.638532	-0.388671	-0.689206	-0.86092	0.774876	1.46112	1.73262	1.4487	1.0089	0.924331	3.40885	3.61916	2.43093
ENSMUSG00000000532	Acvr1b	0.00287396	0.00710713	0.423924		0.576883	0.509757	0.70939	1.27258	0.992235	0.99935	0.898	1.10453	0.866073	1.84532	2.34847	2.38917	1.78862	1.40114	1.60345	3.09178	3.14295	3.18115
ENSMUSG00000000555	Itga5	0.00792641	0.0091941	0.146818		-0.488139	-0.00977195	-0.116531	-1.04352	-1.27491	-0.784455	-1.44622	-2.01442	-3.06418	0.0276819	1.06496	0.686252	0.492951	-0.0673197	-0.379019	2.81108	2.95631	2.28184
ENSMUSG00000000627	Sema4f	0.000315823	0.00461453	2.23787		7.19282	7.4902	7.6076	6.1398	6.00081	6.07337	8.25001	8.38233	8.59139	7.22075	7.25305	7.26355	8.66585	8.91444	8.59993	7.13897	7.02791	7.73877
ENSMUSG00000000631	Myo18a	0.00233753	0.00681564	1.20145		9.82231	9.78703	9.81205	9.93031	9.8183	9.71964	9.66272	9.70547	9.77501	9.4535	9.41277	9.48259	9.53611	9.67164	9.52806	9.40717	9.49371	9.089
ENSMUSG00000000711	Rab5b	0.00615969	0.00863203	1.08365		4.4961	4.29308	4.31337	4.48266	4.41698	4.35302	4.96243	4.91412	4.95081	4.81789	4.85831	4.80347	5.16554	5.04156	4.93602	4.97167	5.07414	4.88482
ENSMUSG00000000740	Rpl13	0.00278614	0.00708579	0.552851		2.13855	1.91759	1.87033	2.3472	2.32214	2.10258	5.7457	5.63436	5.65597	6.28732	6.61356	6.70026	5.67016	5.35128	5.51304	5.83574	5.8854	6.4827
ENSMUSG00000000782	Tcf7	0.00176399	0.00618819	0.640314		8.3678	8.16091	8.24764	9.99766	9.81338	9.53239	9.61977	9.52478	9.54839	10.0483	10.2537	10.3204	10.3089	10.1719	10.4309	10.1992	10.1238	10.7218
ENSMUSG00000000881	Dlg3	0.00178079	0.00618819	0.699876		3.75528	3.35572	3.42789	3.98231	3.97919	4.05361	4.10626	4.24476	4.24142	4.81654	4.67197	4.64842	4.55355	3.84924	4.16139	5.00377	4.87878	4.79141
ENSMUSG00000000959	Oxa1l	0.00791919	0.0091941	0.844045		6.83603	6.85522	6.96024	6.95958	6.89529	6.81612	6.67793	6.68513	6.72973	6.87365	6.92083	7.03214	6.72887	6.77583	6.85554	7.0047	7.10019	7.17724
ENSMUSG00000001053	N4bp3	0.00894388	0.00961044	1.38708		2.31534	2.45565	2.43132	1.73196	2.0459	1.87483	2.58741	2.60984	2.8764	2.15602	2.22349	2.27798	3.10039	2.91372	2.84313	2.10701	2.3137	2.43121
ENSMUSG00000001156	Mxd1	0.00327417	0.00733338	0.722603		7.63456	8.34423	8.53495	7.17034	7.53074	7.31517	6.576	6.57985	6.71767	6.98793	7.189	7.10277	7.02663	7.04429	6.79682	7.99764	8.33392	7.70281
ENSMUSG00000001247	Lsr	0.00881704	0.00955522	0.400955		2.72834	3.28078	2.71117	3.30685	3.16674	3.49078	0.785814	1.34746	1.10589	1.96034	2.69262	2.54166	0.932412	0.84977	0.852345	3.01492	3.23768	1.89988
ENSMUSG00000001280	Sp1	0.00954021	0.00984724	1.28532		4.52239	4.46805	4.60483	4.5335	4.53017	4.69575	4.46046	4.543	4.45442	4.26702	4.06764	4.03684	4.33341	4.35385	4.33178	4.31481	4.34132	3.96697
ENSMUSG00000001281	Itgb7	0.00508446	0.00808472	1.31744		7.75523	7.95993	7.93173	7.70812	7.67032	7.56969	8.0424	8.06978	8.25177	7.7783	7.68669	7.70576	7.95196	8.16309	7.97443	7.05868	7.05285	7.43364
ENSMUSG00000001436	Slc19a1	0.00558929	0.00824295	0.798825		4.20051	4.32379	4.28423	4.33093	4.2457	4.2078	5.01763	4.96779	4.93139	5.19389	5.37836	5.31671	5.62306	5.14879	5.29442	6.12762	6.04449	6.25822
ENSMUSG00000001444	Tbx21	0.00573004	0.00837223	1.59654		6.26084	6.28881	6.51563	5.85529	5.8677	5.88692	5.99953	6.103	6.2838	5.64083	5.37085	5.3498	6.09354	6.20194	5.93638	3.35413	3.24466	3.67061
ENSMUSG00000001909	Trmt1	0.00428784	0.00777297	0.758693		4.85927	4.72411	4.92386	5.00868	4.944	4.6631	5.33654	5.29292	5.35776	5.59864	5.81244	5.77137	5.85161	5.60003	5.98793	6.60111	6.45088	6.59175
ENSMUSG00000002014	Ssr4	0.00926095	0.00977934	0.786992		8.74169	8.64678	8.57983	8.89339	8.89937	8.73748	9.00961	9.00043	8.98817	9.22605	9.33065	9.47825	8.95502	8.77036	8.75319	9.28258	9.23262	9.24195
ENSMUSG00000002109	Ddb2	0.00166772	0.00616376	0.703776		5.80339	5.91385	5.52535	6.07064	6.05904	6.07337	6.04427	5.86972	5.94978	6.37223	6.50446	6.50752	5.91119	5.80138	6.16657	6.46065	6.10518	6.45073
ENSMUSG00000002221	Paxip1	0.00499241	0.00808472	1.14421		9.64772	9.84918	9.6759	9.59495	9.4939	9.6691	9.35646	9.40606	9.31371	9.2	9.16954	9.12365	9.00537	8.97358	8.98952	9.12736	9.01321	8.99061
ENSMUSG00000002227	Mov10	0.00217724	0.00669478	0.81482		3.18552	3.19992	3.28417	4.22538	3.87335	3.63713	3.76275	3.79763	3.85743	4.03783	4.13162	4.1347	3.83107	3.85839	4.12513	3.97331	3.57229	3.91645
ENSMUSG00000002307	Daxx	0.00145805	0.00600571	0.781698		4.50311	4.4227	4.47292	5.1816	4.85121	4.52488	4.35888	4.33797	4.42167	4.7637	4.65224	4.76854	4.42304	4.43711	4.40822	4.37646	4.43273	4.55914
ENSMUSG00000002308	Cd320	0.000402347	0.00463501	0.639855		-0.16388	-0.744215	0.0472639	0.348041	0.181144	-0.409614	0.6621	0.566184	0.614735	1.28927	1.32958	1.15672	1.28185	0.679328	1.24082	1.0173	1.07991	2.16751
ENSMUSG00000002329	Mdp1	0.0082789	0.00933254	0.881903		4.53523	4.22937	4.17263	4.60638	4.40258	4.48769	4.49313	4.40349	4.38028	4.62884	4.57975	4.61224	4.33368	4.35393	4.31425	4.27625	4.03521	4.44182
ENSMUSG00000002365	Snx9	0.00772531	0.0091941	0.387498		2.0612	2.47277	2.03758	2.82927	2.86424	2.95847	1.58116	1.44588	1.45146	2.38582	3.32934	2.86655	2.66234	1.78719	2.33754	4.44646	4.53685	3.9252
ENSMUSG00000002393	Nr2f6	0.00155595	0.00602877	1.52755		5.56394	5.27955	5.56662	4.89278	5.2806	5.14055	5.84179	5.88635	5.8582	5.21549	5.40134	5.13586	5.94893	5.60862	5.75789	5.48415	5.29491	5.52985
ENSMUSG00000002395	Use1	0.00120777	0.00577535	0.665365		6.19714	6.20855	6.17793	6.20965	6.18348	5.99683	6.30391	6.19756	6.25922	6.7222	6.85693	6.94491	6.03374	6.05294	5.81245	6.25357	6.368	6.61106
ENSMUSG00000002396	Ocel1	0.00113625	0.0056444	1.20762		6.91556	6.73375	7.00581	7.11799	7.02465	6.94932	7.21945	7.10959	7.16061	6.89652	6.87568	6.90095	6.99539	7.2034	7.30869	6.86092	6.48244	7.00001
ENSMUSG00000002458	Rgs19	0.00874618	0.00950514	0.848962		7.76761	7.71616	7.64084	7.82807	7.78114	7.91568	7.86007	7.77546	7.77089	8.11435	8.02186	7.9789	7.83967	7.78228	7.76433	8.11453	8.05034	8.12217
ENSMUSG00000002728	Naa20	0.00581276	0.00841531	0.84401		2.71827	2.55897	2.55866	3.45934	3.1963	3.06969	2.8541	2.77063	2.81663	3.09823	2.98115	3.09599	2.58478	2.408	2.44177	2.41635	2.47975	2.37751
ENSMUSG00000002799	Jag2	0.000505128	0.00473695	0.349954		-0.905189	-1.39197	-1.48467	-1.55971	-0.761105	-1.65788	-0.895712	-0.979995	-1.14741	0.277883	0.524988	0.718297	-0.415686	-0.259387	-0.590355	1.27276	1.20854	1.1405
ENSMUSG00000002803	Btbd6	0.00466645	0.00794253	0.745513		2.03164	2.09258	2.06058	2.57255	2.51983	2.38051	2.60166	2.53207	2.51784	2.8426	3.00077	3.07929	2.54889	2.34685	2.56669	2.54655	2.35744	2.95327
ENSMUSG00000002804	Nudt14	0.00224369	0.00678266	0.536175		2.00234	1.88586	1.82646	2.39396	2.46697	2.21824	2.14047	1.94867	1.90861	2.68324	3.01087	3.0013	1.99344	1.9076	1.88099	3.03385	2.85768	3.05361
ENSMUSG00000002820	Atg4d	0.00176657	0.00618819	1.37857		5.00649	4.87371	5.07711	4.59896	4.65319	4.5027	5.03679	5.1394	5.21508	4.73738	4.63594	4.62844	5.14863	5.05655	4.9235	4.04825	3.99012	3.97355
ENSMUSG00000002871	Tpra1	0.000388135	0.00463501	0.7995		3.52844	3.36386	3.45151	3.48467	3.55496	3.3483	3.65224	3.63918	3.68003	4.03248	3.96279	3.94469	3.8393	3.69537	3.91597	4.14217	4.06591	4.25891
ENSMUSG00000002881	Nab1	0.00399447	0.00769037	1.30903		8.01294	7.90198	7.97507	7.76236	7.7487	7.92332	7.50717	7.57324	7.52848	7.27142	7.07271	7.09929	7.439	7.41621	7.37558	6.66908	6.79258	6.7461
ENSMUSG00000002948	Map2k7	0.00722779	0.0090277	0.858153		7.67842	7.51783	7.61546	7.623	7.59985	7.44498	7.4752	7.56766	7.53961	7.81472	7.72755	7.70227	7.71972	7.63063	7.67051	8.01572	8.01539	7.98928
ENSMUSG00000002963	Pnkp	0.0051782	0.00811602	0.942949		3.86932	3.82553	3.85644	3.98348	4.02369	3.89125	3.9126	3.92523	3.96294	4.02094	4.01383	4.02025	4.01005	3.99092	4.02426	4.18994	4.25923	4.11131
ENSMUSG00000003099	Ppp5c	0.00175608	0.00618819	0.851511		2.90182	2.91424	2.91909	3.0515	2.87928	2.90903	2.87288	2.82974	2.85997	3.0583	3.05691	3.14309	2.93398	2.86317	3.0589	3.49605	3.37297	3.29907
ENSMUSG00000003184	Irf3	0.00278464	0.00708579	0.928092		6.73222	6.6271	6.59925	6.94136	6.89162	6.73321	7.19446	7.14519	7.15928	7.2633	7.2705	7.2881	7.09778	7.14115	7.23595	7.291	7.13419	7.38343
ENSMUSG00000003208	Ccdc94	0.00392621	0.00769037	0.734772		6.07739	6.06752	6.13005	6.2403	6.0922	5.84046	5.97351	5.86892	5.89497	6.39901	6.22527	6.44702	6.32612	6.11192	6.05351	5.96784	6.28496	6.28873
ENSMUSG00000003346	Abhd17a	0.00131348	0.00593547	0.792119		2.72477	2.63682	2.72032	2.65162	2.63956	2.67358	2.8698	2.8169	2.83709	3.09948	3.21527	3.21768	2.82803	2.67029	2.74957	2.84573	2.7244	3.07487
ENSMUSG00000003420	Fcgrt	0.00265357	0.00700691	1.61221		5.57796	5.53331	5.4994	4.3518	4.45937	4.47634	5.62458	5.5214	5.47986	4.71087	5.03124	4.81663	4.98552	6.40229	5.02836	4.37341	4.67667	4.27626
ENSMUSG00000003429	Rps11	0.00907854	0.00966662	0.628337		11.5626	11.6148	11.6008	11.7856	11.7668	11.7034	12.3687	12.0773	12.1331	12.6577	12.899	13.0335	11.9015	11.718	11.6612	12.0501	12.1942	12.6179
ENSMUSG00000003534	Ddr1	0.00255925	0.00692473	0.279983		0.62495	0.454686	1.14554	1.24522	1.10569	1.22169	-0.0992705	-0.06365	-0.606028	1.17068	1.70454	1.86561	0.24962	-0.619055	-0.250206	1.98318	2.52884	1.84112
ENSMUSG00000003559	As3mt	0.00403433	0.00769037	2.0969		6.84018	6.27157	6.97018	4.37448	5.28381	4.8853	6.832	7.21327	7.07756	5.70614	6.02543	6.18647	7.43576	7.04334	6.99375	5.36711	5.43547	5.37182
ENSMUSG00000003660	Snrnp200	0.000165292	0.00419809	1.13796		6.75373	6.76295	6.85015	6.79828	6.73592	6.77588	6.84766	6.84655	6.81392	6.6484	6.66392	6.63645	6.36463	6.55506	6.59938	6.41037	6.51717	6.23532
ENSMUSG00000003810	Mast2	0.00450468	0.00789649	1.33424		4.7315	4.82686	4.79888	4.55373	4.2289	4.38237	4.02536	4.05817	4.24031	3.7237	3.71451	3.63759	4.3322	4.03562	4.13251	4.46203	4.41353	3.95377
ENSMUSG00000003865	Gys1	0.00188528	0.00629559	0.700418		1.95784	1.99138	1.83237	2.58187	2.3031	1.84929	2.19461	2.08029	2.184	2.55765	2.67641	2.76598	2.94845	2.72758	2.6574	3.73022	3.53271	3.24173
ENSMUSG00000003948	Mmd	0.00112873	0.0056444	0.619997		8.1067	8.20128	7.96171	8.75882	8.52222	8.74216	7.41367	7.57154	7.29571	8.07884	8.15232	8.11877	7.63505	7.13947	7.41269	8.32961	8.35925	8.23188
ENSMUSG00000003970	Rpl8	0.00722349	0.0090277	0.627495		13.5153	13.6269	13.6159	13.6652	13.5957	13.4484	13.7579	13.5027	13.6356	14.087	14.3758	14.4505	13.7022	13.4545	13.5183	13.7932	13.8801	14.4388
ENSMUSG00000003992	Ssbp2	3.40393e-06	0.00147009	0.643237		0.496946	-0.282484	0.396486	0.678527	1.00902	0.857146	2.05117	1.9932	2.01288	2.65719	2.64803	2.66177	1.95337	1.76576	1.96566	2.49151	2.52175	3.23765
ENSMUSG00000004040	Stat3	0.005138	0.00810952	0.914507		8.54775	8.49132	8.48918	8.70027	8.69892	8.58954	8.44597	8.48019	8.50462	8.58419	8.5968	8.63658	8.5076	8.48015	8.52084	8.53804	8.5528	8.55917
ENSMUSG00000004099	Dnmt1	0.00289649	0.00710713	1.38102		10.803	10.9382	10.8713	10.9517	10.7439	11.002	10.5102	10.3768	10.3003	9.87969	9.90795	10.0025	9.99566	10.0929	10.1245	9.64987	9.44071	9.6191
ENSMUSG00000004317	Clcn5	0.00370903	0.00762089	1.43062		3.31448	3.60744	3.72737	2.83816	3.14732	3.4429	2.91023	2.94261	2.77986	2.49207	2.33243	2.25828	2.69304	2.63443	2.52371	2.54273	3.08604	2.4865
ENSMUSG00000004535	Tax1bp1	0.00503843	0.00808472	1.29375		11.098	11.0303	11.1024	10.7317	10.8634	10.8165	11.0505	11.0178	11.0751	10.7972	10.6543	10.5773	10.7669	10.8763	10.7434	10.2684	10.4626	10.3394
ENSMUSG00000004626	Stxbp2	0.00114589	0.0056444	0.856794		7.78236	7.725	7.59758	7.82498	7.84023	7.70804	7.7603	7.80317	7.80173	7.97319	8.0087	8.05225	7.84467	7.95339	8.0236	8.38362	8.31231	8.03953
ENSMUSG00000004849	Ap1s1	0.009253	0.00977934	0.815674		3.69315	3.68804	3.85031	3.89653	3.85602	3.75966	3.59998	3.45907	3.52927	3.78991	3.76337	3.91686	3.29339	3.42382	3.32314	3.23352	3.11196	3.39393
ENSMUSG00000004865	Srpk1	0.002087	0.0066059	0.867097		9.53616	9.49377	9.34328	9.73505	9.79788	9.73298	9.59668	9.53099	9.53237	9.75837	9.79283	9.72604	9.53666	9.52278	9.79476	9.90394	9.70207	10.1699
ENSMUSG00000005198	Polr2a	0.0027168	0.00701885	1.30492		9.03495	9.12268	9.15014	8.97027	8.92787	8.9295	9.02866	9.14784	9.14366	8.80634	8.69864	8.6633	9.05877	9.20503	9.21757	8.94018	8.9741	8.64532
ENSMUSG00000005465	Il27ra	0.00696935	0.00897817	0.858869		5.06328	4.8392	5.02374	5.32645	5.32593	5.11259	5.43048	5.53054	5.55547	5.73667	5.75189	5.6864	5.55465	5.46876	5.61824	5.8245	5.60485	5.99978
ENSMUSG00000005533	Igf1r	0.00667602	0.00883951	0.379516		3.82903	4.47077	3.3835	4.51693	5.13354	4.49624	3.82473	3.68592	3.26888	4.69216	5.40318	4.8775	4.79866	4.16579	4.77759	6.96217	7.08897	6.7177
ENSMUSG00000005534	Insr	0.00066315	0.00516002	0.421578		6.51791	6.73318	6.33103	7.52608	7.65085	7.24768	6.92574	7.05245	6.71982	7.97272	8.24549	8.21818	7.31769	6.90424	7.26755	9.09437	9.05686	8.82353
ENSMUSG00000005615	Pcyt1a	0.00193172	0.00638245	1.38534		2.66796	2.92119	2.88858	1.95203	2.22636	2.23093	2.4493	2.60992	2.65277	2.10338	2.13278	2.06511	2.70731	2.78027	2.60528	2.78527	3.02198	2.03282
ENSMUSG00000005763	Cd247	0.00498057	0.00808472	0.768145		9.43385	9.2076	9.36768	9.43066	9.51958	9.42688	9.25191	9.15612	9.33495	9.67818	9.54034	9.66612	8.98365	9.1058	9.06575	8.49466	8.39961	9.20269
ENSMUSG00000005824	Tnfsf14	0.00729711	0.00904389	1.44938		6.58951	6.53442	6.69256	6.3464	6.46336	6.30735	6.80384	6.72409	7.04769	6.38739	6.24222	6.33969	7.00324	7.36734	7.11694	5.48256	5.74335	5.81527
ENSMUSG00000005873	Reep5	0.00445406	0.00787188	1.56207		7.22395	7.33013	7.37129	6.89175	6.87732	7.0261	7.1877	7.34785	7.40767	6.8508	6.58194	6.58011	7.20555	7.33068	6.81605	5.83396	6.02215	5.81024
ENSMUSG00000006021	Kptn	0.00952397	0.00984593	0.903573		5.26885	5.32265	5.247	5.50012	5.27834	5.28919	5.36365	5.34803	5.36197	5.56388	5.48835	5.46028	5.25373	5.34863	5.38648	5.46255	5.26156	5.41017
ENSMUSG00000006310	Zbtb32	0.00227686	0.00680598	0.292946		4.43312	4.55963	4.18287	6.0335	5.27441	5.51731	2.69913	2.28276	2.40816	4.34434	3.8038	4.55579	1.80604	3.11866	1.41111	2.81906	2.51666	2.42162
ENSMUSG00000006333	Rps9	0.00670862	0.00883951	0.568504		8.66095	8.72007	8.69743	8.95299	8.85717	8.70511	9.77978	9.48401	9.60517	10.1853	10.4934	10.6345	9.57458	9.32113	9.36427	9.90275	9.95029	10.3844
ENSMUSG00000006342	Susd2	0.00656373	0.00879848	6.01604		1.1809	1.69268	2.10486	0.649612	0.489825	0.525774	3.17208	3.56438	3.47769	1.42803	1.1603	-0.140631	3.80346	3.94681	2.90846	0.432969	-0.181463	-0.567987
ENSMUSG00000006344	Ggt5	0.00328028	0.00733338	0.337101		1.92968	2.58346	2.16698	1.59821	2.04255	1.87495	2.98236	2.34581	2.48339	3.86473	4.38858	4.2645	4.15533	3.11392	3.36225	5.6735	5.44759	5.23346
ENSMUSG00000006418	Rnf114	0.00173951	0.00618819	0.7481		7.62856	7.51492	7.60289	8.17259	8.00034	7.69066	7.52728	7.47161	7.5523	7.86232	7.91132	8.03364	7.55022	7.51569	7.5935	7.57232	7.5816	7.89046
ENSMUSG00000006456	Rbm14	0.00972202	0.00994126	1.14587		3.89802	3.95358	3.97174	4.04783	3.79883	3.99965	3.85476	3.87276	3.83186	3.62966	3.73657	3.60382	4.24962	4.1308	4.38063	4.31774	4.02589	4.4381
ENSMUSG00000006494	Pdk1	0.00307325	0.00725253	0.410704		3.99413	3.99917	4.05363	4.91365	5.01563	4.74977	5.19146	4.92082	4.63754	5.95878	6.34273	6.2998	5.34031	4.68232	5.22587	6.2616	6.15044	6.45272
ENSMUSG00000006575	Rundc3a	0.00647223	0.00877046	0.647028		0.35745	0.150875	0.317528	0.452226	0.220841	-0.353725	-0.0455288	0.17138	-0.0788904	0.604756	0.508341	0.818161	0.0905813	0.376592	-0.00256729	0.817497	0.301948	0.982834
ENSMUSG00000006731	B4galnt1	0.00778875	0.0091941	0.848743		5.90915	5.81508	5.93321	6.1473	6.02527	6.03897	6.10202	6.12305	6.19119	6.34447	6.32771	6.45388	6.35814	6.38347	6.4836	6.09466	6.03937	6.52047
ENSMUSG00000006782	Cnp	0.00398262	0.00769037	0.6427		6.92922	6.79752	6.78	7.59238	7.34587	7.34294	6.94606	6.756	6.75604	7.29562	7.48533	7.59049	6.7521	6.77472	6.78267	7.27391	7.25088	7.59727
ENSMUSG00000007029	Vars	0.00979906	0.00995348	0.693052		4.96688	5.10551	4.8892	5.03737	4.9072	4.86	5.02576	4.95456	4.95876	5.29785	5.54916	5.67896	5.31789	5.04197	5.35711	6.40671	6.3701	6.18925
ENSMUSG00000007038	Neu1	0.000796186	0.00531081	0.691055		4.22643	4.0112	3.94501	4.02077	4.34268	3.94279	4.1844	4.20078	4.31314	4.77015	4.83651	4.69106	4.70296	4.34457	4.68328	5.22209	5.22297	5.16396
ENSMUSG00000007458	M6pr	0.00458198	0.00792981	1.14481		11.0445	11.0115	11.0738	10.9189	10.9109	10.9887	11.2412	11.1724	11.2665	11.014	11.0699	11.0109	11.1857	11.1719	11.1218	10.8394	10.9336	11.0213
ENSMUSG00000007589	Tinf2	0.00116018	0.0056444	1.1544		5.33158	5.53938	5.52347	5.06919	5.08974	5.05072	5.20895	5.23217	5.26734	4.9972	5.029	5.06083	5.157	5.06041	5.13836	5.21699	5.27315	5.07379
ENSMUSG00000007603	Dus3l	0.00315266	0.00732433	0.792558		3.05034	2.8922	2.80933	3.0759	2.97407	2.71177	3.09529	3.15733	3.13516	3.36637	3.5255	3.50214	3.32619	3.26676	3.33956	3.80545	3.65015	3.65795
ENSMUSG00000007817	Zmiz1	0.00475703	0.00796879	1.83475		6.08642	6.23812	6.368	5.46409	5.56052	5.5165	5.69043	6.07845	6.04614	5.24494	4.98445	4.95887	5.78202	5.89868	5.59767	4.96355	5.14652	4.50814
ENSMUSG00000007836	Hnrnpa0	0.00588933	0.00844994	0.827272		11.2074	11.1136	11.2271	11.2238	11.1217	11.2199	10.8465	10.8641	10.8852	11.1157	11.0663	11.2345	10.587	10.5184	10.5344	10.5302	10.4496	10.6519
ENSMUSG00000007872	Id3	0.00776434	0.0091941	0.237014		2.35939	3.15008	2.91299	5.28619	4.83328	4.45839	3.30199	2.77659	2.28932	4.27139	5.08377	5.2436	4.20786	3.45301	3.73348	5.91588	5.59202	5.95722
ENSMUSG00000007891	Ctsd	0.00810653	0.00926964	1.33348		11.1965	11.1461	11.3212	10.8554	10.8851	10.9263	10.978	11.0262	11.2026	10.7438	10.569	10.6484	10.9576	11.1005	10.7937	9.72234	10.0019	9.85444
ENSMUSG00000007892	Rplp1	0.00663653	0.00883304	0.528153		12.6527	12.9371	12.8179	13.042	12.8866	12.7181	14.1067	13.9258	13.942	14.5968	14.9686	15.172	14.0164	13.6758	13.7981	14.1031	14.1363	14.8864
ENSMUSG00000008318	Relt	0.00492127	0.00807924	0.675943		4.52686	4.66426	4.67223	4.91972	4.7087	4.58582	4.57201	4.46326	4.49185	4.92501	5.04633	5.25086	4.5522	4.50323	4.74765	5.56576	5.57453	5.74207
ENSMUSG00000008496	Pou2f2	0.00561739	0.0082531	0.663114		6.83442	6.73052	6.99123	7.6912	7.35539	7.37774	6.23025	6.49289	6.55393	7.06039	7.06785	6.92685	7.28272	7.05423	6.99193	8.88678	8.8139	8.08608
ENSMUSG00000008668	Rps18	0.00733368	0.0090671	0.590027		6.07001	6.10471	6.11852	6.38459	6.30969	6.25579	8.77213	8.53328	8.66842	9.15541	9.50397	9.5979	8.35944	8.13756	8.20949	8.49155	8.48237	9.03657
ENSMUSG00000008683	Rps15a	0.0040827	0.00769952	0.602832		9.73413	9.63394	9.66996	9.79973	9.81002	9.61589	10.7327	10.4335	10.481	11.1173	11.3717	11.3489	10.2304	10.0566	10.1115	10.4078	10.3519	11.0083
ENSMUSG00000008859	Rala	0.000640673	0.00503368	1.24698		3.75911	3.9734	3.64818	3.8841	3.97339	4.08166	3.74236	3.77669	3.6783	3.41447	3.38619	3.44137	3.61416	3.91814	3.46967	2.91399	2.93539	2.95601
ENSMUSG00000009293	Ube2g2	0.00288828	0.00710713	1.21219		7.18741	7.08542	7.34676	6.83059	6.91315	6.88528	7.13885	7.19041	7.28315	6.93456	6.91382	6.93118	7.05291	7.08517	6.95488	6.0452	6.26197	6.35447
ENSMUSG00000009585	Apobec3	0.000250534	0.00435767	0.775544		7.86209	7.77867	7.6398	8.18406	8.17501	8.08038	7.56558	7.48563	7.54221	7.93165	7.89183	7.8701	7.73046	7.69177	7.78725	8.55565	8.44731	8.26899
ENSMUSG00000009633	G0s2	0.000993623	0.00558294	0.497614		1.28044	0.501005	1.27017	0.892995	1.02418	-0.461118	0.852872	0.602156	0.810963	1.58849	1.86373	1.83448	1.21786	1.10778	0.925346	1.70107	1.8289	2.12863
ENSMUSG00000009681	Bcr	0.00304965	0.00723798	0.750439		8.1147	8.054	8.27077	8.41473	8.40061	8.13847	7.81772	7.98921	7.94858	8.25519	8.37358	8.36932	8.16254	8.01806	8.26885	8.54673	8.72462	8.42861
ENSMUSG00000009739	Pou6f1	0.00516658	0.00811602	0.66313		3.87722	3.61121	3.70672	4.43871	4.43065	4.0426	4.35895	4.38388	4.37029	5.1752	4.88096	4.83487	4.52287	4.62982	5.06259	5.05453	4.90181	4.93797
ENSMUSG00000010025	Aldh3a2	0.00987898	0.00995468	1.30924		7.05241	7.16959	7.1068	7.13641	7.08619	7.20316	7.31535	7.29144	7.31267	7.07865	6.87791	6.7967	7.19434	7.39159	7.28836	6.6056	6.71852	6.71236
ENSMUSG00000010517	Faf1	0.00741732	0.00911108	1.11528		3.6914	3.51355	3.67123	3.37718	3.37798	3.53742	3.56221	3.56325	3.53012	3.38215	3.45049	3.35071	3.47952	3.35025	3.29877	3.01141	2.93551	2.92475
ENSMUSG00000010609	Psen2	4.13879e-05	0.00320148	0.45282		3.481	3.52037	3.2652	4.91271	4.34059	4.64656	3.36911	3.44999	3.51116	4.54754	4.54123	4.67045	3.90702	3.48341	3.70387	4.58276	4.62583	4.45478
ENSMUSG00000011256	Adam19	0.00822258	0.00930524	0.693193		10.7375	10.7132	10.8118	10.975	10.9066	10.9767	9.81279	9.89387	9.64019	10.4683	10.2332	10.2313	9.37409	9.30765	9.3075	10.4265	10.3174	9.94292
ENSMUSG00000012123	Aim1l	0.00175456	0.00618819	2.3795		2.45217	2.56781	2.03252	2.24529	1.89485	2.14185	3.11692	3.40213	3.51612	1.85987	2.17252	2.25081	3.00022	3.31108	2.89337	1.66767	1.37149	1.50725
ENSMUSG00000012405	Rpl15	0.00994897	0.0099689	0.659264		1.9738	2.12986	2.04406	2.55614	2.30473	2.48276	4.68087	4.36295	4.287	4.94781	5.07632	5.1099	4.4349	4.23487	4.32689	4.66784	4.79442	5.20772
ENSMUSG00000012848	Rps5	0.00699574	0.00897817	0.629703		10.445	10.4706	10.4943	10.5853	10.5573	10.386	11.1255	10.9789	11.0399	11.4753	11.7828	11.888	10.8586	10.671	10.7005	10.9701	11.0481	11.6111
ENSMUSG00000013698	Pea15a	0.00404075	0.00769037	1.39135		7.67729	7.67097	7.78892	7.1596	7.36719	7.40839	7.95667	8.01976	8.19184	7.61881	7.61804	7.50196	8.0014	8.17104	7.89406	6.5905	6.8494	6.96877
ENSMUSG00000014074	Rnf168	0.000331646	0.00463501	1.27804		4.27482	4.30262	4.4057	4.31495	4.29935	4.4696	4.22559	4.20712	4.1528	3.87116	3.79868	3.85386	4.12161	3.91609	4.06037	3.64801	3.62208	3.54069
ENSMUSG00000014195	Dnajc7	0.00888007	0.00958727	0.752567		6.78959	6.59423	6.50896	6.94594	6.91274	6.79269	6.76216	6.55526	6.56985	6.93672	7.12243	7.05845	6.86688	6.57615	6.95316	7.56436	7.30795	7.39768
ENSMUSG00000014504	Srp19	0.000369499	0.00463501	1.24373		3.818	3.78081	3.75258	3.67879	3.73515	3.71373	3.60606	3.64281	3.61165	3.35615	3.28895	3.27138	3.40495	3.42358	3.45755	2.73531	2.77889	2.88977
ENSMUSG00000014547	Wdfy2	0.00149844	0.00600745	2.04457		1.44976	1.31893	1.28487	1.39471	1.39944	1.43761	1.77083	1.94694	1.61292	0.698969	0.922278	0.61405	1.71811	1.79016	1.93904	2.71788	2.97488	1.75171
ENSMUSG00000014791	Elmo3	0.00848517	0.00939318	0.52295		2.97007	2.52246	2.42414	3.69286	3.37771	3.2774	2.93343	2.62465	2.7614	3.37023	3.8232	3.93181	3.06627	2.66608	3.35294	3.68769	3.46427	3.97083
ENSMUSG00000014846	Tppp3	0.0015478	0.00602217	2.58884		5.19923	6.05947	5.08441	4.27695	4.6634	4.55327	5.59924	5.83997	5.54527	3.98106	4.44803	4.43848	4.17764	5.32159	4.66372	3.68283	2.89534	2.9405
ENSMUSG00000014932	Yes1	0.00102749	0.00563769	5.24458		4.71425	3.95931	4.78803	1.63011	2.01283	2.09702	5.51075	5.56473	5.82102	3.48955	3.51838	2.71608	5.50848	6.12745	5.64857	3.33126	3.46712	3.28203
ENSMUSG00000015112	Slc25a13	0.00625331	0.00868982	0.474836		8.03218	7.62844	7.60233	8.53334	8.14736	8.43974	6.81278	6.57567	6.22269	7.49648	7.50454	7.83362	5.81421	6.36357	5.80251	6.97286	7.14109	7.4956
ENSMUSG00000015133	Lrrk1	0.00321576	0.00733338	1.34688		3.88198	3.69613	3.92615	2.46645	2.93868	2.9304	3.63168	3.58545	3.65971	3.12287	3.14054	3.32457	3.40774	3.486	3.40244	3.43298	3.60255	3.20835
ENSMUSG00000015143	Actn1	0.00680908	0.00890241	0.399661		5.79752	6.08941	5.98567	7.06973	6.87215	6.78184	5.89448	5.60894	5.21805	6.57694	6.97356	7.14042	5.65403	5.72869	5.63621	7.05933	7.11442	7.24451
ENSMUSG00000015314	Slamf6	0.000445304	0.00465927	0.501715		3.22517	3.04053	3.16967	4.43193	4.10443	4.14956	2.70627	2.50791	2.49048	3.68905	3.48982	3.51097	2.36312	2.46854	2.35343	3.18639	3.12304	3.0609
ENSMUSG00000015437	Gzmb	0.00403847	0.00769037	1.64829		7.96417	8.10265	8.09861	6.90897	7.17601	7.51963	7.11138	7.13572	7.06269	6.58698	6.17293	6.38696	6.09975	6.68018	5.70088	1.84728	1.75546	2.35491
ENSMUSG00000015488	Cacfd1	0.000347826	0.00463501	0.876149		5.4915	5.30039	5.29463	5.37328	5.55117	5.51893	5.37529	5.42777	5.39375	5.57674	5.59187	5.60045	5.58996	5.5079	5.43221	5.7961	5.84755	5.81332
ENSMUSG00000015711	Prune	0.000995615	0.00558294	1.47612		6.73065	6.49391	6.40393	5.83564	6.08616	6.0517	6.75845	6.7585	6.80222	6.33468	6.17555	6.1235	6.72876	6.77406	6.45768	5.39285	5.72941	5.48984
ENSMUSG00000015757	Ppil4	0.00527308	0.00812025	1.19324		8.63638	8.6139	8.62458	8.54792	8.61345	8.62732	8.72501	8.7109	8.67751	8.51809	8.4632	8.36746	8.49804	8.56109	8.62292	8.34543	8.14945	8.35634
ENSMUSG00000015937	H2afy	0.00967632	0.00990637	1.12428		6.59736	6.61281	6.65472	6.29661	6.33919	6.3081	6.40985	6.42369	6.49064	6.2674	6.22927	6.3205	6.21466	6.33485	6.17058	6.00234	6.02374	6.00592
ENSMUSG00000016018	Skiv2l2	0.00468856	0.00794253	1.16561		5.21086	5.17568	5.17752	5.29563	5.22633	5.38141	5.34544	5.30172	5.25028	5.10705	5.1038	5.02335	5.01267	5.04793	5.08659	4.72842	4.78095	4.91943
ENSMUSG00000016087	Fli1	0.00846001	0.00939318	1.16064		8.51085	8.51849	8.60902	8.25551	8.39822	8.52713	8.13221	8.08255	8.16319	7.98352	7.85619	7.89346	8.27983	8.43727	8.32082	7.98579	7.9896	7.87239
ENSMUSG00000016194	Hsd11b1	0.00977998	0.00995331	1.08546		7.61189	7.43329	7.63965	7.6252	7.71472	7.6695	7.59831	7.56516	7.57241	7.4751	7.41436	7.49151	7.05471	7.07588	6.96936	6.00367	6.00635	6.78354
ENSMUSG00000016409	Nkap	0.00392961	0.00769037	1.15517		5.39425	5.31384	5.51229	5.41899	5.39564	5.56505	5.21111	5.17863	5.20078	4.92312	5.03291	5.01015	5.09984	5.07547	5.07775	4.73401	4.93363	4.74489
ENSMUSG00000016498	Pdcd1lg2	0.00451571	0.00789649	0.526203		-1.73216	-0.925362	-0.382578	-0.470738	-0.748018	-0.389697	-2.80218	-2.48578	-2.42044	-1.86031	-1.50967	-1.5595	-0.570247	-1.61094	-2.46356	0.461483	0.139658	-0.197241
ENSMUSG00000016664	Pacsin2	0.000546897	0.00476537	1.48523		7.52626	7.75331	7.53087	7.23154	7.31594	7.32748	7.31243	7.33771	7.38563	6.87844	6.73528	6.70998	7.13124	7.25929	7.06444	6.67539	6.89117	6.54144
ENSMUSG00000016984	Etaa1	0.00949259	0.00982894	1.41793		8.56225	8.45844	8.70331	8.33207	8.30013	8.63268	8.51573	8.46687	8.5263	8.2028	7.94989	7.84485	8.35404	8.31505	8.36727	7.59949	7.69483	7.67284
ENSMUSG00000017132	Cyth1	0.00374152	0.00765515	0.874784		6.38605	6.2948	6.40891	6.45463	6.43118	6.39253	6.51292	6.54981	6.61983	6.752	6.74525	6.7643	6.51815	6.46888	6.42733	6.30398	6.36301	6.49677
ENSMUSG00000017386	Traf4	0.00653616	0.00877046	0.708483		4.48354	4.68353	4.63682	4.43686	4.42233	4.11986	4.19374	4.11621	4.20963	4.51272	4.66966	4.82879	4.46614	4.16253	4.34507	4.77973	4.85588	4.93985
ENSMUSG00000017404	Rpl19	0.00809384	0.00926319	0.699115		1.04971	0.858107	0.958345	0.537669	0.0167767	0.116441	9.18825	8.98903	9.10479	9.43945	9.65714	9.73468	8.90425	8.75905	8.73901	8.7775	8.89049	9.44109
ENSMUSG00000017405	Nek8	0.00652039	0.00877046	0.803461		1.85349	2.19683	1.85789	1.93669	1.85375	1.9972	1.53832	1.5296	1.40217	1.80364	1.87923	1.73432	1.98895	1.34423	1.55547	2.75358	2.6732	2.47447
ENSMUSG00000017493	Igfbp4	0.00276747	0.00708579	0.150576		5.97804	5.20823	5.88868	5.91017	6.41013	6.49964	7.91958	7.46272	6.87819	9.5903	10.3386	10.5259	9.38389	7.94838	8.56211	10.6924	10.3435	10.9866
ENSMUSG00000017561	Crlf3	0.00116751	0.0056444	0.791861		7.14391	6.87874	6.98787	7.40924	7.44802	7.29248	7.06243	6.96606	6.93699	7.31393	7.30696	7.35464	6.96361	6.86885	6.99315	7.15124	7.11231	7.32585
ENSMUSG00000017631	Abr	0.00468433	0.00794253	1.2523		4.83401	4.82922	4.85102	4.82044	4.76481	4.74899	4.67314	4.72111	4.71734	4.48806	4.3369	4.31287	4.61678	4.61698	4.67765	4.32997	4.3542	4.01442
ENSMUSG00000017713	Tha1	0.0090744	0.00966662	0.465638		-1.10843	-1.69326	-1.79936	-0.665268	-0.696189	-1.19954	-0.720622	-0.909265	-0.619127	-0.0802315	0.586171	0.553207	-0.2991	-0.631913	0.0577723	0.883112	0.624946	0.739179
ENSMUSG00000017715	Pgs1	1.79776e-05	0.00253558	0.775609		6.73415	6.66157	6.56741	7.00926	6.97278	6.7923	6.70758	6.71513	6.68967	7.08103	7.04433	7.08681	6.74692	6.50332	6.85035	7.22435	7.08099	7.25476
ENSMUSG00000017831	Rab5a	0.0032458	0.00733338	1.28851		5.66333	5.70597	5.77812	5.40185	5.54497	5.49136	5.61791	5.49985	5.52956	5.26937	5.16863	5.11219	5.27289	5.33865	5.14567	4.5074	4.81956	4.6345
ENSMUSG00000017897	Eya2	0.00771969	0.0091941	0.6893		1.2939	1.56527	1.90891	1.45594	1.99269	1.52946	2.20033	2.00512	2.09171	2.48984	2.61079	2.80692	2.16693	1.9717	2.46783	2.23902	2.19942	2.61944
ENSMUSG00000018001	Cyth3	0.00208397	0.0066059	0.268633		6.41998	6.63018	6.25508	7.31879	7.2371	7.18499	6.97032	6.59786	6.42728	8.13707	8.72771	8.81954	7.76091	6.94038	7.43833	9.23084	9.23271	9.43978
ENSMUSG00000018008	Cyth4	0.000745431	0.00527027	1.316		7.82462	7.78041	7.86218	7.54384	7.59505	7.51383	8.16746	8.24376	8.29543	7.88082	7.82296	7.81438	8.19382	8.29712	8.28533	7.4726	7.46028	7.53003
ENSMUSG00000018189	Uchl5	0.00346335	0.00733576	1.28514		2.31692	2.43663	2.14132	2.27119	2.18363	2.45045	2.40909	2.27399	2.21783	1.95196	1.95291	1.91028	2.13918	1.85094	2.01075	1.82136	1.79802	1.6888
ENSMUSG00000018341	Il12rb2	0.000605724	0.00491683	5.25357		8.19816	8.52168	8.63226	6.73036	6.92287	7.30407	8.03973	7.97989	7.92498	6.03871	5.51508	5.21091	7.82536	8.07322	7.82652	5.2172	5.29564	5.16968
ENSMUSG00000018378	Cuedc1	0.000192837	0.00419809	0.39386		0.991992	0.560297	0.772564	1.00758	1.08582	1.07919	0.895629	0.875998	0.831016	2.14816	2.07872	2.4085	1.65477	0.935748	1.36264	2.64388	2.39624	2.45763
ENSMUSG00000018398	2019-09-08	0.00127795	0.00584046	4.40795		1.55346	1.56074	2.19531	0.145117	0.806817	-0.493563	2.32855	2.44503	2.47778	0.155294	0.777733	-0.101989	2.19029	3.09131	2.73321	2.3317	2.76806	2.11861
ENSMUSG00000018415	Gid4	0.0061606	0.00863203	0.79633		3.56999	3.4494	3.60445	3.44742	3.48002	3.52067	3.98198	4.0196	4.05548	4.23939	4.36323	4.44012	4.24046	4.28171	4.29628	4.4302	4.55746	4.69813
ENSMUSG00000018451	6330403K07Rik	0.00460006	0.00794253	2.22872		0.163142	0.402556	0.389451	-0.25908	-0.153207	0.298206	0.422189	0.886278	0.715422	-0.685002	-0.18982	-0.569938	1.20717	0.605148	0.580717	-1.95451	-2.70376	-2.40678
ENSMUSG00000018559	Ctdnep1	0.00146921	0.00600571	0.812739		7.05383	6.98989	6.91241	6.96614	6.84633	6.88298	7.06501	7.00606	7.10999	7.31805	7.35957	7.40086	7.41076	7.36566	7.31983	7.34992	7.34179	7.4585
ENSMUSG00000018659	Pnpo	0.00285909	0.00710713	0.77481		5.50548	5.371	5.4548	5.71021	5.86386	5.51647	5.66456	5.63921	5.57355	5.89508	6.03685	6.04965	5.91758	5.88292	5.88838	6.18007	6.10656	6.31781
ENSMUSG00000018770	Atp5g3	0.00379845	0.00767275	0.834354		6.71993	6.66998	6.65926	6.82172	6.82453	6.77509	6.46093	6.47249	6.37128	6.64308	6.70179	6.74363	6.15544	6.11542	6.05623	6.17311	6.07892	6.38864
ENSMUSG00000018930	Ccl4	0.00128801	0.00584046	1.55696		4.60172	4.09846	4.38819	1.54493	2.22733	1.97146	2.67926	2.92206	2.86493	2.24349	2.14861	2.15797	2.78226	2.47718	2.80587	1.23116	0.818902	1.20714
ENSMUSG00000019122	Ccl9	0.000247538	0.00435767	2.74633		3.14753	3.05522	2.66201	0.569889	2.2053	0.827959	4.47439	4.50294	4.44376	3.24922	2.88458	2.91479	4.84803	4.42281	4.26303	3.50983	3.4079	2.10111
ENSMUSG00000019189	Rnf145	0.000495146	0.00473695	0.782539		6.13053	5.91774	5.96178	6.72636	6.55141	6.61735	6.25204	6.28091	6.31731	6.65964	6.58047	6.67144	6.44554	6.15912	6.37053	6.747	6.62109	6.70645
ENSMUSG00000019256	Ahr	0.00941663	0.00981988	0.545615		6.13508	7.17506	6.44926	6.91589	7.2066	6.99982	4.67945	5.04861	4.63351	5.70071	5.86841	5.41458	5.74699	5.9101	5.72106	7.46139	7.71248	6.28475
ENSMUSG00000019763	Rmnd1	0.00987646	0.00995468	0.709454		0.72999	0.519736	0.603797	0.814844	0.681944	0.811536	1.17076	1.27633	1.1737	1.55568	1.89686	1.65392	1.46767	1.19565	1.49129	2.13655	1.90364	1.68733
ENSMUSG00000019782	Rwdd1	0.00392326	0.00769037	1.22085		2.56835	2.08703	2.41232	2.50953	2.49684	2.29736	3.51369	3.37764	3.5032	3.1988	3.19532	3.13675	2.9369	2.90975	2.93937	2.18642	2.30312	2.46218
ENSMUSG00000019806	Aig1	0.00748071	0.00912536	0.484106		0.120649	-0.0675398	0.435114	1.27124	0.62384	0.629821	0.093019	-0.107867	-0.331582	0.629991	0.946708	1.21668	0.491446	0.166463	0.554496	1.29131	1.53177	1.24277
ENSMUSG00000019866	Aim1	0.000202403	0.00419809	1.66402		6.12778	6.14632	6.17665	5.73183	5.87594	5.83015	6.1495	6.09286	6.24627	5.49245	5.41791	5.37425	5.89749	6.15771	6.02132	4.93519	5.08673	4.95558
ENSMUSG00000019917	2019-09-10	0.00147773	0.00600571	3.24608		1.77982	1.9385	1.61493	0.86868	1.23524	0.972338	2.01069	2.05426	1.93372	0.597444	0.423907	-0.118773	1.46064	1.90341	0.901831	0.406837	1.0266	-1.34303
ENSMUSG00000019951	Uhrf1bp1l	0.00706081	0.00898835	1.5652		10.687	10.8068	10.8437	10.5285	10.5932	10.6533	10.4575	10.4885	10.4313	10.0558	9.74903	9.63332	10.226	10.398	10.2162	9.59057	9.75649	9.5127
ENSMUSG00000019960	Dusp6	0.00376063	0.00765515	0.33231		5.9669	6.35782	6.15709	5.35584	5.52187	5.17533	3.99769	3.99717	3.43914	5.11212	5.34374	5.74633	5.38408	4.94116	5.08489	7.39081	7.31217	6.48081
ENSMUSG00000019970	Sgk1	0.00625799	0.00868982	1.61517		8.5888	8.4829	8.53365	7.82687	8.19876	8.11218	8.74956	8.88082	8.86295	8.38616	8.05019	7.98191	8.76153	8.81468	8.6244	6.74342	7.00016	6.94675
ENSMUSG00000019996	Map7	0.0013764	0.00600571	0.324402		-0.442892	-0.381681	-0.198195	1.83456	0.941788	1.39695	-0.110053	-0.333149	-0.0217487	1.104	1.63073	1.67275	0.512789	0.00237473	0.493725	1.84749	1.91987	1.80874
ENSMUSG00000020019	Ntn4	0.00638033	0.00876106	4.25977		3.2014	2.78153	3.25813	2.28882	2.9856	2.60917	4.39246	4.91152	5.38459	3.23005	2.90583	2.28036	5.75868	5.63555	5.2419	2.6389	3.52765	1.73703
ENSMUSG00000020021	Fgd6	0.000330791	0.00463501	2.2407		4.96809	4.86753	4.78466	3.82277	4.41151	4.16261	5.28167	5.47701	5.46376	4.37194	4.26095	4.09771	5.57148	5.55216	5.62765	5.06488	5.27112	4.82603
ENSMUSG00000020022	Ndufa12	0.00859626	0.00942793	0.878073		3.86779	3.84169	3.86325	4.36895	4.11497	4.29637	4.71598	4.73034	4.71454	4.83728	4.9706	4.91574	4.25573	4.30942	4.15337	4.08094	3.93573	4.41597
ENSMUSG00000020029	Nudt4	0.00653173	0.00877046	1.4523		5.61981	5.58774	5.76066	5.21845	5.14332	5.30394	4.92882	4.84846	4.80212	4.50806	4.27258	4.18375	4.7874	4.76026	4.55203	4.38278	4.55497	3.90897
ENSMUSG00000020034	Tcp11l2	0.000832778	0.00531081	0.751704		5.00937	4.80317	4.90073	4.89484	5.23696	4.99845	4.89636	4.83226	4.79451	5.1874	5.30492	5.26609	4.84038	4.85432	4.77664	5.0798	5.13899	5.3059
ENSMUSG00000020038	Cry1	0.0028037	0.00708579	1.51621		2.88599	2.84983	3.10548	2.54515	2.44213	2.52379	2.7419	2.67247	2.68459	2.27568	1.98975	2.03212	2.65891	2.57959	2.5657	1.77054	1.75134	2.13452
ENSMUSG00000020042	Btbd11	0.000159743	0.00419809	0.613941		1.33899	1.0327	0.94865	1.66654	1.6843	1.81645	1.58701	1.62811	1.53448	2.25942	2.22992	2.37174	1.69653	1.71404	1.83057	1.61229	1.48324	2.05472
ENSMUSG00000020048	Hsp90b1	0.00553603	0.00821657	1.23624		12.011	12.1191	11.923	12.0452	11.9341	12.1937	12.128	11.9954	11.957	11.6884	11.7117	11.7624	12.0167	11.8927	12.0655	12.0171	11.8765	11.8019
ENSMUSG00000020097	Sgpl1	0.00237574	0.00682025	1.23956		5.27852	5.2569	5.29692	5.27594	5.26548	5.30782	5.56879	5.68208	5.70043	5.33808	5.37422	5.30951	5.73051	5.72428	5.67285	5.64453	5.92344	5.6254
ENSMUSG00000020134	Peli1	0.00114553	0.0056444	0.691796		7.348	7.32507	7.41883	7.27672	7.45624	7.36425	7.20773	7.1379	7.11149	7.58177	7.77947	7.69063	7.19053	7.06733	7.25593	7.49111	7.3935	7.72427
ENSMUSG00000020196	Cabin1	0.00283978	0.00708598	1.54388		11.1524	11.1289	11.221	11.0548	11.0529	10.8787	11.6114	11.8247	11.751	11.2437	11.0622	11.0015	11.7405	11.8912	11.5007	10.8895	10.968	10.9269
ENSMUSG00000020212	Mdm1	0.00774177	0.0091941	1.5431		4.56559	4.51337	4.47114	4.15577	4.10516	4.25781	3.8368	3.93182	3.86923	3.48482	3.06426	3.21128	3.66058	3.64435	3.69803	3.29964	3.2517	2.9934
ENSMUSG00000020250	Txnrd1	0.00154574	0.00602217	1.29532		6.5302	6.70523	6.80323	6.39702	6.36005	6.41898	6.27734	6.23235	6.22269	5.95943	5.80785	5.84517	6.06135	6.05813	5.92975	5.62229	5.69447	5.64392
ENSMUSG00000020288	Ahsa2	0.00238505	0.00682025	1.376		2.5785	2.43448	2.56548	2.20224	2.33343	2.22264	2.6815	2.52645	2.48694	2.15543	2.04648	2.11154	2.74236	2.52892	2.86161	2.29867	1.93197	2.4981
ENSMUSG00000020289	Nprl3	0.00562341	0.0082531	0.79533		4.99328	5.02255	4.95252	5.03231	5.1176	4.89606	5.30877	5.43383	5.46813	5.66063	5.77989	5.76135	5.47276	5.38887	5.47865	6.11289	6.00527	5.7342
ENSMUSG00000020297	Nsg2	0.00230958	0.00681564	0.238941		7.61313	7.40373	7.50843	10.421	9.80573	9.74719	8.84714	8.46897	8.03473	10.1495	10.6459	10.7513	9.38035	8.58145	9.01048	10.3806	10.2551	11.2279
ENSMUSG00000020372	Gnb2l1	0.00473118	0.00795589	0.655827		10.0053	9.98991	10.0377	9.99743	9.97543	9.85759	10.3381	10.1389	10.1796	10.6568	10.8743	10.9513	10.0716	9.93941	9.88304	10.0762	10.1602	10.6662
ENSMUSG00000020393	Kremen1	0.00197255	0.00642054	0.848859		3.8423	3.99147	4.077	3.88273	3.90748	3.88658	3.85647	3.83223	3.84666	4.10867	4.01762	4.11828	3.79257	3.7973	3.72067	3.83242	4.08332	4.30035
ENSMUSG00000020400	Tnip1	0.00499401	0.00808472	0.770045		7.3951	7.41745	7.48101	7.65337	7.57075	7.50449	7.47631	7.40289	7.45698	7.75995	7.75754	7.94965	7.51041	7.61146	7.57444	7.72521	7.76586	8.00894
ENSMUSG00000020401	Fam71b	0.00188628	0.00629559	1.74508		5.63332	5.76586	5.94807	3.93847	4.52686	3.98156	5.89755	5.96697	5.88823	5.05721	5.3222	4.96345	5.67302	6.16869	5.99911	4.69746	4.48537	5.24149
ENSMUSG00000020420	Zfp607	0.000277258	0.00448423	1.33701		3.9485	4.35729	4.25738	4.2533	4.40738	4.61686	4.32885	4.28125	4.24928	3.85398	3.91804	3.83031	4.00269	3.95794	4.20806	3.64936	3.50748	3.71814
ENSMUSG00000020453	Patz1	0.00397943	0.00769037	0.84227		8.83389	8.74983	8.68742	8.80443	8.79859	8.78197	8.90096	8.84513	8.84576	9.03769	9.14112	9.15598	9.20879	8.9759	9.08566	9.53819	9.48332	9.63664
ENSMUSG00000020456	Ogdh	0.00751225	0.0091384	1.08751		5.37103	5.38519	5.51594	5.35757	5.25662	5.26519	5.36018	5.41555	5.43741	5.27452	5.27693	5.2986	5.27012	5.34399	5.25994	5.16293	5.21702	5.17113
ENSMUSG00000020483	Dynll2	0.00698391	0.00897817	1.14392		6.18304	6.12718	6.32128	6.35852	6.05415	6.22604	6.28055	6.34886	6.35145	6.07814	6.1387	6.18206	6.56991	6.46415	6.56146	5.95769	6.06803	6.16078
ENSMUSG00000020486	2019-09-04	0.00361962	0.00752466	1.48669		5.10873	4.98509	4.36216	3.95844	4.43476	4.72579	5.40629	5.52091	5.59758	4.9751	5.04257	4.79081	5.76317	5.61758	5.60895	5.08938	4.48164	4.04541
ENSMUSG00000020522	Mfap3	0.00682459	0.00890241	1.14493		3.92592	4.01967	4.09756	4.18406	4.23507	4.30837	4.04902	4.06606	4.02202	3.86203	3.78342	3.90586	3.86758	3.85783	3.8952	4.05605	3.90391	3.79747
ENSMUSG00000020570	Sypl	0.00935799	0.00979719	1.31312		1.85114	1.69038	1.93872	1.55172	1.69185	1.80001	1.2203	1.23611	1.14081	0.781087	0.952596	0.684549	1.30699	1.48162	1.21259	2.03045	1.93756	1.25705
ENSMUSG00000020573	Pik3cg	0.0029504	0.00718366	1.38699		6.69898	6.5738	6.6744	6.38982	6.4787	6.54309	6.38215	6.37787	6.41808	6.06445	5.85314	5.84465	6.0652	6.28461	6.04189	5.93026	5.95371	5.45494
ENSMUSG00000020580	Rock2	0.0076356	0.00919354	1.28503		6.13926	6.13047	6.22449	6.19521	6.12083	6.32301	6.03951	6.12786	5.97086	5.79552	5.64873	5.60857	5.78143	5.77899	5.89513	6.19743	6.10981	5.7953
ENSMUSG00000020589	Fam49a	0.00421423	0.00775053	1.46581		4.74988	4.37231	4.78608	4.12276	4.34927	4.37958	4.74571	4.72529	4.74593	4.3668	4.1446	4.05044	4.90558	4.77937	4.81385	4.15763	4.37395	3.96104
ENSMUSG00000020593	Lpin1	0.000165895	0.00419809	1.73016		5.38771	5.24865	5.42658	4.92542	4.89943	4.98498	5.37631	5.40059	5.52922	4.69776	4.58375	4.65189	5.46466	5.4207	5.48946	3.81721	3.7362	3.81997
ENSMUSG00000020601	Trib2	0.00286073	0.00710713	0.422894		2.78055	2.83959	2.96559	3.92432	3.90485	3.8622	3.16634	3.01546	2.76611	3.92345	4.3867	4.36266	3.67244	2.92162	3.53452	4.92988	4.60806	4.92224
ENSMUSG00000020604	Arsg	0.00973548	0.00994729	0.650394		-0.868893	-0.541606	-1.18635	-1.63042	-1.19758	-2.19745	-1.41213	-1.14249	-1.16541	-0.792263	-0.627358	-0.438564	-0.837468	-1.25925	-0.794389	0.569527	0.690723	-0.269009
ENSMUSG00000020641	Rsad2	0.00918089	0.00974405	0.602167		5.1136	4.89641	5.06583	7.17326	6.57572	5.81599	4.50539	4.72544	4.4661	5.47387	5.03812	5.38023	4.1357	5.15205	5.37713	6.28282	5.89885	4.46856
ENSMUSG00000020657	Dnajc27	0.00422006	0.00775053	0.701097		2.43552	2.38986	2.80712	2.77276	2.7753	2.80868	3.16416	3.17194	3.23875	3.56036	3.85155	3.69988	3.5629	3.30114	3.57858	4.19011	4.38403	4.10197
ENSMUSG00000020715	Ern1	0.00456288	0.00792628	1.88885		2.67818	2.78529	2.8025	1.66582	2.17841	1.84039	2.63954	2.95073	2.67657	2.06508	1.82002	1.62921	2.84795	3.29634	2.8376	2.28639	2.59486	1.77254
ENSMUSG00000020717	Pecam1	0.00341355	0.00733576	0.360677		5.23102	5.2435	4.98453	6.38088	5.87058	5.91809	5.3131	4.98135	4.80814	6.13619	6.6992	6.68086	6.0923	5.36175	5.39275	7.47641	7.76022	7.39051
ENSMUSG00000020752	Recql5	0.00790457	0.0091941	0.841843		7.79822	7.77372	7.54726	8.08436	8.11588	7.82831	7.81969	7.74372	7.80878	8.01762	8.12467	7.97502	8.14499	8.11566	8.09169	8.90833	8.86277	8.33827
ENSMUSG00000020778	Ten1	0.0084631	0.00939318	0.863638		6.79132	6.83992	6.89589	6.80946	6.79318	6.66601	6.56625	6.53045	6.54081	6.73133	6.7003	6.84039	6.22675	6.29306	5.97799	5.92543	6.00632	6.18671
ENSMUSG00000020788	Atp2a3	0.0089627	0.00961044	1.35571		13.3629	13.3921	13.5072	13.1022	13.0529	13.0072	13.2418	13.3768	13.4312	13.0571	12.8471	12.8286	13.227	13.3469	13.1107	12.7708	12.8384	12.6552
ENSMUSG00000020807	4933427D14Rik	0.00383461	0.00767699	1.19582		3.89102	3.92538	4.01094	3.4366	3.74405	3.7166	3.90967	3.90652	3.91504	3.73212	3.58562	3.63949	3.61195	3.71301	3.63926	3.43647	3.2306	3.18137
ENSMUSG00000020812	1810032O08Rik	0.00333438	0.00733576	0.745524		6.38041	6.0135	5.88249	6.00622	6.03369	5.94608	6.79968	6.6136	6.74544	7.11704	7.22036	7.09234	6.85413	6.65816	6.82428	7.75592	7.28685	7.21424
ENSMUSG00000020823	Sec14l1	0.00995374	0.0099689	1.18949		9.38115	9.26274	9.40369	9.18354	9.04596	9.12549	8.88572	8.97715	8.94128	8.77775	8.62413	8.65125	9.05935	9.08989	9.1307	9.37803	9.25972	8.90745
ENSMUSG00000020841	Cpd	0.00219092	0.00670176	1.46131		6.79099	7.05055	6.7401	6.17892	6.47756	6.37179	5.67013	5.53262	5.4068	5.02471	4.96514	4.9779	5.98114	5.88765	5.85291	7.7514	7.98941	6.48439
ENSMUSG00000020843	Timm22	0.00967761	0.00990637	0.829656		2.57763	2.74899	2.6813	2.73494	2.79658	2.84057	2.799	2.75006	2.78137	3.09683	2.93406	3.10778	2.76821	2.58976	2.48739	2.39575	2.58811	2.45782
ENSMUSG00000020846	Fam101b	0.00109828	0.0056444	0.270637		-0.869601	-0.734405	-0.662689	1.05289	0.888853	0.610748	0.934175	0.650093	0.260713	2.28203	2.64097	2.57869	1.47758	0.536317	1.32732	2.63122	2.5492	3.05207
ENSMUSG00000020868	Xylt2	0.000569979	0.00481588	0.689587		3.30135	3.094	3.29218	3.7617	3.73494	3.3125	3.38662	3.37649	3.37476	3.84368	3.88225	4.02053	3.55468	3.44677	3.57454	3.91587	3.76602	4.12581
ENSMUSG00000020876	Snx11	0.00766715	0.00919354	1.14435		6.66662	6.45252	6.63608	6.60404	6.71523	6.47911	6.77461	6.81184	6.76196	6.63488	6.61293	6.51701	6.87792	6.76615	6.94859	7.00314	7.00148	6.73799
ENSMUSG00000020889	Nr1d1	0.00347483	0.00733576	2.18343		-2.76881	-3.29761	-2.6867	-3.44928	-2.70804	-3.81101	0.118216	0.426243	0.698086	-0.76024	-0.571527	-0.805472	1.0716	1.22255	0.907297	-0.397922	0.189921	-0.536246
ENSMUSG00000020917	Acly	0.00194141	0.0063984	1.09263		11.8759	11.9192	12.04	11.8953	11.8015	11.8208	11.7204	11.6987	11.6898	11.5797	11.547	11.5989	11.4841	11.6605	11.4984	11.2177	11.3304	11.254
ENSMUSG00000020935	Dcakd	0.00152504	0.00602217	0.836125		5.53777	5.55078	5.46016	5.68242	5.71576	5.5695	5.70547	5.74566	5.72592	5.98554	6.03749	5.92865	5.90014	5.91385	6.10789	6.21029	6.08893	6.414
ENSMUSG00000020941	Map3k14	0.000787036	0.00531081	0.801153		8.76267	8.79249	8.91719	8.91922	9.05041	8.74117	9.11486	9.10318	9.20321	9.48824	9.455	9.43756	9.22597	9.21316	9.10667	9.74692	9.88569	9.6763
ENSMUSG00000021025	Nfkbia	0.00178302	0.00618819	0.744742		6.39856	7.51404	7.55298	5.34188	5.4662	5.29162	5.64728	5.55289	5.69125	5.97592	6.10779	6.08327	6.02067	5.88328	5.90806	6.38527	6.60404	6.51516
ENSMUSG00000021036	Sptlc2	0.00652003	0.00877046	1.155		11.2972	11.1914	11.2772	11.131	11.1588	11.2765	11.1059	11.1243	11.1164	10.9496	10.8284	10.9449	10.6362	10.8434	10.6636	10.1961	10.3001	10.4607
ENSMUSG00000021108	Prkch	0.00246356	0.00684863	0.698601		5.98748	5.78186	6.01467	5.91626	5.81264	6.03535	5.42434	5.336	5.3351	5.74763	5.91607	5.98412	5.70189	5.35463	5.53175	5.37119	5.23871	5.86932
ENSMUSG00000021114	Atp6v1d	0.00305319	0.00723798	0.83358		4.84496	4.67726	4.65232	4.98419	5.09798	4.90703	4.67908	4.61245	4.61812	4.8753	4.85405	4.96812	4.36861	4.36516	4.27933	4.33725	4.37366	4.57414
ENSMUSG00000021127	Zfp36l1	0.000462216	0.00471864	0.78522		6.05459	6.49467	6.59197	5.74838	5.63849	5.63092	5.38772	5.48734	5.4266	5.8091	5.78558	5.75348	6.06961	5.96794	5.98775	6.93347	7.04606	6.50813
ENSMUSG00000021144	Mta1	0.00838594	0.00937228	0.913658		7.30379	7.35228	7.46874	7.19432	7.22081	7.01946	6.99498	7.06334	7.07336	7.19464	7.15782	7.17004	7.11421	7.11024	7.00971	7.0984	7.02081	7.17773
ENSMUSG00000021179	Nrde2	0.00978679	0.00995331	0.826973		6.42109	6.34026	6.32282	6.4992	6.63735	6.50006	6.70532	6.67656	6.65147	6.89845	6.8912	7.06595	6.70802	6.6537	6.65578	6.55934	6.73075	6.52444
ENSMUSG00000021196	Pfkp	0.00712632	0.00900201	1.29402		7.77831	7.76596	7.85187	7.6206	7.61546	7.6215	7.52186	7.49674	7.5723	7.21894	7.01907	7.23732	7.1719	7.39441	7.23976	6.29209	6.20423	6.50545
ENSMUSG00000021242	Npc2	0.00817326	0.00929356	0.681641		5.01079	5.01323	5.068	4.92818	5.01415	4.90298	5.09478	4.94328	4.97262	5.35446	5.61897	5.696	5.01288	5.01281	4.81802	5.11794	5.21353	5.6089
ENSMUSG00000021250	Fos	0.00237612	0.00682025	0.160355		9.40286	9.15518	8.8415	4.49412	5.18813	3.58081	0.788164	1.14149	0.7438	4.20718	2.95721	3.43105	5.2897	5.05486	4.67613	8.28217	9.40731	5.93443
ENSMUSG00000021257	Angel1	0.00184996	0.00626119	0.696635		2.46588	2.31086	1.9895	3.15838	3.22002	2.88405	3.22947	3.16525	3.09832	3.71981	3.76915	3.56865	3.38632	3.23727	3.42951	3.95646	4.03553	4.22238
ENSMUSG00000021285	Ppp1r13b	0.000187838	0.00419809	0.918083		3.04629	2.90026	3.07408	2.96383	3.11351	2.89812	3.47689	3.47827	3.46483	3.60735	3.58036	3.6022	3.76884	3.48919	3.68933	3.76251	3.78568	4.11907
ENSMUSG00000021375	Kif13a	0.0018402	0.00626119	0.147093		-1.13536	-0.742905	-1.80123	-1.01937	-0.392229	-1.96401	-2.93182	-3.36877	-3.69084	-1.13809	-0.0909892	-0.466749	-0.269425	-1.31065	-1.24795	2.40223	2.57121	1.57207
ENSMUSG00000021418	Rpp40	0.0026867	0.00701885	0.689314		0.056547	0.554215	0.531249	1.14557	1.04069	0.852746	1.91399	1.82354	1.66284	2.27332	2.39012	2.34723	2.23411	1.95852	2.07893	2.68319	2.34419	2.98051
ENSMUSG00000021466	Ptch1	0.00122348	0.00579829	1.56996		4.87424	5.15418	5.09103	4.80538	4.95765	4.94502	5.16103	5.43214	5.31732	4.65866	4.67214	4.62751	4.9605	4.93682	4.73249	4.11436	4.34213	4.29917
ENSMUSG00000021556	Golm1	0.00549043	0.00820288	1.35811		6.03553	6.07041	5.99454	5.61519	5.7409	5.7427	5.96417	6.05542	6.06579	5.72628	5.47288	5.56141	5.75189	5.84888	5.74892	4.45692	4.65084	5.07212
ENSMUSG00000021565	Slc6a19	0.00924576	0.00977934	0.20137		0.817085	0.143891	0.899187	2.39648	3.23904	2.83378	4.01347	3.44527	2.76369	5.05621	6.01118	6.09128	4.15341	3.09913	3.83462	5.62525	5.65913	6.63398
ENSMUSG00000021569	Trip13	0.007475	0.00912536	2.2342		3.12023	3.12143	3.34406	2.77056	2.47181	2.90792	1.73167	1.25181	1.00686	0.046913	0.114384	0.349777	0.459809	0.731424	0.272054	0.84194	0.62803	0.429141
ENSMUSG00000021578	Ccdc127	0.00697349	0.00897817	1.13554		2.75349	2.77304	2.83114	2.78408	2.69261	2.91311	2.86194	2.87073	2.91521	2.64522	2.75578	2.69673	2.93224	2.86442	2.83969	2.50865	2.6394	2.74584
ENSMUSG00000021619	Atg10	0.00449066	0.00789649	1.51261		5.17215	5.26406	5.54376	5.46323	5.28956	5.45773	5.3458	5.34034	5.37463	4.78153	4.92115	4.56697	5.21678	5.32808	4.69889	4.88043	4.97832	5.63037
ENSMUSG00000021646	Mccc2	0.00712611	0.00900201	0.408971		-2.42412	-2.89948	-1.99907	-1.24163	-1.97412	-1.66633	-1.49317	-2.00919	-1.80102	-0.879512	-0.201285	-0.35279	-1.1403	-1.27972	-1.37476	-0.0472665	0.374066	0.222457
ENSMUSG00000021675	F2rl2	0.000157636	0.00419809	1.60386		3.3586	2.87277	3.43816	2.42119	2.70485	2.94189	3.44217	3.38771	3.43818	2.82616	2.66824	2.72902	3.05847	3.41652	3.10049	0.827599	1.22706	0.655893
ENSMUSG00000021676	Iqgap2	0.00765177	0.00919354	1.53784		7.53049	7.75579	7.61253	7.28596	7.43745	7.60369	7.41931	7.37939	7.39989	7.02736	6.65912	6.64939	6.58433	6.95533	6.7846	5.19338	5.51663	5.46714
ENSMUSG00000021678	F2rl1	0.0008835	0.00533186	0.549662		3.17131	3.08357	2.73523	3.42077	3.46869	3.10857	3.1531	2.90915	3.21675	3.97628	3.98664	3.90623	2.89627	2.01121	3.21369	3.61102	3.46747	4.38689
ENSMUSG00000021687	Scamp1	0.00985623	0.00995468	0.253543		3.68641	3.44711	3.21002	3.13497	3.70226	1.87926	2.50063	1.58758	1.38581	3.40346	4.28166	3.72799	3.35056	3.98392	3.69908	6.05172	6.33854	5.27423
ENSMUSG00000021696	Elovl7	0.0029574	0.00718366	1.4016		7.09415	7.03221	7.22412	6.9685	7.17963	6.96416	7.55045	7.6872	7.53206	7.00313	7.20185	7.1035	7.48956	7.59809	7.46506	6.12602	5.67806	6.89225
ENSMUSG00000021756	Il6st	0.000767424	0.00531081	0.277938		5.39692	5.15374	5.50569	6.67192	6.20003	6.48375	5.65862	5.3158	5.09417	6.97531	7.29727	7.3375	6.20695	5.39581	5.95357	7.70221	7.68068	7.78491
ENSMUSG00000021785	Ngly1	0.00344919	0.00733576	0.835712		4.28101	4.11862	4.19439	4.45361	4.51401	4.56161	3.86123	3.84841	3.82627	4.18525	4.06495	4.06248	3.45235	3.63417	3.46643	3.32749	3.28959	3.39554
ENSMUSG00000021792	Fam213a	0.00227729	0.00680598	0.520724		0.188595	-0.135591	-0.383212	1.01828	0.83631	0.738464	-0.180715	0.102622	-0.154379	0.972659	0.661212	0.957886	0.755534	1.13218	1.22524	2.75741	2.72451	1.84884
ENSMUSG00000021892	Sh3bp5	0.0058445	0.00841787	0.615797		2.64089	2.84845	2.7168	3.12561	3.32507	3.08506	3.12162	2.84567	2.88452	3.45529	3.72983	3.76512	3.59376	3.34782	3.52196	4.71684	4.73832	4.63616
ENSMUSG00000021930	Spryd7	0.00378651	0.00767021	0.815332		-0.18682	-0.313267	-0.2592	0.222149	0.00186149	0.244146	0.280952	0.394422	0.401359	0.710307	0.636724	0.613326	0.292282	-0.00453731	-0.0405706	-0.0436955	-0.129775	0.0858203
ENSMUSG00000021958	Pinx1	0.00197025	0.00642054	0.725128		1.75961	1.56627	1.77876	1.72596	1.9635	1.92278	1.9072	1.94328	1.88372	2.27029	2.37006	2.48493	2.0062	1.8403	1.90504	2.06927	1.98672	2.3218
ENSMUSG00000022018	Rgcc	0.00516297	0.00811602	0.558821		0.554723	1.44539	1.21255	0.242046	-0.220892	0.320667	1.09183	1.1778	0.817627	1.6604	1.94468	2.00081	0.77093	0.967326	0.942621	1.15165	0.829826	1.29902
ENSMUSG00000022048	Dpysl2	0.00388774	0.0076878	1.29019		6.39341	6.44281	6.47805	6.20233	6.07472	6.47023	6.04907	6.00677	6.1572	5.63914	5.78194	5.68919	6.56478	6.77222	6.812	5.91555	5.66395	6.08281
ENSMUSG00000022074	Tnfrsf10b	0.000490773	0.00473695	0.558316		-0.727727	0.159105	-0.356119	0.33704	0.359971	-0.398892	0.0821874	0.0550434	0.000739127	1.03467	0.772098	0.853735	0.387664	0.578322	0.73503	1.35804	1.30573	1.96096
ENSMUSG00000022108	Itm2b	0.0064103	0.00877046	1.068		12.538	12.4937	12.5346	12.4274	12.4735	12.3456	12.5031	12.5118	12.4896	12.4398	12.3839	12.3961	12.4679	12.4892	12.2928	12.2977	12.5044	12.1944
ENSMUSG00000022214	Dcaf11	0.00572129	0.00836874	0.861167		9.76876	9.642	9.73999	9.98662	9.88915	9.68579	9.92604	9.95656	10.005	10.1148	10.1958	10.2239	10.1945	10.0699	10.1558	10.308	10.4046	10.2575
ENSMUSG00000022217	Emc9	0.00865521	0.00945316	0.60529		1.93927	1.93632	1.65231	2.89989	2.4732	2.37401	2.55281	2.47561	2.61123	3.03619	3.23847	3.53789	2.74256	2.74497	2.7176	3.01137	2.97195	3.25335
ENSMUSG00000022223	Sdr39u1	0.00394957	0.00769037	0.688967		0.796311	1.03216	0.971087	1.43895	1.32384	1.46959	1.36667	1.26083	1.36907	1.70716	1.92509	1.97681	1.32855	1.39039	1.40172	1.59206	1.66312	2.11779
ENSMUSG00000022263	Trio	0.00705911	0.00898835	0.597894		0.490921	0.465458	0.238775	1.09234	1.26498	0.717468	1.04965	1.22098	0.924297	1.57628	1.96467	1.8801	1.77901	1.29804	1.96881	2.88034	2.79525	2.74558
ENSMUSG00000022305	Lrp12	0.000226694	0.00435767	0.194818		-2.5715	-2.83525	-2.58691	-2.29504	-2.50489	-2.36726	-2.46641	-2.5784	-3.02633	-0.48113	-0.262381	-0.248229	-1.12803	-1.60656	-0.992331	1.19821	1.08201	0.66216
ENSMUSG00000022312	Eif3h	0.00446572	0.00787188	0.755129		11.9259	12.0049	12.0526	12.0506	11.9922	11.978	11.7498	11.6248	11.6705	12.0088	12.0473	12.2047	11.3413	11.4507	11.2117	11.1132	11.2451	11.6991
ENSMUSG00000022314	Rad21	0.00860508	0.00942973	1.25191		12.7324	12.7324	12.8345	12.4095	12.4437	12.6021	11.9583	11.884	11.8252	11.6717	11.4861	11.5373	11.6944	11.8038	11.6724	11.0409	11.1522	11.1762
ENSMUSG00000022346	Myc	0.00881515	0.00955522	0.435115		2.76234	3.46026	3.44694	3.12932	2.91023	2.83694	3.77447	3.40044	3.22185	4.3074	4.72849	4.96248	4.25013	3.58696	4.29364	5.77057	5.78664	5.94984
ENSMUSG00000022353	Mtss1	0.0042195	0.00775053	0.280739		5.96309	5.89894	5.63151	6.32122	6.75312	6.4307	5.36959	5.00184	4.85574	6.42721	7.37073	6.92732	7.3852	6.55681	6.35447	9.40716	9.4256	8.72511
ENSMUSG00000022361	Zhx1	0.00932051	0.00977934	1.33328		5.19032	5.10801	5.36369	4.95148	5.00074	5.07203	5.23369	5.21605	5.24064	4.93764	4.86341	4.6444	5.19279	5.18964	5.12811	4.82022	4.99772	4.63003
ENSMUSG00000022377	Asap1	1.44836e-06	0.00147009	0.723575		4.32106	4.28667	4.39484	4.99056	4.84717	4.75727	3.93261	3.91357	3.93981	4.40455	4.38219	4.39961	4.10976	4.00875	4.07623	4.74306	4.7965	4.51452
ENSMUSG00000022389	Tef	0.00358485	0.00749455	1.6005		6.86385	6.88334	7.02596	6.75503	7.17039	6.8226	8.45027	8.68764	8.72619	8.07093	7.83293	7.92467	8.94041	8.91843	8.69402	7.41401	7.6421	7.40946
ENSMUSG00000022426	Josd1	0.00497185	0.00808472	0.848535		3.07969	3.3236	3.2713	2.92438	3.14195	3.03857	3.11131	3.0929	3.21091	3.39025	3.40193	3.33379	3.36084	3.20492	3.10764	3.36788	3.55483	3.59032
ENSMUSG00000022439	Parvg	0.00360945	0.00752208	0.851004		7.41287	7.41813	7.39583	7.63306	7.53468	7.52722	7.34291	7.29445	7.3472	7.49329	7.58787	7.60168	7.37753	7.44189	7.34268	7.86872	8.05033	7.72654
ENSMUSG00000022463	Srebf2	0.000200839	0.00419809	0.706965		7.79316	7.93874	8.00566	8.25533	8.14912	8.03554	7.59428	7.62044	7.52422	8.05189	8.05701	8.1309	7.55789	7.53439	7.45482	8.4131	8.60555	8.50783
ENSMUSG00000022475	Hdac7	0.000407924	0.00463501	0.621662		9.41167	9.23069	9.17983	9.69929	9.58508	9.46706	8.81596	8.75344	8.62074	9.38645	9.39346	9.46763	8.81379	8.84936	8.99679	9.42602	9.16293	9.57008
ENSMUSG00000022559	Fbxl6	0.00901611	0.00963135	0.791796		3.70432	3.79265	3.52579	3.73132	3.8747	3.58793	4.00115	3.97485	4.11144	4.25306	4.4046	4.44017	4.14231	4.08555	4.1117	4.35058	4.27492	4.54348
ENSMUSG00000022574	Naprt1	0.000888382	0.00533186	0.634915		2.01371	4.34998	3.17382	4.16213	4.35605	3.29344	3.42174	3.2662	3.41886	4.12891	3.95738	3.9866	3.69155	3.96926	4.22091	4.46567	4.58815	4.16952
ENSMUSG00000022587	Ly6e	0.00110322	0.0056444	0.584327		9.39976	9.60985	9.40108	10.0166	9.92052	9.71816	9.44779	9.30324	9.35406	9.98092	10.2051	10.2446	9.71238	9.50352	9.6663	10.715	10.7813	10.6872
ENSMUSG00000022614	Lmf2	0.00739013	0.00909927	1.13922		4.47464	4.57799	4.60299	4.23318	4.2694	4.26487	4.21072	4.24483	4.26349	4.11876	4.02881	4.00732	4.02005	4.25233	4.19073	3.93532	3.93631	3.82992
ENSMUSG00000022635	Zcrb1	0.00579228	0.00841531	1.10768		4.23829	4.15236	4.18672	4.09934	4.13444	4.21213	4.06694	4.0071	4.03932	3.87144	3.9328	3.86651	3.61962	3.47053	3.85989	3.69202	3.40713	3.65226
ENSMUSG00000022637	Cblb	0.000628505	0.00500331	0.684191		5.95103	5.9394	6.03444	6.29594	6.29923	6.30736	5.53162	5.47293	5.38771	6.03287	5.93811	6.06388	5.59653	5.71599	5.64255	5.99678	6.05307	6.11331
ENSMUSG00000022657	Cd96	0.00233536	0.00681564	1.45029		5.99442	6.06506	6.15101	5.37018	5.5786	5.68606	6.78883	6.62921	6.86815	6.29226	6.20173	6.18317	6.40027	6.46269	6.37057	5.27851	5.32528	5.96899
ENSMUSG00000022661	Cd200	0.00441991	0.00783313	0.218189		4.29397	3.61579	3.68904	6.78757	6.04504	6.32135	3.54308	3.21431	2.97899	4.9759	6.1089	5.24063	5.50756	4.83435	5.15974	7.5113	7.48354	6.94558
ENSMUSG00000022667	Cd200r1	0.00301747	0.00723798	0.507065		0.889624	1.19174	0.799052	2.51542	2.27297	2.30441	-0.0196187	-0.263597	-0.273399	1.04957	0.680381	0.652704	-0.348724	-0.78694	-1.24359	0.870273	1.01915	0.0710092
ENSMUSG00000022696	Sidt1	0.00458301	0.00792981	0.661508		12.5332	12.4068	12.2592	12.9405	12.912	12.766	12.3903	12.1848	12.0864	12.9065	12.7235	12.82	11.947	11.85	12.4359	12.4648	12.2798	12.9959
ENSMUSG00000022723	Crybg3	0.00259553	0.00697981	1.72024		9.16268	9.21531	8.93762	8.55047	8.5808	8.44801	8.96984	9.01533	9.13004	8.46936	8.15384	8.14419	8.33892	8.5169	8.52103	7.35161	7.45792	6.7256
ENSMUSG00000022724	Mina	0.00339072	0.00733576	1.25074		8.86419	8.78616	8.73409	8.42514	8.6515	8.60234	8.99162	8.88631	8.9974	8.64835	8.69283	8.5658	8.59979	8.76617	8.71525	7.91077	8.09577	8.06386
ENSMUSG00000022791	Tnk2	0.00747556	0.00912536	1.40453		5.78652	5.8378	5.83164	5.38818	5.49165	5.206	5.82849	6.09462	6.11928	5.57312	5.53089	5.46812	6.11328	6.1028	6.18598	5.64918	5.53649	5.49402
ENSMUSG00000022799	Arhgap31	0.0011516	0.0056444	1.49281		4.2545	4.26457	4.15513	4.57556	4.73569	4.76257	4.76976	4.8663	4.97158	4.36503	4.27091	4.23761	5.11333	5.08519	4.91215	4.17426	4.54547	4.027
ENSMUSG00000022808	Snx4	0.000631597	0.00500331	0.849393		5.00034	4.8982	4.965	5.1181	5.16378	5.13815	4.74348	4.7161	4.67859	4.974	4.92092	4.94972	4.39079	4.44069	4.21906	4.06139	4.24281	4.38518
ENSMUSG00000022864	D16Ertd472e	0.00231727	0.00681564	1.3773		5.42424	5.6307	5.77273	5.10233	5.17	5.15216	5.45589	5.65462	5.54131	5.14325	5.02564	5.09742	5.47837	5.53321	5.6028	4.14689	4.19129	4.54314
ENSMUSG00000022885	St6gal1	0.0022699	0.00680598	0.276477		4.48892	4.83342	4.30382	6.84063	6.46407	6.51298	5.49515	5.17485	4.80825	6.66165	7.24731	7.1336	6.59424	5.76355	6.12181	8.13489	8.22655	7.99641
ENSMUSG00000022895	Ets2	0.00156821	0.00602877	0.652827		5.19192	5.60225	5.66291	5.12704	5.03372	5.04418	4.56383	4.45301	4.34009	4.98211	5.1478	5.0727	4.80943	4.65621	4.93847	5.87421	6.49415	5.65309
ENSMUSG00000022901	Cd86	0.00807961	0.0092558	0.696852		3.83583	3.95911	3.93899	4.748	4.71235	4.7171	3.68964	3.56939	3.52045	4.30153	4.03159	4.00959	3.46582	3.34793	2.8613	4.33249	4.59674	3.52033
ENSMUSG00000022957	Itsn1	0.00432604	0.00777297	2.22183		3.09762	3.84631	3.16983	2.31302	2.7487	2.59614	3.80243	3.91536	3.98048	2.97481	2.89957	2.36864	2.86038	3.91693	3.02411	3.17201	3.55658	1.80414
ENSMUSG00000023009	Nckap5l	0.00530498	0.00812025	0.711349		2.86231	2.59929	2.4222	3.10844	3.25116	2.76514	3.17979	3.44371	3.28687	3.8831	3.73012	3.77125	3.66388	3.56343	3.88888	4.1077	3.91924	4.18463
ENSMUSG00000023015	Racgap1	0.00987198	0.00995468	1.45046		7.80422	7.88982	7.82944	7.33247	7.41228	7.47757	7.44318	7.48136	7.44381	7.10139	6.70553	6.95188	6.95098	7.32945	6.9202	5.4885	5.48521	5.94949
ENSMUSG00000023022	Lima1	0.00401775	0.00769037	0.172151		-0.0784898	-0.613111	-0.571226	-0.181507	0.168687	-0.752112	-2.19615	-2.46255	-3.16389	-0.448626	0.555366	-0.314578	0.72042	0.52234	-0.040775	3.18077	3.82183	2.13222
ENSMUSG00000023030	Slc11a2	0.00406628	0.00769952	0.697846		4.61746	4.64095	4.71591	5.22623	5.06525	5.00002	4.69479	4.436	4.44203	5.03984	5.01041	5.07962	4.5314	4.64943	4.75941	5.15172	5.00651	5.51954
ENSMUSG00000023048	Prr13	0.00848601	0.00939318	1.23204		5.78973	5.81771	5.80014	5.85886	5.70874	5.89781	5.80125	5.88502	5.86032	5.64559	5.44743	5.55042	5.92196	6.06743	5.82174	4.99189	5.00346	4.8978
ENSMUSG00000023051	Tarbp2	0.00242861	0.00683383	0.816097		6.95041	6.97059	7.08675	7.0664	6.84017	6.99664	7.61928	7.71444	7.71511	7.98075	8.02385	7.92379	7.86767	7.82724	8.01287	8.23386	8.10078	8.33291
ENSMUSG00000023094	Msrb2	0.00160616	0.00606924	0.405906		1.80848	2.19007	2.39031	2.44187	2.72308	2.06986	2.11777	1.87511	1.61855	3.14894	3.34092	3.02391	2.51976	1.68228	1.96095	3.60052	3.17859	3.6471
ENSMUSG00000023132	Gzma	0.000200435	0.00419809	2.93438		14.5047	14.4853	14.4675	11.8119	12.4728	12.9336	13.9909	14.0187	14.0331	12.6726	12.4487	12.2624	12.8152	12.92	11.8291	8.05919	7.42222	8.18215
ENSMUSG00000023186	Vwa5a	7.16727e-05	0.00372693	0.411641		6.36783	6.29179	6.37877	7.66771	7.50091	7.51001	6.62594	6.50024	6.36915	7.74833	7.79144	7.79718	7.20298	6.89884	7.29624	8.53383	8.5859	8.53037
ENSMUSG00000023284	Zfp605	0.00702591	0.00898105	1.19896		5.59768	5.451	5.33677	5.6222	5.50184	5.9789	5.5651	5.53727	5.57939	5.25019	5.24761	5.39861	5.12042	4.9439	5.62991	5.00562	5.36095	5.33059
ENSMUSG00000023341	Mx2	0.00367793	0.0075979	0.431466		1.89078	1.686	1.99446	4.38623	3.37426	2.51283	1.40123	1.67366	1.86556	2.62081	2.83114	3.12654	1.49535	2.50112	2.48511	3.28341	3.67259	3.09352
ENSMUSG00000023393	Slc17a9	0.00417419	0.00774197	0.696846		5.98711	5.78537	5.62473	6.33617	6.38304	6.09159	6.30792	6.07479	6.08875	6.61281	6.76783	6.65409	6.46476	6.17158	6.55581	7.19079	6.92907	7.33428
ENSMUSG00000023495	Pcbp4	0.00203029	0.00648016	1.45562		3.85105	4.13844	4.33626	3.8737	3.86478	3.82556	4.29429	4.35582	4.51463	3.9205	3.79481	3.82452	4.56875	4.56763	4.28773	3.16264	3.04653	3.52157
ENSMUSG00000023903	Mmp25	0.000908381	0.00538073	4.86132		1.65825	1.95768	2.10293	0.0310226	-0.273892	-0.40703	2.91352	2.7625	2.93545	0.161494	0.570002	1.03594	3.98817	4.24912	2.77612	2.83972	3.08921	2.38885
ENSMUSG00000023947	Nfkbie	0.000859074	0.00531632	0.805265		8.51323	8.9152	8.63509	8.73838	8.62302	8.62523	8.42385	8.38365	8.49914	8.76174	8.73267	8.74963	8.70034	8.65938	8.63386	9.32214	9.39192	9.28274
ENSMUSG00000023953	Polh	0.00555434	0.00822518	1.33334		7.35882	7.27981	7.52815	7.24262	7.00883	7.47212	7.09016	6.91946	6.94677	6.48451	6.55389	6.67287	6.67942	6.75885	6.57665	6.51811	6.69178	6.51788
ENSMUSG00000023961	Enpp4	0.00778801	0.0091941	0.356806		2.00267	2.06109	1.59441	2.11867	1.41448	1.79747	2.55151	2.2737	1.78339	3.33758	4.02985	3.70153	3.54843	2.5399	3.441	4.78614	4.84545	5.08175
ENSMUSG00000023980	Taf8	0.00532717	0.00812671	0.869812		7.02879	7.05815	7.22502	7.08609	7.12551	6.96745	7.12755	7.06215	7.10439	7.29176	7.24939	7.3566	7.04132	7.03934	6.96933	7.14568	7.04565	7.10565
ENSMUSG00000024030	Abcg1	0.00991006	0.00996306	0.824375		6.18529	6.10784	6.37204	6.82632	6.56183	6.72632	6.29427	6.34171	6.38883	6.51502	6.65306	6.69263	6.96144	6.71986	6.96231	7.4877	7.44633	7.13347
ENSMUSG00000024037	Wdr4	0.00733642	0.0090671	0.708719		1.30913	1.34133	1.07354	1.22128	1.31283	1.16719	1.78532	1.7333	1.63671	2.06812	2.37446	2.20289	2.1074	1.98273	2.13733	2.64725	2.77677	2.79272
ENSMUSG00000024063	Lbh	2.8923e-05	0.00253558	0.750366		3.71785	3.70636	3.72139	4.20744	4.03198	4.18819	3.7916	3.8339	3.79249	4.19318	4.23541	4.2324	4.27934	4.12679	4.17476	4.46938	4.56032	4.55461
ENSMUSG00000024070	Prkd3	0.0098029	0.00995348	1.20997		7.92018	7.97092	8.0817	7.72244	7.947	7.79678	8.00065	8.0269	8.07236	7.77276	7.84655	7.6557	7.934	7.99414	8.01377	7.6185	7.68138	7.76885
ENSMUSG00000024074	Crim1	0.00302708	0.00723798	0.736986		4.3654	3.98068	4.29132	4.16679	4.60977	4.27795	4.64412	4.76546	4.67143	5.24356	5.04673	5.1116	4.92173	4.84922	5.03973	4.39556	4.49114	4.88634
ENSMUSG00000024098	Twsg1	0.00546944	0.00819706	0.710329		5.44749	5.70659	5.77083	5.98181	5.71561	6.12394	5.14116	5.06287	4.8611	5.52902	5.56718	5.44926	5.30678	4.91649	4.78978	6.04527	6.10763	5.93292
ENSMUSG00000024101	Wash	0.0065339	0.00877046	0.895411		9.16888	9.16033	9.19156	9.14647	9.1608	9.01342	9.14515	9.13099	9.19639	9.27017	9.34171	9.33877	9.3044	9.26083	9.16803	9.14151	9.15701	9.32934
ENSMUSG00000024132	Eci1	0.0057424	0.00838097	0.790002		2.88594	2.82413	2.59579	3.45388	3.32274	3.35839	3.54222	3.53257	3.61229	4.00161	3.80102	3.90467	3.46885	3.38272	3.51696	3.16222	3.47811	3.46278
ENSMUSG00000024140	Epas1	2.60359e-05	0.00253558	3.38806		6.96899	7.20943	7.57588	4.42265	5.55685	4.80539	5.66103	5.52903	5.62129	3.81428	3.97737	3.73832	4.93403	5.09852	4.96108	3.44173	3.8784	3.60599
ENSMUSG00000024235	Map3k8	5.64189e-05	0.0035329	1.7672		8.01054	8.45601	8.67584	7.41468	7.53694	7.53371	7.65222	7.69846	7.55368	6.80502	6.8449	6.79006	7.65866	7.75953	7.52174	7.63249	7.61402	6.93802
ENSMUSG00000024238	Zeb1	0.00224248	0.00678266	0.83031		7.20302	7.2656	7.40672	7.26604	7.29613	7.4184	7.2396	7.20682	7.24668	7.42655	7.54184	7.52953	7.23914	7.14373	7.34072	7.73481	7.60869	7.78289
ENSMUSG00000024246	Thumpd2	0.00230452	0.00681564	0.721215		0.476176	0.0246105	0.370463	0.464789	0.423272	0.476613	0.533671	0.522467	0.421537	0.854426	0.984955	1.05279	0.0828245	0.103973	0.247939	0.936435	0.633911	0.856416
ENSMUSG00000024248	Cox7a2l	0.00334961	0.00733576	0.664779		6.06832	5.84108	6.07696	6.01655	6.12255	5.96289	6.29587	6.13058	6.10478	6.62318	6.81295	6.86226	5.93756	5.924	5.75398	6.05036	6.10186	6.49283
ENSMUSG00000024269	Tpgs2	0.00210502	0.00662815	1.28389		4.46154	4.57991	4.6836	4.41707	4.39838	4.51094	4.88528	4.80774	4.8457	4.56964	4.41209	4.47543	4.84967	4.81475	4.7199	3.67886	3.92106	4.20836
ENSMUSG00000024277	Mapre2	0.00667786	0.00883951	1.3531		5.10432	5.06235	5.14366	4.86048	4.88869	4.8697	4.82243	4.86485	4.93396	4.59332	4.35456	4.36456	4.70787	4.94765	4.6587	4.00242	4.17275	3.79036
ENSMUSG00000024330	Col11a2	0.0036927	0.00759922	0.797813		4.36211	4.16079	4.07046	3.93334	4.26683	4.29147	4.44198	4.35284	4.35389	4.63638	4.69958	4.79039	5.05137	4.79803	4.86788	5.5427	5.16743	5.60774
ENSMUSG00000024339	Tap2	0.006914	0.00894862	0.835445		6.78697	6.70965	6.66315	6.88178	6.84336	6.68823	6.76457	6.75044	6.87518	7.03431	7.01511	7.11892	6.89134	6.87564	6.80548	6.92532	6.89313	7.11
ENSMUSG00000024399	Ltb	0.000870623	0.00531632	0.648169		8.77941	8.77579	8.82395	9.4939	9.41101	9.26939	9.5038	9.37195	9.46418	9.96424	10.0886	10.1638	9.62621	9.54167	9.67598	9.91508	9.73735	10.5476
ENSMUSG00000024414	Mrpl27	0.00336617	0.00733576	0.785414		3.76535	4.0388	3.85555	4.31903	4.12941	4.12673	4.11739	3.99038	4.07024	4.39653	4.34171	4.48519	3.62222	3.8955	3.47363	3.50831	3.27014	4.08858
ENSMUSG00000024451	Arap3	0.00657285	0.00880173	0.482458		3.38999	2.473	2.06666	2.16406	2.9775	1.94948	0.831131	0.739596	1.10739	2.0898	1.60552	2.13738	2.43832	2.06699	1.65023	4.67391	4.58897	2.81409
ENSMUSG00000024456	Diap1	0.00978332	0.00995331	1.36071		9.16048	9.15368	9.26699	8.85866	8.83816	8.8911	9.05857	9.17574	9.11779	8.84867	8.61709	8.55325	9.0093	9.07618	9.0193	8.26347	8.28527	8.44179
ENSMUSG00000024477	Pggt1b	0.00301262	0.00723798	1.20309		2.77763	2.9824	3.1443	3.22293	2.90129	3.42042	2.35968	2.42288	2.3182	2.08219	2.06284	2.15548	2.23753	2.4639	2.25458	2.33747	2.40655	1.71692
ENSMUSG00000024521	Pmaip1	0.00412367	0.00772249	1.75643		4.68536	5.07949	5.21323	3.12139	3.46352	3.73216	3.64887	3.65444	3.83265	3.09563	2.67063	2.93178	3.37393	3.64866	3.48417	3.18158	3.82128	2.62456
ENSMUSG00000024539	Ptpn2	0.00409636	0.00770631	1.23692		3.30475	3.27593	3.16571	2.98245	3.22981	3.16282	3.38514	3.31412	3.39475	3.14372	3.03979	2.99025	2.91794	2.99314	2.94527	2.40459	2.43157	2.559
ENSMUSG00000024594	Prrc1	0.00176529	0.00618819	1.28543		3.50429	3.53279	3.57704	3.25208	3.43966	3.43571	3.47488	3.53957	3.51407	3.18823	3.19634	3.0572	3.53075	3.73447	3.45065	3.58124	3.50869	3.25786
ENSMUSG00000024608	Rps14	0.00704526	0.00898595	0.680987		6.67649	6.52028	6.54191	6.63016	6.65284	6.47771	8.14288	8.02366	8.10698	8.44028	8.73077	8.76537	7.57647	7.33176	7.32417	7.46273	7.44427	8.12845
ENSMUSG00000024622	Hmgxb3	0.00708405	0.0090005	0.854706		8.71247	8.58666	8.57983	8.76818	8.76507	8.55901	8.75993	8.82057	8.86846	9.10379	9.02716	8.99752	8.77979	8.70321	8.98822	9.08303	9.23127	9.27846
ENSMUSG00000024659	Anxa1	0.00139589	0.00600571	2.7941		7.77227	7.76989	7.89598	5.76963	6.39528	6.64257	7.86101	7.79177	7.86756	6.29095	6.70862	6.07362	7.42916	8.35324	7.09062	6.15761	6.24072	5.08143
ENSMUSG00000024675	Ms4a4c	0.00883585	0.00955522	0.52954		3.91158	4.09783	3.92646	4.64246	4.68295	4.17199	4.65727	4.36224	4.23926	5.04989	5.42539	5.53506	5.47195	4.73586	5.23934	6.02693	5.99945	6.02838
ENSMUSG00000024687	Osbp	0.00219145	0.00670176	1.11843		3.05663	3.02249	3.06982	3.01521	3.09372	3.06274	3.03066	3.01662	3.00192	2.89528	2.82178	2.84769	2.78579	2.89233	2.83212	2.74939	2.70908	2.74657
ENSMUSG00000024754	Tmem2	0.000161957	0.00419809	1.66237		1.93648	1.94483	1.98782	1.88393	2.02007	1.96855	1.33214	1.38921	1.27067	0.521209	0.609959	0.661144	0.854512	1.31095	0.947776	1.22797	1.3659	0.741711
ENSMUSG00000024769	Cdc42bpg	0.00247003	0.00684863	0.750208		2.58064	2.44276	2.5065	2.74607	2.76354	2.39286	2.18409	2.27442	2.16503	2.70681	2.5306	2.63004	2.16023	2.05557	2.4231	3.025	2.91084	2.65401
ENSMUSG00000024772	Ehd1	0.00754303	0.00916736	0.572207		4.83464	5.01529	5.05557	4.89088	4.852	4.83358	4.30535	4.25626	4.11958	4.73099	5.21	5.15638	4.76275	4.44959	4.37968	5.86483	6.11129	5.78515
ENSMUSG00000024793	Tnfrsf25	0.00202145	0.00648016	2.73354		2.09291	2.09362	2.72647	0.960163	1.7321	0.846939	4.51837	4.27587	4.67345	2.91634	2.83106	3.36799	4.88814	5.01475	5.05972	3.55479	3.50493	3.72929
ENSMUSG00000024812	Tjp2	0.000162149	0.00419809	0.210801		0.738842	0.285235	-0.0798802	1.72783	1.42915	1.8869	-1.51098	-1.69455	-1.8581	0.529966	0.350219	0.794329	-1.41407	-1.50912	-2.09132	0.751553	0.319965	0.46593
ENSMUSG00000024854	Pold4	0.000175354	0.00419809	0.697892		8.15438	8.21153	8.27993	8.2424	8.18799	8.16246	8.01178	7.93925	7.99859	8.44473	8.55283	8.50883	8.59243	8.30577	8.23374	9.27463	9.5596	9.2542
ENSMUSG00000024858	Adrbk1	0.00401104	0.00769037	0.870188		9.15775	9.11977	9.12346	9.23105	9.17802	9.06116	8.89091	8.93444	8.9349	9.17163	9.06643	9.12398	8.99419	8.96361	9.00339	9.08207	9.07034	9.12812
ENSMUSG00000024869	Nudt8	0.00199908	0.00645895	0.669202		3.00965	2.82902	2.99548	2.89922	2.97269	2.67401	3.30967	3.33272	3.44816	3.81356	3.96899	4.04646	3.75555	3.45939	3.81526	4.36136	4.19868	4.09603
ENSMUSG00000024906	Mus81	0.00583632	0.00841531	0.861029		1.16764	1.16171	1.22739	1.46644	1.53778	1.44436	1.47959	1.46914	1.4005	1.60221	1.6963	1.69831	1.43814	1.36401	1.44742	1.81413	1.45282	1.62757
ENSMUSG00000024943	Smc5	0.000437066	0.00463501	1.24303		3.88031	3.88713	3.74667	3.50841	3.63173	3.6565	3.32074	3.37238	3.31942	3.06727	3.01787	2.98583	3.01467	3.11662	3.17124	2.98061	2.83681	2.75871
ENSMUSG00000024970	AI846148	0.00171558	0.00618819	0.885074		2.82411	2.86288	3.19572	2.81486	2.84626	2.75304	2.96335	3.04275	2.99775	3.17942	3.16754	3.18528	3.10216	2.94735	2.79646	2.96023	3.00663	3.16641
ENSMUSG00000024974	Smc3	0.00505563	0.00808472	1.22012		9.54291	9.61515	9.57037	9.42986	9.30112	9.60526	9.3608	9.26511	9.2199	9.05507	8.97166	8.95801	8.94752	9.03616	8.96112	8.60917	8.70446	8.60131
ENSMUSG00000024978	Gpam	0.00940939	0.00981988	1.34406		2.82878	3.02421	3.23176	2.67857	2.79698	2.74155	3.40971	3.35727	3.3422	2.76708	3.05034	3.01197	3.06195	3.32092	3.23958	3.00669	3.52156	2.90836
ENSMUSG00000025017	Pik3ap1	0.000892022	0.00533186	1.83643		5.26665	5.37878	5.37935	4.71652	4.74662	4.56254	5.15576	5.15772	5.20639	4.30961	4.12137	4.45819	5.16693	5.52268	4.84379	5.26733	5.42009	4.42085
ENSMUSG00000025066	Sfr1	0.00808035	0.0092558	1.1399		5.30814	5.43142	5.33706	5.25065	5.19775	5.39221	5.20127	5.11176	5.13598	4.95926	5.00973	4.91328	4.95896	5.09194	4.83974	4.60062	4.82281	4.81421
ENSMUSG00000025077	Dclre1a	0.00144663	0.00600571	1.28428		0.768926	1.12789	0.882415	0.72908	0.838154	0.953331	0.61858	0.565387	0.550371	0.167943	0.29919	0.184327	0.365439	0.687819	0.467664	0.162149	0.437565	-0.323483
ENSMUSG00000025086	Trub1	0.000129615	0.00419809	0.690328		1.7419	1.60757	1.30842	1.97964	2.04252	1.9195	2.63574	2.71214	2.61123	3.21459	3.20135	3.14711	3.26237	2.95152	3.35563	3.95463	3.74427	3.92569
ENSMUSG00000025142	Aspscr1	0.0073797	0.00909618	0.836069		9.38024	9.30225	9.23409	9.49788	9.34831	9.30737	9.26543	9.31104	9.32514	9.55289	9.47852	9.64512	9.33027	9.25768	9.19987	9.47947	9.44314	9.47874
ENSMUSG00000025161	Slc16a3	0.00432217	0.00777297	1.68462		2.07539	2.16942	2.21735	1.63272	1.33697	1.57848	1.38348	1.44688	1.70341	0.645262	0.923592	0.707647	1.88988	2.16253	1.54392	2.41324	3.02788	1.37509
ENSMUSG00000025163	Cd7	0.000990039	0.00558294	1.54958		8.98242	9.35007	8.87724	9.34318	9.52355	9.51878	9.79653	9.66524	9.68285	9.20078	9.04842	8.99981	9.18893	9.67744	9.34846	7.77033	8.0795	8.46906
ENSMUSG00000025225	Nfkb2	0.00197882	0.00642505	0.747134		7.32271	7.89634	7.65533	7.37019	7.33616	7.09318	7.0323	6.98865	7.07676	7.34785	7.50628	7.50526	7.66134	7.48021	7.5051	8.71997	8.68268	8.56629
ENSMUSG00000025289	Prdx4	0.000719482	0.00525958	2.39552		6.71642	7.24051	6.83445	6.23901	6.30407	6.41016	7.46847	7.37562	7.336	6.38983	6.01289	5.99635	6.61643	7.03538	6.28671	5.01071	5.12712	4.40854
ENSMUSG00000025314	Ptprj	0.00897059	0.00961044	1.32226		8.4585	8.8223	8.61114	8.25179	8.37985	8.44825	7.92648	8.03275	7.98317	7.69212	7.61532	7.42595	7.9171	8.18343	7.93982	9.11527	9.492	8.03967
ENSMUSG00000025357	Dgka	0.000105452	0.00419809	0.570832		8.85843	8.66906	8.55293	9.26788	9.2547	9.03994	8.87833	8.72627	8.72314	9.57295	9.57142	9.60996	8.83722	8.6891	9.06021	9.5514	9.24392	9.63408
ENSMUSG00000025362	Rps26	0.00651034	0.00877046	0.580967		4.77935	4.98258	4.89114	5.12114	4.87187	4.87231	6.09093	5.98401	5.97267	6.51338	6.8925	6.99214	5.91121	5.6892	5.76032	6.24293	6.32782	6.83278
ENSMUSG00000025366	Esyt1	0.0026077	0.00698397	1.21159		13.3383	13.4061	13.3767	13.2665	13.1976	13.2619	13.2722	13.2449	13.2979	13.0703	12.9439	12.9701	12.9545	13.2883	13.0276	12.3781	12.4048	12.6668
ENSMUSG00000025369	Smarcc2	0.0058606	0.00843183	1.15624		8.49252	8.52053	8.50184	8.33442	8.28347	8.28956	8.29555	8.35279	8.40072	8.16564	8.09107	8.16403	8.14097	8.31955	8.24211	8.26962	8.27905	7.93686
ENSMUSG00000025373	Rnf41	0.0014085	0.00600571	0.907864		4.76491	4.85885	4.71359	4.85157	4.88309	4.90976	4.77805	4.79149	4.74744	4.92574	4.88789	4.92171	5.00327	4.84972	4.87679	5.33354	5.48676	5.06844
ENSMUSG00000025461	Cd163l1	0.000873251	0.00531632	2.49715		5.2093	5.51424	4.67983	2.06709	3.20715	2.78337	4.95889	4.90889	4.82814	3.31987	3.60147	3.81372	4.11226	3.95884	4.27002	4.42795	3.98775	4.74902
ENSMUSG00000025507	Pidd1	0.00239657	0.00682025	1.40385		2.77862	2.94844	2.65091	2.84652	2.48474	2.73126	2.64986	2.54781	2.56387	2.1895	1.97408	2.12979	2.46871	2.50549	2.44196	2.65362	2.31605	2.26449
ENSMUSG00000025591	Tma16	0.00946646	0.00982877	0.633058		0.060192	0.113923	0.0447775	-0.0433822	0.0878024	0.0977791	0.865332	0.684645	0.588484	1.45175	1.14518	1.52031	0.795122	0.75383	0.888386	1.85545	1.34854	1.82314
ENSMUSG00000025609	Mkln1	0.00157711	0.00602877	1.16397		6.45351	6.25214	6.27582	6.36719	6.34619	6.43268	6.17062	6.22425	6.14487	5.99354	5.9496	5.93945	5.95746	5.92387	5.99166	5.86819	5.87929	5.60791
ENSMUSG00000025647	Shisa5	0.000140331	0.00419809	0.63341		9.75061	9.73198	9.7465	10.2309	10.1281	9.96499	9.91948	9.87729	9.91126	10.4802	10.5714	10.6328	9.99647	9.96139	10.0684	10.4638	10.3667	10.8088
ENSMUSG00000025650	Col7a1	0.00109774	0.0056444	1.83524		1.84587	1.44097	1.09673	1.57808	1.2988	1.49499	1.65825	1.48241	1.45803	0.772863	0.496069	0.701857	1.84931	2.39985	2.26595	1.17143	1.48348	0.772187
ENSMUSG00000025651	Uqcrc1	0.000246839	0.00435767	0.917492		5.53472	5.5143	5.54789	5.53293	5.44355	5.4434	5.60815	5.62336	5.62793	5.73049	5.74319	5.75846	5.64645	5.65797	5.55731	5.30426	5.54781	5.64767
ENSMUSG00000025702	2019-03-08	0.00596345	0.00850612	0.619376		1.5246	1.71346	1.22483	1.94225	1.9001	1.75503	0.388737	0.234394	0.137592	0.789291	1.14996	0.894813	1.86696	2.4064	2.34294	4.75494	4.80973	2.88087
ENSMUSG00000025731	0610011F06Rik	0.00427781	0.00777297	0.762927		4.97547	5.3266	4.72984	4.91994	4.82313	4.83166	5.35731	5.30152	5.35695	5.68613	5.6456	5.8552	5.26158	5.10869	5.23957	5.32247	5.45074	5.46672
ENSMUSG00000025757	Hspa4l	0.00243983	0.00684088	1.72092		6.74312	6.88549	6.93672	6.67488	6.54334	6.88878	6.68133	6.73256	6.65971	6.12866	5.84075	5.75464	6.45466	6.41123	6.5293	5.93178	5.70202	5.79309
ENSMUSG00000025809	Itgb1	0.00404872	0.00769037	1.95601		14.6463	14.8646	14.679	14.6168	14.7252	14.6906	14.7384	14.7646	14.8564	14.1324	13.7083	13.6151	14.217	14.6522	14.1883	12.1588	12.4357	12.4336
ENSMUSG00000025888	Casp1	0.0074388	0.00912124	1.76471		5.88406	5.59485	5.42626	5.9286	6.01073	5.84087	6.61972	6.48991	6.5621	6.03161	5.48464	5.69717	6.1304	6.24449	6.09656	5.0945	5.0345	4.40394
ENSMUSG00000025912	Mybl1	0.00329641	0.00733465	2.91581		1.43881	1.95801	1.45256	0.833159	0.676047	1.26998	0.0297962	0.196988	-0.606681	-1.67253	-1.62597	-1.71308	-1.04766	-0.6376	-1.00639	0.131784	-1.74312	-1.27315
ENSMUSG00000025950	Idh1	0.000616628	0.00497463	1.31051		5.27574	5.31487	5.53697	5.25464	5.17314	5.25182	5.30502	5.36374	5.3326	4.87503	4.95812	4.99784	5.56938	5.62712	5.44981	6.37595	6.68172	5.79363
ENSMUSG00000025967	Eef1b2	0.00486512	0.00805691	0.549388		8.68629	8.66257	8.61712	8.89614	8.77376	8.7499	9.14606	8.85354	8.96023	9.59914	9.9442	10.0088	8.87624	8.53009	8.71313	9.26139	9.26211	9.82486
ENSMUSG00000026011	Ctla4	0.00106546	0.0056444	0.189352		7.06572	7.04072	7.05031	6.35217	6.50595	6.44163	3.17225	3.80313	3.23149	6.10783	5.42697	5.87464	4.63999	4.47594	4.08457	5.66978	5.87206	5.02759
ENSMUSG00000026068	Il18rap	0.00530106	0.00812025	2.20308		10.6602	10.4997	10.683	9.26383	9.79543	9.52035	10.5829	10.7209	10.8729	9.93092	9.54849	9.27877	10.3661	10.3752	10.0553	7.25854	7.43452	7.51073
ENSMUSG00000026070	Il18r1	0.00982005	0.00995348	2.17924		13.025	13.1912	13.0582	12.4618	12.734	12.6027	13.0063	13.094	13.2118	12.4262	11.8877	11.6266	12.5647	12.9804	12.8291	10.4217	10.7029	10.8614
ENSMUSG00000026074	Map4k4	0.00461936	0.00794253	0.909884		8.65294	8.73054	8.73965	8.76381	8.66538	8.62476	8.24687	8.2042	8.20015	8.35749	8.38315	8.31932	7.99149	8.20361	7.97109	8.20572	8.21892	8.30888
ENSMUSG00000026090	2010300C02Rik	0.000409553	0.00463501	0.41254		-1.58352	-1.15859	-1.68398	-1.22136	-1.4772	-1.19262	-1.77975	-1.61296	-1.81473	-0.354833	-0.362186	-0.658246	-1.1699	-1.46356	-1.95982	-0.489974	-1.46831	-0.786127
ENSMUSG00000026104	Stat1	0.0068342	0.00890241	0.796595		9.32291	9.26265	9.19138	10.1542	9.82526	9.66886	9.46213	9.36238	9.28567	9.67099	9.6494	9.77404	9.44692	9.51709	9.48376	9.69542	9.43206	9.67996
ENSMUSG00000026126	Ptpn18	0.00677592	0.00889854	0.729698		10.0581	9.93987	10.1277	10.0619	10.1354	9.90141	10.4184	10.2885	10.4246	10.7848	10.7293	10.9813	9.87005	9.77266	9.76324	9.27316	9.26788	9.648
ENSMUSG00000026239	Pde6d	0.0063219	0.00872329	0.863321		2.24705	2.09416	2.09037	2.53352	2.61934	2.41956	2.6476	2.71548	2.78336	2.91452	2.94703	2.92099	2.93284	2.5505	2.75138	2.43348	2.65684	2.53813
ENSMUSG00000026285	Pdcd1	0.000405665	0.00463501	0.114661		5.27862	5.71974	5.15427	7.08628	6.55608	6.84084	2.58787	3.01624	3.00538	6.3619	5.51627	6.10496	3.48567	2.90458	3.16157	4.53199	4.21978	4.53931
ENSMUSG00000026288	Inpp5d	0.00493649	0.00807945	1.12434		9.94532	9.95954	9.97666	9.81262	9.93381	9.85703	9.90701	9.90665	9.86324	9.77209	9.68166	9.71593	9.97062	9.95775	10.0241	10.1517	10.3208	9.81085
ENSMUSG00000026305	Lrrfip1	0.00619625	0.00866816	1.37899		9.98781	10.1038	10.0984	9.93716	9.86541	10.0114	9.83426	9.82224	9.79437	9.52756	9.26778	9.26469	9.38732	9.74503	9.45506	8.61532	8.68786	8.74874
ENSMUSG00000026307	Scly	0.000717997	0.00525958	0.662662		4.16738	4.07598	4.21663	5.14922	4.94639	4.87396	4.08656	4.03479	4.16057	4.78844	4.61764	4.6568	4.35745	4.22682	4.25256	4.43127	4.27733	4.25699
ENSMUSG00000026313	Hdac4	0.00503298	0.00808472	0.729476		6.66356	6.95388	7.02282	6.9156	6.91565	7.00662	6.66368	6.70186	6.817	7.05283	7.2174	7.27751	6.75339	6.80839	6.81276	7.08756	6.96639	7.24944
ENSMUSG00000026335	Pam	0.00468967	0.00794253	0.570143		1.61388	1.52638	1.48881	1.58253	1.6175	1.88204	2.26146	2.02551	2.16992	2.71414	3.10021	3.07435	2.57709	2.48919	2.49111	2.94695	3.07404	3.40304
ENSMUSG00000026399	Cd55	0.0012258	0.00579829	0.44521		1.7162	1.51478	1.54566	1.86036	2.07289	2.01854	1.57511	1.40686	1.26115	2.62046	2.75104	2.37394	2.22079	1.55185	1.80288	3.6925	3.75214	3.46747
ENSMUSG00000026411	Tmem9	0.00798473	0.00922063	0.456841		4.19612	4.19248	4.56773	4.68478	4.83923	4.95572	5.11779	4.83207	5.07819	5.7163	6.37578	6.32667	5.08546	4.96483	4.83543	6.11074	6.27662	6.49812
ENSMUSG00000026426	Arl8a	0.00956942	0.0098619	1.18054		5.10668	5.197	4.99693	4.62596	4.56648	4.61753	4.95736	5.05987	5.13358	4.80086	4.81802	4.81358	5.24947	5.32783	5.22338	5.33381	5.35013	5.00292
ENSMUSG00000026470	Stx6	0.000743678	0.00527027	0.775286		9.20943	9.17978	9.27479	9.45936	9.41315	9.37288	9.28654	9.21987	9.19484	9.57673	9.56846	9.65767	8.99692	9.19311	8.87743	9.19957	9.33384	9.33519
ENSMUSG00000026475	Rgs16	0.000204318	0.00419809	0.167747		0.357072	1.23443	1.23245	-1.06946	-1.06952	-0.194925	-2.82579	-2.25649	-2.2932	0.233069	-0.0235241	0.141906	-0.886625	-1.22693	-0.86551	1.84906	1.46551	1.47532
ENSMUSG00000026478	Lamc1	0.00606592	0.0085759	2.31408		6.55403	6.7192	6.96436	5.78206	5.87647	6.10475	5.8699	5.98508	6.06264	5.19245	4.63564	4.45822	5.30462	5.62611	5.10599	3.82377	4.12998	3.17116
ENSMUSG00000026491	Ahctf1	0.00526129	0.00812025	1.23641		6.177	6.27643	6.31467	6.17478	6.31109	6.33468	6.49944	6.5398	6.41522	6.24992	6.18022	6.10584	6.10959	6.21883	6.28105	6.06572	6.15799	5.9442
ENSMUSG00000026509	Capn2	0.00165708	0.00616376	1.78691		11.4472	11.4876	11.5536	11.1771	11.1077	11.2399	11.4384	11.5051	11.5334	10.8681	10.5251	10.5714	11.3716	11.4875	11.4287	9.63841	9.75921	9.6128
ENSMUSG00000026519	Tmem63a	0.00282062	0.00708579	0.798972		3.41668	3.32974	3.3101	3.61544	3.47897	3.34924	3.38115	3.52009	3.50923	3.83637	3.7676	3.77785	3.55792	3.65008	3.62629	3.90867	4.04481	3.88685
ENSMUSG00000026571	Dcaf6	0.00631991	0.00872329	0.829711		3.73943	3.81155	3.66282	3.5012	3.79426	3.65772	3.74018	3.73113	3.60423	3.97704	3.90914	3.99732	3.5687	3.37994	3.73799	4.26182	4.35683	4.11061
ENSMUSG00000026573	Xcl1	0.00493321	0.00807945	0.262992		3.24469	3.22536	2.87934	2.97366	2.21176	3.02512	2.96975	3.10763	2.77638	4.36235	4.7816	5.49052	4.87379	3.85043	4.71984	5.54727	5.32385	6.52402
ENSMUSG00000026576	Atp1b1	0.00782137	0.0091941	0.186346		1.92806	1.81032	2.29967	2.38175	2.43563	2.802	3.37425	2.61956	2.02323	4.50547	5.43992	5.34349	4.19572	3.17537	3.76301	5.69668	5.81803	5.99274
ENSMUSG00000026581	Sell	0.0075822	0.00917066	0.244985		3.58534	3.48326	3.57666	5.24542	4.75896	4.7028	5.13663	4.53532	4.09406	6.07258	6.91587	6.86528	5.92697	4.72776	5.40683	7.09321	7.11148	7.60163
ENSMUSG00000026603	Smyd2	0.00622954	0.00867862	0.333348		0.205173	0.579984	0.327422	0.943798	1.01423	0.61475	0.922946	0.475233	0.18245	1.76062	2.08687	2.48783	1.54448	0.960208	1.42262	3.11844	2.85539	3.12914
ENSMUSG00000026637	Traf5	0.000581635	0.00481588	0.647332		7.53485	7.64015	7.59438	7.93058	7.73536	7.76612	7.0032	6.90486	6.88958	7.56885	7.4652	7.64586	7.09829	6.77899	6.97055	7.69066	7.57483	7.74574
ENSMUSG00000026638	Irf6	0.00974396	0.00994822	0.406648		-1.0636	-0.169805	0.0785308	1.7064	1.3999	1.91003	0.786033	0.691705	0.522911	1.81221	2.48829	1.59459	0.789515	0.886548	0.84999	2.53695	2.05466	2.52779
ENSMUSG00000026656	Fcgr2b	0.00158755	0.00605109	4.83714		4.97177	4.80352	4.56262	2.41614	3.70714	2.92597	6.58351	6.23847	6.72386	3.97417	4.76311	3.98609	6.55963	7.05544	6.188	5.6052	5.66827	4.89209
ENSMUSG00000026663	Atf6	0.00246927	0.00684863	1.86404		8.71603	8.73542	8.69324	8.09786	8.26052	8.25472	8.65938	8.70274	8.70467	8.04739	7.71223	7.61187	8.28634	8.55464	8.27337	7.78534	8.13753	7.30034
ENSMUSG00000026737	Pip4k2a	0.00127209	0.00584046	0.64716		9.03582	9.11783	9.01066	9.42773	9.29154	9.50613	8.73772	8.64571	8.56828	9.15913	9.32274	9.35326	8.95595	8.74145	8.81945	9.86506	10.0928	9.60589
ENSMUSG00000026753	Ppp6c	0.00988991	0.00995806	1.30362		3.2305	3.17581	3.103	3.1811	3.18681	3.37098	2.92642	2.9571	2.8316	2.66908	2.46287	2.43561	2.83158	2.92424	2.9289	2.41145	2.4819	2.50164
ENSMUSG00000026765	Lypd6b	0.00598582	0.00852801	0.240162		1.74697	0.672308	1.08111	2.35892	2.32346	2.57924	3.58611	2.99383	2.58083	4.60455	5.36372	5.36625	3.6199	2.66745	3.48728	4.93006	4.8243	5.32349
ENSMUSG00000026770	Il2ra	0.00103322	0.00563769	2.73619		8.05324	8.52671	8.43894	6.56048	6.97199	7.27196	7.68759	7.54	7.63412	6.49432	5.96604	6.04485	7.90302	8.41898	8.07538	6.55576	6.49752	6.46737
ENSMUSG00000026814	Eng	0.00266779	0.00701885	0.184814		0.698001	1.28694	1.20085	2.03639	1.91041	1.92803	2.64834	2.36487	1.84296	4.2241	5.19629	4.74335	3.87381	3.0195	3.33139	5.47863	5.93174	6.01116
ENSMUSG00000026833	Olfm1	0.00819812	0.00929356	0.260841		2.52384	3.19211	2.84735	0.957022	2.26654	0.0883355	1.01885	0.493091	0.730204	1.95449	3.11467	2.98926	3.02373	3.43168	2.5606	5.19214	4.93492	4.17847
ENSMUSG00000026843	Fubp3	0.000521447	0.00473695	0.889162		2.32818	2.30831	2.57615	2.60651	2.64476	2.51653	2.15774	2.14505	2.10562	2.29806	2.31628	2.30251	2.41021	2.36753	2.27818	2.92988	2.93728	2.73056
ENSMUSG00000026860	Sh3glb2	0.000852581	0.00531591	0.819841		8.13122	8.12325	8.04375	8.34669	8.20343	8.12817	8.36195	8.40221	8.39202	8.69403	8.70843	8.61346	8.5226	8.30962	8.40858	8.7849	8.54968	8.656
ENSMUSG00000026872	Zeb2	0.000177033	0.00419809	3.96325		11.2583	11.0644	11.445	8.60112	9.49171	9.12042	11.0072	11.3705	11.2367	9.39025	9.22957	9.03448	11.288	11.2538	11.1437	9.18101	9.51882	8.26133
ENSMUSG00000026875	Traf1	5.65396e-06	0.00147009	0.701214		7.1717	7.25052	7.22585	7.94144	7.90431	7.64662	7.68783	7.65515	7.70999	8.19414	8.19644	8.19861	7.8662	7.86961	8.01081	7.94353	7.82913	8.0522
ENSMUSG00000026918	Brd3	0.0073807	0.00909618	1.20833		3.4439	3.49708	3.56063	3.244	3.30277	3.3507	3.38128	3.39237	3.45607	3.13214	3.22427	3.05428	3.53619	3.57244	3.44902	3.72614	3.52131	3.61526
ENSMUSG00000026938	Fcna	0.00982909	0.00995348	0.12948		1.29999	1.3118	0.71908	2.0063	2.0719	0.73793	-3.45761	-3.00578	-3.52071	-1.51602	0.602079	-0.222575	2.09211	2.2754	1.59721	4.86247	5.27456	2.92844
ENSMUSG00000026980	Ly75	0.00116452	0.0056444	0.756132		9.20475	9.22286	9.41268	9.7054	9.67887	9.74443	9.17046	9.10013	9.0605	9.5821	9.50207	9.45679	8.89208	8.81158	9.06026	9.22895	9.38768	9.46661
ENSMUSG00000026989	Dapl1	0.00271087	0.00701885	0.173205		0.0387795	-0.239565	-0.716369	3.54645	2.90862	2.38854	2.10922	1.38669	0.981435	3.64063	4.15303	4.27201	2.03128	0.695008	1.32709	2.97667	2.96316	3.84986
ENSMUSG00000026991	Pkp4	0.0021277	0.00665108	0.535969		4.3057	4.6082	5.08265	5.10684	4.70783	4.7941	3.66195	3.67585	3.61613	4.31025	4.60587	4.73714	3.96574	3.57488	3.57278	4.78148	4.75851	4.67535
ENSMUSG00000027002	Nckap1	0.0018353	0.00626119	1.84404		5.52993	5.58084	5.80718	5.21348	5.38336	5.53971	5.97669	6.06277	6.05406	5.23111	5.29672	4.91709	5.84277	5.88979	5.9498	4.18345	4.48598	4.30883
ENSMUSG00000027012	Dync1i2	0.00113689	0.0056444	1.11234		4.9331	4.8253	4.80111	4.94758	4.83178	4.97446	4.79996	4.83919	4.78338	4.66388	4.63775	4.6601	4.63461	4.75009	4.58604	4.19702	4.2122	4.36818
ENSMUSG00000027111	Itga6	0.00279145	0.00708579	0.615014		7.45696	7.36195	7.34627	7.87338	7.92713	7.93267	7.07558	6.8151	6.75245	7.65945	7.52249	7.56512	6.69084	6.63367	6.65697	7.01794	7.18982	7.47
ENSMUSG00000027115	Kif18a	0.00793448	0.0091941	1.94572		6.41438	6.49535	6.52249	6.10837	5.95211	6.39957	5.08154	4.9968	4.60209	3.87707	3.74559	4.17686	4.01398	4.65113	4.05572	3.90635	3.94998	3.7106
ENSMUSG00000027185	Nat10	0.00932242	0.00977934	0.874385		6.33764	6.17741	6.15861	6.39696	6.30309	6.36115	6.39881	6.29671	6.34414	6.49801	6.52738	6.59524	6.43704	6.42489	6.67366	6.79366	6.62914	6.89814
ENSMUSG00000027284	Cdan1	0.00471959	0.00795589	1.26146		9.46192	9.27791	9.17445	9.09585	9.12986	9.09589	9.38343	9.38559	9.44306	9.14605	9.09974	8.96102	9.23162	9.29793	9.37357	9.05155	9.13445	9.02526
ENSMUSG00000027291	Vps39	0.000975469	0.00558294	0.908123		3.02888	2.91893	3.01	3.03738	3.06509	2.93789	2.99021	2.99862	2.99861	3.15913	3.1052	3.14023	3.08751	2.96999	3.06616	3.39791	3.33556	3.17188
ENSMUSG00000027304	Rtf1	0.00769956	0.0091941	1.10966		6.8753	6.83973	6.91075	6.8795	6.84864	6.82761	6.70057	6.73065	6.7795	6.62592	6.57057	6.56386	6.68408	6.76874	6.62646	6.37717	6.51012	6.45621
ENSMUSG00000027333	Smox	0.000393937	0.00463501	0.687688		0.112196	0.844795	0.752094	0.424777	0.316623	0.233013	-0.0986969	-0.106026	-0.103515	0.483148	0.49012	0.339018	0.186363	0.303606	0.320462	1.70562	1.94212	1.12072
ENSMUSG00000027339	Rassf2	2.16824e-05	0.00253558	0.717488		6.97941	6.88097	6.876	7.48731	7.43615	7.42528	6.86221	6.80535	6.83265	7.3384	7.29902	7.29971	6.96554	6.86971	7.00412	7.34145	7.38678	7.48897
ENSMUSG00000027368	Dusp2	0.00327498	0.00733338	0.780778		6.85076	6.49502	6.67701	5.30537	5.32404	5.23662	5.31323	5.39377	5.43126	5.8262	5.69309	5.69001	5.42885	5.24535	5.19247	5.52285	5.70953	5.39824
ENSMUSG00000027381	Bcl2l11	0.00033903	0.00463501	0.486033		7.41708	7.49173	7.86052	7.05846	7.71753	7.26626	6.05871	6.01843	5.92547	6.8932	7.17799	7.05404	6.70333	6.44167	6.75505	7.58187	7.37478	7.39413
ENSMUSG00000027406	Idh3b	0.00608986	0.0085759	0.88538		5.31538	5.34387	5.28842	5.35283	5.31179	5.20142	5.30681	5.2454	5.30703	5.45311	5.42208	5.51094	5.21603	5.20201	5.27176	5.21389	5.10564	5.28141
ENSMUSG00000027422	Rrbp1	0.0061063	0.00857883	1.23228		7.58716	7.5958	7.50551	7.07946	7.05837	7.00326	7.19411	7.17932	7.28547	6.83818	6.91843	6.9983	7.22894	7.33631	7.20815	7.59895	7.68291	7.26771
ENSMUSG00000027423	Snx5	0.00842873	0.00939303	1.13585		9.10782	9.06264	9.11106	8.32915	8.6385	8.58869	8.82683	8.79272	8.87465	8.65169	8.69685	8.59433	8.34516	8.52102	8.18908	8.61702	8.8503	8.27758
ENSMUSG00000027424	Mgme1	0.00483561	0.00804914	1.62937		1.57791	1.48937	1.683	1.16853	1.48713	1.40824	1.99577	2.05809	2.18512	1.35141	1.19525	1.57937	2.28976	2.12438	2.23941	1.55856	1.58507	1.6467
ENSMUSG00000027466	Rbck1	0.00776383	0.0091941	0.905353		10.3137	10.3107	10.2525	10.3468	10.2892	10.1165	10.3707	10.4063	10.418	10.5686	10.4913	10.5655	10.5293	10.4941	10.5412	10.6162	10.4702	10.6432
ENSMUSG00000027506	Tpd52	0.00517381	0.00811602	0.301432		0.826287	0.832807	0.47109	0.51872	0.900349	0.646611	-0.0309309	-0.629465	-0.785578	0.832014	1.51551	1.39678	1.51933	0.850641	1.18518	3.29072	3.45224	2.40367
ENSMUSG00000027509	Rae1	0.00346388	0.00733576	0.865266		6.43782	6.36881	6.29934	6.40548	6.37974	6.45997	6.49877	6.39423	6.45166	6.64757	6.63711	6.68633	6.38225	6.38046	6.33356	6.53114	6.4961	6.63204
ENSMUSG00000027510	Rbm38	0.00513714	0.00810952	0.692427		7.87642	8.07003	8.16812	7.94634	7.80501	7.74455	7.60635	7.50718	7.45774	7.90401	8.06031	8.19775	7.7799	7.55861	7.65002	8.35654	8.19452	8.48975
ENSMUSG00000027523	Gnas	0.000957762	0.00554827	0.7363		11.9173	11.9946	11.9223	11.9623	11.8881	11.85	11.5077	11.4494	11.5076	11.8439	11.9404	12.0052	11.6413	11.5604	11.4762	11.8483	11.9907	12.0445
ENSMUSG00000027562	Car2	2.12527e-05	0.00253558	0.051934		3.18052	2.84306	3.0914	5.38946	5.7413	5.51956	0.570989	0.14214	0.150586	4.58435	4.33381	4.74708	2.96105	4.08799	3.45889	6.45056	6.17676	5.26768
ENSMUSG00000027605	Acss2	0.000844075	0.00531081	1.41434		4.25127	4.19815	4.48191	3.19316	3.4907	3.55132	4.49301	4.54258	4.66281	4.11253	4.04691	4.03855	4.28402	4.5128	4.32302	2.89671	3.05296	3.26897
ENSMUSG00000027610	Gss	0.00035677	0.00463501	1.77187		5.55287	5.39623	5.52112	4.43742	4.37868	4.7166	5.75616	5.65372	5.81303	4.81908	4.91252	5.0155	5.52387	5.58183	5.56276	4.82868	4.82259	4.55006
ENSMUSG00000027646	Src	0.002703	0.00701885	1.46599		1.15666	1.43105	1.0984	0.842788	1.08853	1.21006	2.19412	2.34664	2.42475	1.67332	1.82812	1.80845	2.46012	2.62717	2.23332	1.62779	1.9546	1.94776
ENSMUSG00000027660	Skil	0.000981597	0.00558294	0.736348		9.21341	9.58435	9.65584	9.51105	9.45655	9.61136	8.99302	9.0728	9.07812	9.56097	9.41242	9.49517	9.52804	9.38444	9.42506	10.0483	10.0667	9.81545
ENSMUSG00000027678	Ncoa3	0.00362214	0.00752466	0.833579		6.87973	6.88378	7.02959	6.79686	6.8221	6.73755	6.4541	6.46683	6.45698	6.69788	6.80503	6.66282	6.77025	6.58955	6.74407	7.57485	7.56255	7.28042
ENSMUSG00000027709	Mccc1	0.00559142	0.00824295	0.758441		1.61669	1.20231	1.22048	1.88881	1.48947	1.68114	1.6386	1.64001	1.53926	1.89898	2.12461	1.99095	1.84032	1.87152	2.0228	2.56726	2.55939	2.43869
ENSMUSG00000027858	Tspan2	0.00368628	0.0075979	2.66133		5.38795	5.45093	5.45265	4.49721	4.82944	5.07984	4.64111	4.93967	4.69724	3.67441	3.42036	2.9468	4.26849	5.03513	3.83883	3.60681	4.14407	2.79022
ENSMUSG00000027878	Notch2	0.00944878	0.00982877	1.43053		7.44254	7.52153	7.80117	7.21893	7.29101	7.23117	7.55104	7.70439	7.86333	7.25142	7.25534	7.06237	7.61024	7.7027	7.64855	8.14804	8.29799	7.45589
ENSMUSG00000027901	Dennd2d	0.00513069	0.00810952	0.561189		5.2398	5.09094	5.17436	6.09034	6.0133	5.93393	5.89412	5.60002	5.69277	6.31797	6.67813	6.69113	6.12609	5.72461	6.25871	7.17566	6.90842	7.08422
ENSMUSG00000027947	Il6ra	0.000525553	0.00473695	0.274912		6.42032	6.30456	6.37147	7.91594	7.76944	7.4429	6.161	6.00419	5.69286	7.57539	7.9132	7.95832	6.69329	6.22859	6.4065	8.28395	8.38583	8.47504
ENSMUSG00000027984	Hadh	0.00485309	0.00805691	0.852159		7.98524	7.99386	7.8863	7.88048	7.96505	7.82732	7.98521	7.88624	7.90215	8.1101	8.2036	8.15232	8.21202	8.21474	7.87899	7.80797	8.17216	8.09311
ENSMUSG00000027985	Lef1	0.00961675	0.00988999	0.488587		4.57424	4.44603	4.96331	4.56166	4.9188	4.52653	4.65656	4.45616	4.63804	5.197	5.88385	5.76985	5.26197	4.95914	5.11437	5.55049	5.57673	6.27171
ENSMUSG00000028035	Dnajb4	0.000367947	0.00463501	1.79709		7.45385	7.57213	7.60514	5.64981	6.10104	6.34072	7.20879	7.32391	7.22173	6.49887	6.44161	6.27695	7.33932	7.21993	7.34431	6.8155	6.75224	6.94107
ENSMUSG00000028041	Adam15	0.00425292	0.00776748	1.49346		4.03679	3.63764	4.17071	3.63036	3.40645	3.04641	4.37345	4.55478	4.40562	3.87661	3.71962	4.00164	4.99875	4.84077	4.87357	4.90019	4.8209	4.20323
ENSMUSG00000028042	Zbtb7b	0.00513065	0.00810952	1.57792		3.44097	3.21201	3.3943	3.17124	3.32094	2.59036	2.76619	2.67679	3.03876	2.24791	2.08678	2.17298	3.28557	3.24541	3.23098	3.25841	3.28456	2.60486
ENSMUSG00000028051	Hcn3	0.00797595	0.00922063	0.450124		-3.78169	-4.44691	-3.01415	-2.2412	-2.65316	-2.85157	-1.48508	-1.31314	-1.69913	-0.446749	0.0487043	-0.644483	-0.713025	-1.3158	-0.879053	0.478511	0.125065	0.776415
ENSMUSG00000028081	Rps3a1	0.00432686	0.00777297	0.641725		7.48708	7.42958	7.34334	7.71549	7.5987	7.60097	10.4035	10.1762	10.2479	10.7441	10.9773	11.0261	9.99483	9.68068	9.78578	10.0973	10.1272	10.6555
ENSMUSG00000028096	Gpr89	0.00779407	0.0091941	1.31351		8.06922	8.11223	8.15385	7.9755	7.93512	8.14853	8.05658	7.97746	7.98513	7.72528	7.64416	7.46944	7.8641	7.92236	8.04033	7.60802	7.65464	7.72414
ENSMUSG00000028107	Tars2	0.00113405	0.0056444	0.842114		6.10046	6.05849	5.89235	6.3674	6.40359	6.19843	6.3866	6.41358	6.35008	6.64429	6.66377	6.58594	6.57503	6.5009	6.78153	7.0064	6.94563	7.14628
ENSMUSG00000028163	Nfkb1	0.0012868	0.00584046	0.863962		4.8155	4.91406	4.875	4.91941	4.99332	4.89892	4.58375	4.607	4.62541	4.78728	4.79949	4.86228	4.68918	4.80047	4.67412	5.15896	5.13528	5.11137
ENSMUSG00000028234	Rps20	0.00686614	0.0089131	0.500959		5.29381	5.17596	5.18712	5.75037	5.68191	5.60508	7.4315	7.12816	7.11445	7.89764	8.33283	8.43535	7.20239	6.78828	6.99211	7.71797	7.73126	8.39607
ENSMUSG00000028249	Sdcbp	0.00981182	0.00995348	1.16336		6.17247	6.1648	6.29194	6.12299	6.16562	6.23387	5.90344	5.90291	5.7694	5.65011	5.61018	5.66055	5.81125	5.90399	5.68006	5.72384	5.78623	5.47732
ENSMUSG00000028318	Polr1e	0.00341578	0.00733576	0.821016		7.12425	7.06252	6.994	7.42681	7.32998	7.16166	7.11412	7.08812	7.00629	7.32829	7.41816	7.31563	7.01874	7.06189	6.94752	7.54211	7.22029	7.30145
ENSMUSG00000028327	1300002K09Rik	0.00758018	0.00917066	0.124002		0.565446	1.22638	0.840839	-0.185295	0.613314	-0.497588	-1.94162	-1.45705	-2.09492	0.0350992	1.71977	1.78624	0.361493	-0.863594	-0.307083	4.38306	4.65162	2.32917
ENSMUSG00000028362	Tnfsf8	0.00498813	0.00808472	0.342806		6.31306	6.46121	6.65936	8.7051	8.39774	8.61423	8.5526	8.27124	7.70598	9.48603	9.81138	9.86602	9.00253	8.06766	9.01578	9.95502	9.47623	10.31
ENSMUSG00000028412	Slc44a1	0.000293265	0.00448423	0.414142		2.21789	1.96787	1.8674	2.48962	2.63416	2.39237	2.20184	2.09696	2.04368	3.27647	3.57951	3.30191	2.88793	2.56695	2.40754	4.18162	4.5381	3.97704
ENSMUSG00000028420	Tmem38b	0.000547202	0.00476537	0.713522		2.06885	2.19212	1.78104	2.98853	2.64985	2.91809	1.7453	1.80062	1.6392	2.21199	2.23375	2.2003	1.79814	2.01855	2.17444	2.5615	2.33242	1.88384
ENSMUSG00000028468	Rgp1	0.0077893	0.0091941	0.891795		6.75396	6.66639	6.66319	6.76544	6.75304	6.52485	6.69859	6.79237	6.78255	6.95174	6.91733	6.90007	6.76282	6.79963	6.69146	7.13906	7.10252	6.86997
ENSMUSG00000028470	Hint2	0.0035222	0.00739906	0.720223		1.35433	1.06541	0.894913	1.14626	1.49525	1.06494	1.70757	1.81486	1.78735	2.10383	2.312	2.3144	1.68038	1.66261	1.73556	1.74788	1.7872	2.16542
ENSMUSG00000028495	Rps6	0.00804309	0.00923726	0.591629		-1.27976	-1.95795	-1.22418	-1.88505	-3.26288	-2.67779	5.86775	5.57667	5.68951	6.21988	6.53184	6.65393	5.49885	5.17428	5.25468	5.7055	5.77433	6.38305
ENSMUSG00000028530	Jak1	0.00746345	0.00912536	1.2783		12.8674	12.7487	13.0392	12.4134	12.5367	12.5106	12.692	12.7076	12.808	12.5029	12.3148	12.3272	12.4391	12.5517	12.3268	11.6728	11.6373	11.8518
ENSMUSG00000028582	Cc2d1b	0.00267856	0.00701885	0.880009		5.77011	5.85244	5.65037	5.92207	5.8271	5.84148	5.7682	5.85259	5.78277	5.99273	5.96637	5.99768	5.7761	5.82473	5.88551	5.88149	5.89368	5.99101
ENSMUSG00000028621	Cyb5rl	0.00146779	0.00600571	0.870859		5.60968	5.73295	5.53615	5.87128	6.02536	5.59905	6.7247	6.67134	6.74573	6.92876	6.9237	6.88779	7.21724	7.17264	7.74635	7.80082	7.63072	7.71479
ENSMUSG00000028737	Aldh4a1	0.00596398	0.00850612	0.814367		1.71006	1.65194	2.0067	2.6203	2.3859	2.43275	2.43718	2.38806	2.40597	2.59973	2.76873	2.7515	2.86547	2.41129	2.74792	2.93382	3.02123	3.38692
ENSMUSG00000028743	Akr7a5	0.00132563	0.00594949	0.792248		0.136124	0.154808	0.547534	0.272154	0.278712	-0.0553424	1.0958	1.02644	1.07592	1.34877	1.47215	1.38517	1.78317	1.53029	1.69675	1.92557	1.79747	1.89676
ENSMUSG00000028771	Ptpn12	0.000425822	0.00463501	1.45317		4.22733	4.16083	4.45133	3.50419	3.56144	3.71938	3.68077	3.65032	3.55456	3.0651	3.04874	3.1542	3.76266	3.68297	3.69219	3.53753	3.52854	3.56308
ENSMUSG00000028782	Bai2	0.000462893	0.00471864	0.522985		-1.71119	-1.99127	-2.60967	-1.17139	-0.890826	-1.22152	-0.737534	-0.834056	-0.759089	0.00774131	0.29816	0.168891	-0.592673	-0.916802	-1.00284	-0.612358	-0.810003	-0.465381
ENSMUSG00000028796	Phc2	0.000493537	0.00473695	0.794007		6.60751	6.63448	6.71738	6.80933	6.61817	6.5656	6.58708	6.54164	6.64404	6.9155	6.9072	6.94838	6.80955	6.62406	6.55312	6.86712	6.9936	7.06897
ENSMUSG00000028803	Nipal3	0.00747047	0.00912536	1.64619		6.31609	6.45865	6.51528	5.74512	5.91916	5.85031	6.40086	6.50466	6.66336	6.04067	5.73454	5.63627	6.40809	6.52505	6.26055	4.8259	4.93576	5.218
ENSMUSG00000028849	Map7d1	0.00480375	0.00800626	1.26192		7.06194	7.08214	7.10637	6.76987	6.67769	6.72422	6.59346	6.6276	6.72248	6.36498	6.22265	6.34904	6.54736	6.73481	6.51475	6.09674	6.20052	6.07266
ENSMUSG00000028863	Meaf6	0.00315809	0.00732433	1.14629		5.5429	5.44848	5.52061	5.45837	5.54799	5.63754	5.59072	5.67742	5.59784	5.45022	5.40255	5.42228	5.70005	5.55612	5.71004	5.6943	5.77725	5.358
ENSMUSG00000028884	Rpa2	0.0044154	0.00783313	1.30631		5.02756	4.86684	4.92933	4.53288	4.59557	4.70447	4.87911	4.81129	4.90289	4.45646	4.38696	4.59335	4.61121	4.59412	4.48538	3.2873	3.36761	3.44083
ENSMUSG00000028885	Smpdl3b	0.00683167	0.00890241	1.8514		7.04426	6.93841	7.02722	5.85281	5.84909	5.92385	6.99671	7.00942	7.22137	6.50096	6.01578	6.04491	6.89867	7.06836	6.62815	3.78778	3.66225	4.20504
ENSMUSG00000028910	Mecr	0.00503305	0.00808472	0.739007		2.62636	2.38125	2.05768	2.64427	2.46975	2.39163	2.9911	2.90897	2.92615	3.25782	3.51296	3.36447	3.18622	3.09422	3.51315	3.95711	3.89255	4.12497
ENSMUSG00000028914	Casp9	0.0016522	0.00616376	1.13399		3.92957	3.87437	4.10678	3.73885	3.90846	3.97546	4.11619	4.16368	4.17177	4.0023	3.95525	3.94986	4.41611	4.32737	4.26601	4.43993	4.41091	4.03826
ENSMUSG00000028936	Rpl22	0.00521719	0.00812025	0.615643		6.35021	6.36828	6.35382	6.74117	6.70767	6.54682	6.9402	6.69998	6.81433	7.31875	7.55603	7.67923	6.54558	6.29167	6.44969	6.77847	6.8431	7.22249
ENSMUSG00000028957	Per3	0.00568551	0.00833494	1.81192		5.3195	4.94609	5.66282	5.31884	5.79904	5.21122	7.26762	7.55978	7.69189	6.83063	6.61888	6.49722	7.69216	7.68724	7.75525	6.93106	7.0699	6.44161
ENSMUSG00000028965	Tnfrsf9	0.00772243	0.0091941	0.5866		3.64388	4.52759	4.605	4.20308	3.78729	4.27808	2.33545	2.09683	1.90385	2.72537	3.04488	2.87452	2.47986	2.52143	2.6552	4.07442	3.84924	4.45258
ENSMUSG00000028977	Casz1	0.00652891	0.00877046	0.573456		2.48524	2.17242	2.16111	2.62611	2.70711	2.52368	2.26151	1.93663	2.01102	2.73938	3.10952	2.76701	2.8393	2.99034	2.80519	4.38527	4.33475	3.8201
ENSMUSG00000028982	Slc25a33	0.00316732	0.00732707	0.68471		3.85192	3.80586	3.87433	3.61871	4.16343	3.90053	3.66202	3.52348	3.68036	4.27697	4.03613	4.19207	3.00304	3.03315	3.15356	2.64729	3.12517	3.12607
ENSMUSG00000029027	Dffb	0.00727289	0.00903103	0.84097		8.24954	8.19298	8.187	8.13916	8.11139	7.96644	7.7567	7.88897	7.87896	8.13782	8.08638	8.05006	7.73989	7.66874	7.61106	7.68242	7.616	7.81933
ENSMUSG00000029094	Afap1	0.00445081	0.00787188	0.239367		-0.667109	-1.10572	-1.00177	0.425424	0.458762	0.0689441	0.445717	0.0997134	-0.620525	1.70454	2.14976	2.25871	1.22724	0.530634	0.595012	2.94054	2.9171	2.80128
ENSMUSG00000029156	Sgcb	0.00187412	0.00628692	1.29647		2.41029	2.62629	2.66486	2.33987	2.2949	2.39706	2.44503	2.41583	2.31116	2.03933	1.95404	2.05489	2.05129	2.28933	1.9347	1.57262	1.78975	1.27646
ENSMUSG00000029174	Tbc1d1	0.00153317	0.00602217	0.835441		6.44022	6.45808	6.51522	6.70118	6.56797	6.54766	6.18947	6.14201	6.0925	6.39029	6.37471	6.43715	6.15013	5.95836	6.11323	6.4602	6.46427	6.39975
ENSMUSG00000029185	Fam114a1	0.000824756	0.00531081	1.58972		0.593319	1.59863	0.787531	0.0192667	0.397366	0.389367	0.888987	0.899575	1.0331	0.198656	0.231501	0.385201	0.17272	1.15107	0.432233	0.874274	1.04064	0.100419
ENSMUSG00000029192	Tbc1d14	0.00225131	0.0067884	0.777749		7.58681	7.39599	7.49698	7.67284	7.77344	7.70421	7.26994	7.25348	7.24184	7.69107	7.64372	7.51834	7.3134	7.32529	7.20189	7.99357	8.05747	7.62965
ENSMUSG00000029204	Rhoh	0.00800157	0.00922063	0.615242		3.29458	2.94785	3.19789	3.26437	3.39146	3.37131	3.13769	3.00694	2.96312	3.4739	3.83443	3.90174	3.36939	3.19735	3.06618	3.6195	3.7184	3.88863
ENSMUSG00000029250	Polr2b	0.00836679	0.00937166	1.17644		4.92912	4.89413	4.93775	4.89966	4.98221	5.10275	5.05612	4.90092	4.97923	4.75162	4.77167	4.7097	4.65915	4.68383	4.62197	4.46676	4.60133	4.60784
ENSMUSG00000029253	Cenpc1	0.00268847	0.00701885	1.23356		3.83811	3.92955	3.89433	3.94357	3.82539	4.00357	3.69005	3.71723	3.68096	3.30485	3.44416	3.43077	3.36457	3.55189	3.45111	3.32772	3.45794	3.2331
ENSMUSG00000029275	Gfi1	0.00282354	0.00708579	0.572827		3.8426	3.62699	4.12523	3.62652	3.56166	3.50831	3.07403	3.0344	3.29959	3.76853	4.07875	3.97222	3.53176	2.94141	3.43271	3.8762	3.80654	4.08392
ENSMUSG00000029283	Cdc7	0.00684436	0.00890241	1.3698		7.51705	7.58248	7.17341	7.5783	7.27939	7.84628	7.1779	7.10518	7.00018	6.71358	6.71118	6.49661	7.18216	6.92459	7.27282	7.37961	7.09613	7.08669
ENSMUSG00000029298	Gbp9	0.00381917	0.00767699	0.692068		6.02502	5.81653	5.78721	7.04733	6.86797	6.48022	5.98857	6.04707	5.8741	6.63579	6.47715	6.38984	5.915	5.80431	6.14239	6.70248	6.61128	6.39562
ENSMUSG00000029311	Hsd17b11	0.00191029	0.00632754	0.665864		7.29108	6.91669	6.33103	7.43992	7.47601	7.16967	7.75166	7.76087	7.69086	8.16634	8.38587	8.41128	8.28249	7.62993	8.17166	8.72333	8.89846	8.79042
ENSMUSG00000029312	Klhl8	0.00355529	0.00745648	1.52456		-1.4966	-1.08013	-1.04592	-1.59961	-1.9729	-1.76968	-0.134397	-0.224188	-0.287696	-0.930212	-0.893008	-0.648235	-0.0993546	-0.0639926	0.0766678	-1.1579	-0.656603	-0.384419
ENSMUSG00000029359	Tesc	0.000244219	0.00435767	1.48017		3.12322	3.33942	3.29575	3.06741	2.98014	3.02097	3.83802	3.71884	3.79093	3.16499	3.26806	3.21746	3.33817	3.35666	3.26929	1.74087	1.4344	1.91463
ENSMUSG00000029406	Pitpnm2	0.000169587	0.00419809	0.574483		9.03838	9.0472	9.21964	9.48518	9.26453	9.12903	8.80272	8.84257	8.8278	9.52915	9.61468	9.72826	9.07771	8.76091	9.12568	10.1482	9.95572	10.0795
ENSMUSG00000029468	P2rx7	0.00190719	0.00632754	0.222275		4.70308	4.82636	4.5162	4.98702	4.4433	4.37872	3.4094	3.48562	3.01254	4.9972	5.89375	5.52536	5.94182	5.20181	5.76054	8.0971	8.04581	7.38535
ENSMUSG00000029502	Golga3	0.000251915	0.00435767	1.16883		7.01818	7.03095	7.02769	6.89884	6.94767	6.99718	6.97699	6.97949	6.95772	6.72033	6.74044	6.77824	6.65447	6.8456	6.78332	6.66879	6.67041	6.498
ENSMUSG00000029507	Pus1	0.000840221	0.00531081	0.756618		6.28317	6.4016	6.23732	6.46989	6.4661	6.36823	6.35862	6.30971	6.441	6.72626	6.79373	6.79641	6.54462	6.65029	6.78836	7.10157	7.01617	7.42468
ENSMUSG00000029530	Ccr9	0.00962676	0.00988999	0.218035		3.51157	2.74176	3.25803	4.27964	4.68558	5.0093	5.96984	5.31127	4.65515	6.95278	7.85116	7.72442	6.09615	4.52362	5.46576	7.51873	7.55969	8.11191
ENSMUSG00000029602	Rasal1	0.00774778	0.0091941	0.7333		3.94678	3.86152	3.866	4.02155	4.13873	3.7888	3.85945	3.6854	3.58083	4.22698	4.15092	4.09034	3.10597	3.73546	3.89085	3.97189	4.00189	3.68881
ENSMUSG00000029655	N4bp2l2	0.00107511	0.0056444	1.23427		9.99281	9.93006	10.0184	9.97772	10.1114	10.1903	10.0133	9.98068	9.97134	9.62217	9.73726	9.69495	9.7935	9.91609	9.92006	9.67222	9.53397	9.73434
ENSMUSG00000029672	Fam3c	0.00664546	0.00883597	0.68111		6.48648	6.58303	6.66841	7.10508	6.94765	6.9256	6.63528	6.53278	6.59658	6.95348	7.16572	7.30755	7.12816	6.79054	7.02459	7.61695	7.77739	7.73178
ENSMUSG00000029722	Agfg2	0.00177406	0.00618819	1.40639		9.45792	9.5844	9.60593	9.19194	9.08971	9.32795	9.28842	9.21675	9.23093	8.70689	8.67571	8.87752	9.01149	8.92894	8.85839	8.21778	8.27259	8.18122
ENSMUSG00000029729	Zkscan1	0.00402414	0.00769037	1.22306		9.17769	9.0875	9.40447	9.39221	9.43037	9.53442	9.30499	9.30071	9.35025	9.0797	9.0689	8.93586	9.30832	9.34572	9.27265	9.24912	9.30332	9.08635
ENSMUSG00000029735	Tpk1	0.00647431	0.00877046	0.741979		3.91383	4.2347	3.667	4.46131	4.10707	4.26947	3.68023	3.86212	3.78246	4.24527	4.08075	4.29044	3.86787	4.14558	3.62261	4.67319	4.92859	4.39238
ENSMUSG00000029759	Pon3	0.00829638	0.00933254	2.6229		7.4788	8.0087	7.37834	7.02651	7.58511	6.7261	8.70222	9.10091	8.86992	7.06947	7.97409	7.456	9.01722	8.82114	8.70867	9.43406	9.11224	8.33694
ENSMUSG00000029822	Osbpl3	0.00965933	0.00990637	1.90302		9.74091	9.75241	9.6774	9.00929	9.01759	9.3487	9.25077	9.43487	9.54065	8.83337	8.37201	8.23603	8.84857	9.25043	8.97538	6.71433	6.75368	6.71959
ENSMUSG00000029859	Epha1	0.000806324	0.00531081	0.507231		1.23792	1.79729	1.77	2.31085	2.15252	1.88962	1.34301	1.11318	1.08474	2.26152	2.02592	2.19135	0.522192	1.34304	0.956493	0.590541	0.716176	1.22727
ENSMUSG00000029861	Fam131b	0.00524503	0.00812025	2.86217		3.89384	3.87625	3.558	2.284	2.55605	3.00028	5.17744	5.74299	5.90676	4.40395	3.85323	4.01866	6.26183	6.18294	6.00867	1.50711	2.37432	2.90696
ENSMUSG00000029864	Gstk1	0.00517228	0.00811602	0.520184		-1.05897	-1.34096	-0.687366	-0.182653	-1.06896	-0.266507	-0.413155	-0.364682	-0.628116	0.202913	0.501047	0.718809	0.413208	0.0949261	-0.672635	0.54537	0.452746	0.44544
ENSMUSG00000030029	Lrig1	0.000514061	0.00473695	0.405477		4.89978	5.19921	5.02697	6.96331	6.64172	6.8374	6.60921	6.48615	6.19471	7.67504	7.78953	7.73241	7.1985	6.91304	7.27591	7.90136	8.00435	8.79221
ENSMUSG00000030042	Pole4	0.000573025	0.00481588	1.18717		6.75044	6.64789	6.92918	6.73036	6.71128	7.01271	7.60663	7.52602	7.57181	7.33417	7.30466	7.32305	7.3634	7.24937	7.2545	6.52367	6.44986	7.05793
ENSMUSG00000030055	Rab43	0.0046437	0.00794253	0.846191		8.30122	8.66583	8.48612	8.53846	8.53754	8.29024	8.07666	8.10514	8.19612	8.40816	8.33335	8.35924	8.44771	8.35648	8.25901	9.06312	9.39234	8.58769
ENSMUSG00000030059	Tmf1	0.00255842	0.00692473	1.31346		9.8233	9.79935	9.84856	9.424	9.49305	9.54769	9.56293	9.44516	9.57604	9.21387	9.11487	9.07529	9.35701	9.49223	9.46408	9.02418	9.08507	8.98448
ENSMUSG00000030067	Foxp1	0.00547051	0.00819706	0.769231		8.727	8.54405	8.73061	8.88826	9.03842	8.90267	8.56773	8.72132	8.5137	8.98204	9.03114	8.92511	9.00819	8.88861	9.02178	9.67573	9.76311	9.46997
ENSMUSG00000030095	Tmem43	0.00125922	0.00584046	1.20362		4.62384	4.53397	4.58574	4.35621	4.44502	4.45586	4.73571	4.78192	4.76373	4.43309	4.51818	4.52795	4.84021	4.91528	4.85725	4.43314	4.57922	4.74775
ENSMUSG00000030103	Bhlhe40	0.000892013	0.00533186	2.59258		8.00062	8.07718	8.32283	4.94899	5.35163	5.3842	6.2585	6.40122	6.77337	5.14493	5.07516	5.08984	6.76022	6.57538	6.2511	5.24001	5.59517	4.45106
ENSMUSG00000030107	Usp18	0.00823219	0.0093081	0.569046		1.876	1.64748	1.57237	3.55151	3.0329	2.33621	2.1839	2.18249	1.94734	2.625	3.03534	3.09354	2.11332	2.17737	2.68725	2.57265	2.77201	2.55339
ENSMUSG00000030114	Klrg1	2.69976e-05	0.00253558	4.01918		4.77741	4.49529	4.96892	1.94479	2.84846	3.17235	4.57874	4.74978	4.85282	2.67008	2.81428	2.67628	4.74082	4.9246	4.1621	-1.32663	-1.23656	0.0747574
ENSMUSG00000030124	Lag3	0.000272906	0.00448423	0.29664		4.21355	4.21601	3.75254	5.24822	4.76248	4.94672	2.58284	2.67152	2.85444	4.44373	4.25183	4.67288	2.4127	3.31262	2.19632	3.90067	3.98386	3.26209
ENSMUSG00000030156	Cd69	0.0036493	0.00756912	0.630869		10.2972	11.3731	11.4663	8.71492	8.52075	8.64127	8.20041	8.08166	7.88343	8.60488	8.77083	8.78356	8.24595	8.18326	8.36961	8.70127	8.89527	8.94318
ENSMUSG00000030168	Adipor2	0.00758759	0.00917066	1.13814		4.63337	4.66763	4.67853	4.63342	4.66619	4.68692	4.55769	4.52142	4.57386	4.43185	4.33888	4.32219	4.6143	4.63285	4.58823	4.33846	4.49554	4.58207
ENSMUSG00000030189	Ybx3	0.00949249	0.00982894	1.4095		6.10528	6.36332	6.31613	5.94682	5.97919	6.03928	5.65902	5.6745	5.6721	5.3849	5.07428	5.0609	5.35237	5.71937	5.17898	4.44257	4.83582	4.57581
ENSMUSG00000030208	Emp1	0.00606037	0.0085759	3.36183		6.80287	6.72152	6.87989	5.53848	5.97939	6.15801	6.72485	6.47917	6.88266	5.54776	4.7611	4.53008	6.47409	7.25012	6.51799	2.43912	3.46635	2.72442
ENSMUSG00000030245	Golt1b	0.00184202	0.00626119	1.23296		8.97932	9.16507	9.3202	9.03001	8.83807	9.13969	8.81559	8.84758	8.91427	8.6154	8.52984	8.52584	8.81247	8.74713	8.67645	8.2321	8.30055	8.17657
ENSMUSG00000030246	Ldhb	0.00151579	0.00602194	0.2515		0.859889	0.0502754	0.746071	0.0429952	0.17418	0.759271	1.39709	1.3835	0.86376	2.84798	3.48988	3.2806	2.08216	1.68662	2.43507	3.31859	3.28627	3.8174
ENSMUSG00000030247	Kcnj8	0.000794951	0.00531081	8.70548		5.743	5.21737	5.73526	2.1248	3.03668	3.35442	8.49313	8.74407	9.04685	5.05741	5.79254	6.06832	9.30118	9.05422	8.96253	4.39755	4.8043	5.51381
ENSMUSG00000030254	Rad18	0.00670254	0.00883951	1.17025		3.08231	3.10724	3.20555	2.92717	2.77393	3.05991	3.00458	3.05466	3.0024	2.87282	2.73891	2.76948	2.75898	2.7236	2.77641	2.31326	2.52072	2.2728
ENSMUSG00000030283	St8sia1	0.00289332	0.00710713	0.399471		2.87435	3.3437	3.4583	4.1915	3.9923	4.11147	3.43276	3.1237	2.86522	4.23027	4.63314	4.52979	3.8143	3.24598	3.61747	5.03595	5.00097	5.27818
ENSMUSG00000030301	Ccdc91	0.0010188	0.00562907	0.479499		8.52827	8.5852	8.30679	9.81958	9.87714	9.9473	9.56954	9.40025	9.18668	10.4502	10.5393	10.3482	9.98905	9.46177	9.72438	10.4212	10.5786	10.8893
ENSMUSG00000030314	Atg7	0.00416062	0.00773984	1.26847		5.50338	5.41981	5.54759	5.36122	5.06657	5.1124	5.1806	5.17016	5.27921	4.94556	4.87146	4.78369	5.04575	5.44365	4.97683	4.84074	5.09381	4.63028
ENSMUSG00000030325	Klrb1c	0.00115929	0.0056444	7.44399		5.25543	3.95472	4.32804	1.88746	2.63057	2.34613	7.42019	7.29226	7.54295	3.95762	5.13906	4.4705	7.74589	7.65772	7.55257	5.25542	4.79248	5.46444
ENSMUSG00000030336	Cd27	0.0010062	0.00558294	0.609671		9.2893	9.123	9.14466	10.0587	9.95445	9.90728	9.4348	9.21336	9.22707	10.0475	9.92163	10.0478	9.25711	9.30291	9.49834	9.64642	9.43011	10.1142
ENSMUSG00000030337	Vamp1	0.00320909	0.00733338	0.672473		4.82982	4.90672	4.58129	5.23437	5.26353	5.15829	4.66904	4.59977	4.45962	5.14859	5.26367	5.03354	4.91682	4.61269	4.9154	6.08581	5.73192	5.76458
ENSMUSG00000030342	Cd9	0.000852972	0.00531591	0.372936		5.94542	5.94635	5.76339	7.25332	6.83354	7.01641	4.91869	4.64944	4.85457	6.21158	6.00476	6.47537	5.37704	5.45629	4.95676	6.46414	6.84462	6.28284
ENSMUSG00000030352	Tspan9	0.0089647	0.00961044	0.211799		1.44681	1.57009	2.15284	2.2487	2.84285	1.95192	3.10946	2.95344	1.99998	4.32554	5.0417	5.41332	4.02472	3.04744	3.37617	5.8668	6.03946	5.57064
ENSMUSG00000030403	Vasp	0.004364	0.0077971	0.789251		12.027	12.0536	11.9774	12.3518	12.3063	12.276	11.7666	11.7444	11.7093	12.1192	11.9707	12.1547	11.6041	11.6976	11.5547	11.7951	11.7605	11.851
ENSMUSG00000030413	Pglyrp1	0.00859312	0.00942793	0.728643		6.34211	6.3347	5.9668	6.8007	6.674	6.77304	6.14589	5.91454	6.06854	6.61282	6.38319	6.50309	5.28171	5.67067	5.60408	5.83137	5.69748	5.9741
ENSMUSG00000030471	Zdhhc13	0.00322659	0.00733338	0.856294		4.84207	4.90429	4.77949	4.9956	5.15821	5.08801	4.97014	5.04077	4.95514	5.22021	5.24915	5.16816	5.02418	4.95681	4.84944	5.40496	5.50767	5.43834
ENSMUSG00000030523	Trpm1	0.00834437	0.00935451	0.192731		1.16801	1.98316	2.2315	2.71285	2.46964	2.9437	2.92527	2.61717	1.55658	4.2231	4.94969	5.05225	3.61891	2.68662	2.38323	4.9796	5.12075	5.35664
ENSMUSG00000030532	Hddc3	0.00936507	0.00979719	0.542326		-2.42982	-2.99843	-2.54364	-2.06229	-2.66807	-2.21728	-2.08744	-2.14722	-1.87431	-1.48652	-0.937338	-1.03681	-1.38002	-1.08067	-1.64933	-1.11357	-0.533959	-0.66191
ENSMUSG00000030533	Unc45a	0.00677483	0.00889854	0.914904		4.44694	4.42801	4.46064	4.43055	4.23552	4.28638	4.57353	4.60441	4.65831	4.73748	4.73745	4.74625	4.70621	4.68164	4.87225	4.53094	4.67702	4.72159
ENSMUSG00000030590	Fam98c	0.00856668	0.00942793	0.81959		3.80752	3.37941	3.54187	3.52991	3.86948	3.41634	3.92283	3.9638	4.00795	4.18092	4.21608	4.35864	3.97995	3.8671	3.95847	4.36415	4.28023	4.43151
ENSMUSG00000030616	Sytl2	0.00146332	0.00600571	1.82693		5.64783	5.67933	5.61775	4.77028	5.10103	5.20537	5.41968	5.43305	5.46223	4.79051	4.46472	4.45146	4.50173	4.92307	4.63734	2.57371	2.58081	3.139
ENSMUSG00000030651	Art2b	0.00336829	0.00733576	0.315041		6.40789	5.42847	6.40428	6.83918	7.39643	7.04383	7.01257	6.55409	6.13157	8.14328	8.39571	8.1584	7.39005	5.99206	6.98242	8.44522	8.0077	8.54479
ENSMUSG00000030653	Pde2a	0.00325579	0.00733338	0.448098		4.76863	4.38213	4.47718	3.86004	4.00688	3.83918	4.63726	4.32115	4.42741	5.32073	5.67756	5.86188	4.94798	4.37207	4.81503	5.75025	5.45448	6.35125
ENSMUSG00000030682	Cdipt	0.00135654	0.00600571	0.769851		10.3313	10.0742	10.234	10.3797	10.3944	10.3183	10.3346	10.2904	10.374	10.6506	10.692	10.7885	10.3783	10.3201	10.4021	10.4028	10.3427	10.8111
ENSMUSG00000030688	Stard10	0.0056083	0.00824935	1.98182		4.18278	4.32016	4.45409	3.40467	3.64575	3.34991	4.7996	4.95706	5.19616	4.22878	4.02092	3.74264	5.1407	5.0226	4.72723	2.91239	2.94311	3.10327
ENSMUSG00000030707	Coro1a	0.00659895	0.00881873	0.806545		9.65411	9.64554	9.67403	9.92192	9.74087	9.71525	9.62242	9.57999	9.59315	9.8263	9.87788	10.0219	9.5211	9.60972	9.46286	9.46866	9.50673	9.8011
ENSMUSG00000030722	Nfatc2ip	0.0069136	0.00894862	1.13053		5.82642	5.80901	5.73315	5.66306	5.72107	5.75312	5.52088	5.59339	5.48997	5.38457	5.35967	5.329	5.64781	5.52577	5.65596	5.46053	5.39049	5.49436
ENSMUSG00000030729	Pgm2l1	0.00859169	0.00942793	1.83789		4.39428	4.4534	4.57825	3.58052	3.80913	4.12085	3.86207	3.81802	3.62717	3.19493	2.86219	2.61597	3.37025	3.72473	3.59228	2.54807	2.55991	2.69237
ENSMUSG00000030744	Rps3	0.00504681	0.00808472	0.620909		10.1615	10.0863	10.085	10.2138	10.1922	10.1118	10.5669	10.3156	10.4313	10.9475	11.1376	11.2913	10.003	9.8399	9.81914	10.0214	10.1114	10.7117
ENSMUSG00000030745	Il21r	0.00510139	0.00810185	0.848881		10.6887	10.8069	10.8569	10.7952	10.7392	10.7727	10.8531	10.8732	10.7767	11.0094	11.104	11.0986	11.1629	10.8852	11.097	11.4586	11.408	11.6753
ENSMUSG00000030759	Far1	0.00767676	0.00919393	1.80951		7.27548	7.27618	7.25187	7.25836	7.31415	7.5892	6.95383	7.10823	6.80689	6.375	6.06329	5.86385	6.70759	6.91469	6.83642	6.46479	6.3089	5.81781
ENSMUSG00000030761	Myo7a	0.000283307	0.00448423	0.613217		1.66739	1.80784	1.50079	2.07916	1.98208	1.94462	1.49197	1.64893	1.49287	2.30265	2.20752	2.24019	2.26816	2.11799	2.27225	4.14239	3.92693	3.34105
ENSMUSG00000030775	Trat1	0.00344824	0.00733576	2.31313		5.37446	5.99794	5.3946	6.49694	6.58877	6.47481	7.70375	7.47099	7.3477	6.54961	6.35614	5.98715	7.60904	7.09188	7.72499	5.70025	5.515	6.59097
ENSMUSG00000030786	Itgam	0.0057854	0.00841531	2.57866		8.38247	8.13481	8.286	6.41583	7.12483	7.092	6.85157	7.00513	6.84841	5.83101	5.7338	5.04044	5.99621	7.00304	5.47992	6.51554	6.51036	4.96419
ENSMUSG00000030815	Phkg2	0.00858429	0.00942793	0.907291		4.87491	4.73957	4.56095	4.60572	4.70515	4.5412	4.61493	4.67261	4.68093	4.76898	4.78396	4.83663	4.83975	4.69709	4.91409	5.04066	4.93557	4.92731
ENSMUSG00000030835	Nomo1	0.00806935	0.0092558	0.884585		5.05434	5.18957	5.30051	5.13383	5.06487	5.0017	5.22977	5.25473	5.26993	5.36977	5.42725	5.48819	5.37892	5.40059	5.38344	5.49851	5.63658	5.83984
ENSMUSG00000030844	Rgs10	0.00454868	0.00791206	0.291366		1.7956	2.47721	2.01317	3.22497	2.87171	2.76334	2.88949	2.36892	2.40669	3.81384	4.6139	4.57464	3.22188	2.64147	2.95882	4.16014	4.21942	4.64867
ENSMUSG00000030852	Tacc2	0.00144029	0.00600571	0.315505		0.0813859	-0.0746255	-0.0698463	1.72745	1.47652	1.12113	-0.902684	-0.68836	-0.864253	0.441443	1.04395	1.0521	-0.16217	-0.846792	-0.186742	0.871038	0.66317	1.54493
ENSMUSG00000030871	Ears2	0.00166053	0.00616376	0.827361		2.45013	1.81522	1.83223	2.60764	2.81844	2.71314	3.60202	3.71588	3.66568	3.91982	3.96499	3.91899	4.31479	3.82596	4.27871	4.52996	4.57888	4.59692
ENSMUSG00000030876	Mettl9	0.00525206	0.00812025	0.709779		7.65308	7.46433	7.6325	7.84652	7.80951	7.86541	7.69747	7.5658	7.4105	7.9869	8.09959	8.07096	7.52086	7.39881	7.48152	7.76187	7.75852	7.89363
ENSMUSG00000030930	Chst15	0.00721774	0.0090277	0.234557		4.3925	4.00503	3.73697	3.94576	4.48867	3.93094	3.95652	3.55186	3.45282	4.98865	6.23916	6.00936	5.79086	5.11766	5.07501	7.87433	8.03385	7.4867
ENSMUSG00000030966	Trim21	0.00420381	0.00775053	0.908826		6.14045	6.07607	6.08469	6.90606	6.748	6.70446	6.37131	6.31496	6.31389	6.44961	6.4672	6.49712	6.38087	6.3828	6.45513	6.26617	6.14276	6.28527
ENSMUSG00000031029	Eif3f	0.00262122	0.00699717	0.70388		8.62754	8.57408	8.72251	8.58647	8.5626	8.46809	8.44407	8.30772	8.45504	8.84061	8.85898	9.02703	8.35257	8.42416	8.25118	8.31221	8.42472	8.7729
ENSMUSG00000031148	Gpkow	0.00720859	0.0090277	1.1817		4.62357	4.43992	4.56872	4.41083	4.51092	4.56558	4.63487	4.53939	4.53675	4.3944	4.27406	4.31994	4.57283	4.53565	4.63193	4.25335	4.37719	4.22894
ENSMUSG00000031161	Hdac6	0.00944001	0.00982877	1.36916		5.40118	5.60677	5.30106	5.00071	5.11666	4.94423	5.53878	5.70576	5.64478	5.10848	5.34286	5.07811	5.78574	5.81081	5.84215	5.94456	5.71976	5.56352
ENSMUSG00000031221	Igbp1	0.00136512	0.00600571	0.788627		2.97058	2.95231	2.93922	2.9994	3.03029	2.98881	2.80586	2.70368	2.67098	3.05835	3.05155	3.09838	2.44727	2.52136	2.27815	2.43562	2.38828	2.64313
ENSMUSG00000031239	Itm2a	0.0045716	0.00792981	0.68192		2.2289	2.25686	2.04489	2.75498	2.83571	2.48605	2.95204	2.98766	3.04093	3.4289	3.72901	3.4797	2.78004	2.92247	3.14921	3.36254	3.09307	3.87839
ENSMUSG00000031320	Rps4x	0.0046414	0.00794253	0.602253		5.86849	5.85145	5.79699	5.92028	5.86078	5.91837	7.84123	7.66309	7.74187	8.25031	8.55599	8.63458	7.69048	7.41625	7.49041	7.85428	7.98856	8.54855
ENSMUSG00000031342	Gpm6b	0.00136395	0.00600571	0.0733909		1.30772	1.87845	0.722398	5.10383	4.18998	4.3018	0.772736	0.69383	-0.576113	4.43571	3.88602	3.87348	2.76159	1.76711	2.36059	4.6576	4.42598	3.65518
ENSMUSG00000031352	Hccs	0.00620312	0.00866854	1.08588		5.14903	5.13551	5.17979	4.97709	4.87575	5.1401	4.50657	4.47019	4.43608	4.36991	4.33651	4.34983	4.25858	4.30915	4.12855	3.9693	4.11925	4.11255
ENSMUSG00000031387	Renbp	0.00791178	0.0091941	0.368667		1.23462	1.72046	1.52134	2.05422	1.77878	1.41873	0.487366	0.128181	0.540518	1.33304	1.91369	2.22817	2.28442	1.98597	1.93023	4.30999	4.65594	3.59073
ENSMUSG00000031389	Arhgap4	0.000630576	0.00500331	0.848876		7.95697	7.77334	7.78111	7.98711	8.03779	7.78893	7.94133	7.87897	7.87026	8.13899	8.1462	8.1145	8.05768	7.97725	8.1556	8.55183	8.27954	8.37553
ENSMUSG00000031391	L1cam	0.00534313	0.00814162	2.2401		5.70485	5.87277	5.83635	5.31155	5.48156	5.44797	6.23425	6.43845	6.45571	5.59483	5.12001	4.92287	5.88549	6.42557	6.09824	4.39826	4.71396	3.85224
ENSMUSG00000031392	Irak1	0.000389522	0.00463501	0.893765		6.03058	6.03431	5.96651	6.00409	6.0621	5.99708	6.094	6.13631	6.13204	6.28613	6.29123	6.27109	6.23384	6.18857	6.25435	6.68605	6.67085	6.55922
ENSMUSG00000031398	Plxna3	0.00546374	0.00819706	0.687728		-0.245286	-0.0418436	0.354591	0.624066	1.10143	-0.0187392	0.385973	0.346449	0.566504	0.941424	1.11063	0.867144	1.62165	1.09655	1.19476	2.94147	2.70632	2.35978
ENSMUSG00000031467	Agpat5	0.000583748	0.00481588	0.701683		2.15988	2.32007	2.29501	3.39398	2.88981	2.93494	2.31483	2.33245	2.26376	2.8913	2.72827	2.82479	2.1252	1.84861	1.97946	2.31633	2.48936	2.56505
ENSMUSG00000031516	Dctn6	0.00546701	0.00819706	0.908796		3.43252	3.43388	3.32788	3.44003	3.5325	3.40505	3.35273	3.34674	3.41128	3.521	3.52466	3.479	3.09255	3.2672	3.20578	3.08658	3.07172	3.15201
ENSMUSG00000031527	Eri1	0.00817221	0.00929356	1.24656		6.38246	6.48822	6.62676	6.42861	6.29111	6.59118	6.36007	6.25036	6.16165	5.87985	5.9835	5.95488	6.01424	5.92774	6.07219	5.64727	5.608	5.76287
ENSMUSG00000031532	Tmem66	0.0071569	0.00901056	0.783249		12.389	12.3845	12.4094	12.5849	12.5568	12.615	12.4986	12.35	12.3537	12.7846	12.6563	12.8188	12.2077	12.2886	12.2354	11.7406	11.8026	12.6238
ENSMUSG00000031537	Ikbkb	6.41319e-05	0.00372693	0.762955		5.28852	5.2109	5.2102	5.3814	5.47722	5.32426	5.42001	5.38867	5.34581	5.77308	5.78716	5.76525	5.70771	5.42603	5.85039	6.32323	6.12307	6.30071
ENSMUSG00000031539	Ap3m2	0.000409099	0.00463501	0.88352		3.73543	3.57485	3.6438	3.8898	3.77933	3.81197	3.80345	3.80506	3.79377	3.94732	3.99712	3.99383	3.89029	3.79211	3.89501	4.12959	4.05382	4.18052
ENSMUSG00000031562	Dctd	0.00463981	0.00794253	0.495374		-0.507554	-1.02583	0.00491727	-0.00453861	-0.188227	-0.316832	0.56106	0.491696	0.214308	1.15339	1.54704	1.60686	1.1557	0.386204	1.04127	2.30144	2.03078	2.33862
ENSMUSG00000031574	Star	0.00547925	0.00819706	1.33424		1.05147	0.784423	0.454783	0.500033	0.66477	0.319988	0.830168	0.821577	0.7994	0.416723	0.262808	0.523545	0.677896	-0.0178009	-0.317498	0.330339	0.852643	0.778087
ENSMUSG00000031644	Nek1	0.00583548	0.00841531	1.28938		0.686387	0.529865	0.679046	1.02164	0.959637	1.20293	1.25111	1.25516	1.11107	0.935771	0.773899	0.807635	0.981577	1.15231	1.43137	0.893807	1.01944	1.05606
ENSMUSG00000031652	N4bp1	0.00385854	0.00767699	1.45601		6.64688	6.53122	6.67628	6.16625	6.26608	6.25662	6.3618	6.45256	6.54346	6.05731	5.83941	5.83504	6.49465	6.60969	6.45879	5.92297	5.83898	5.66848
ENSMUSG00000031672	Got2	0.00555332	0.00822518	0.9101		4.70666	4.85313	4.89457	4.83719	4.72632	4.74937	4.77718	4.74201	4.79703	4.9253	4.86977	4.92886	4.94313	4.82953	4.86764	5.22925	5.27422	5.28738
ENSMUSG00000031691	Tnpo2	0.00319848	0.00733338	0.893006		6.48551	6.48115	6.53384	6.5215	6.50824	6.42882	6.27461	6.29837	6.256	6.47829	6.44083	6.39963	6.37043	6.32103	6.47397	6.76415	6.6722	6.65276
ENSMUSG00000031758	Cdyl2	0.00330942	0.00733576	1.5262		5.33018	5.3337	5.31111	5.00551	5.17682	5.25478	5.56704	5.60527	5.7941	5.14221	5.07863	4.91574	5.8204	5.80548	5.99132	5.07232	5.42912	5.18862
ENSMUSG00000031765	Mt1	0.00279226	0.00708579	1.74351		2.02297	1.98503	1.91676	-1.29527	-0.130139	-0.490185	0.627545	0.676018	0.495541	-0.416884	-0.0553513	-0.134655	0.375506	0.853282	0.0583057	1.07189	1.86087	-0.141804
ENSMUSG00000031776	Arl2bp	0.00789631	0.0091941	1.20217		7.38146	7.38125	7.45666	7.24026	7.27132	7.27234	7.50504	7.46751	7.5644	7.32836	7.1693	7.24235	7.22251	7.32249	7.14668	6.15379	6.33715	6.50053
ENSMUSG00000031808	Slc27a1	0.00551965	0.00821372	0.448103		-0.81804	-0.694767	-1.28468	-0.244841	-0.18672	-0.633198	0.0383581	0.0517487	-0.0806909	0.744406	1.37356	1.36575	0.856915	0.537911	0.828966	1.99764	1.96096	1.70833
ENSMUSG00000031827	Cotl1	0.00151194	0.00602194	0.578214		9.52547	9.57734	9.69057	10.1236	9.79516	9.81636	9.05557	8.93868	8.91476	9.62856	9.71271	9.9387	9.11265	8.99748	9.01383	9.46142	9.49884	9.78274
ENSMUSG00000031834	Pik3r2	0.0090953	0.00967663	0.576756		5.03928	4.75489	4.49006	5.26904	5.38648	4.98759	5.11579	5.40423	5.02417	5.76269	5.97579	6.18762	6.22546	5.47327	6.14234	6.93812	7.06375	6.6844
ENSMUSG00000031835	Mbtps1	0.00239098	0.00682025	0.849795		6.75474	6.82691	6.87618	7.0098	7.03137	6.98356	6.82571	6.86963	6.84459	7.01772	7.11532	7.11133	6.80718	6.82271	6.86092	7.14332	7.20831	7.21619
ENSMUSG00000031848	Lsm4	0.00668702	0.00883951	0.76668		4.91436	5.04903	5.11982	4.88062	4.78654	4.76907	4.82201	4.68138	4.79956	5.0378	5.17248	5.24259	4.65917	4.59658	4.41748	4.52847	4.44862	4.85985
ENSMUSG00000031933	Folr4	0.00488669	0.00805691	0.167479		2.6375	1.94632	1.98054	3.84925	3.36199	4.01328	2.80855	2.00256	1.85794	4.10247	5.1455	5.15492	5.01863	3.73368	4.55108	6.50223	6.39042	6.22511
ENSMUSG00000031951	Tmem231	0.00407113	0.00769952	2.15282		3.7413	3.82734	3.91632	2.97207	3.29377	3.4287	3.91226	4.01217	4.15886	3.25935	2.69199	2.81325	3.24244	3.91228	3.67013	2.87028	3.66775	2.2397
ENSMUSG00000031995	St14	0.00653359	0.00877046	0.525569		5.26587	5.23033	4.99744	6.07687	5.77059	5.99086	4.14151	4.11581	4.25726	5.3889	4.78987	5.11996	4.60304	4.29322	4.31007	5.94732	6.13224	5.45314
ENSMUSG00000032076	Cadm1	0.00832351	0.00934593	0.160032		0.100416	0.223688	-0.380749	0.374361	-0.0634758	-0.750963	-2.52805	-2.47957	-3.25453	-1.07757	0.393857	0.352265	0.394586	0.241298	-0.183526	3.08553	3.61599	1.49904
ENSMUSG00000032094	Cd3d	0.00419381	0.00775053	0.703299		6.70772	6.48864	6.52667	6.79637	6.79984	6.74562	6.81177	6.57787	6.71463	7.17002	7.14248	7.31513	6.14061	6.11288	6.01194	5.56116	5.52424	6.35622
ENSMUSG00000032182	Yipf2	0.00166429	0.00616376	0.68936		5.0613	4.89507	5.03237	4.92298	5.17631	5.14686	5.26869	5.10843	5.2345	5.70673	5.8426	5.6723	5.50904	5.46707	5.59738	6.00505	5.69316	5.95565
ENSMUSG00000032202	Rab27a	0.00260712	0.00698397	1.30032		6.60782	6.59448	6.59109	6.32236	6.35021	6.49608	6.17802	6.11421	6.12028	5.85605	5.67408	5.74576	6.09667	6.21405	6.13569	5.16569	5.18872	5.46244
ENSMUSG00000032216	Nedd4	0.00303546	0.00723798	1.38007		7.07642	7.1334	7.16234	6.62506	6.85668	6.9106	6.8656	6.87907	6.77459	6.46974	6.40372	6.25158	6.68565	6.78808	6.73615	6.66823	6.8581	6.41731
ENSMUSG00000032263	Bckdhb	0.00962089	0.00988999	0.6439		0.700494	0.770328	0.148724	0.816487	0.658165	0.824652	1.66681	1.7826	1.82247	2.1363	2.53063	2.51023	2.40078	1.74053	2.48286	3.61059	3.34283	3.23663
ENSMUSG00000032267	Usp28	0.00766398	0.00919354	0.450283		2.86639	3.10499	2.83901	3.5923	3.52812	3.42825	3.17831	3.0171	2.76707	3.74417	4.37406	4.29754	3.18995	2.61317	3.03948	4.31087	4.08675	4.67557
ENSMUSG00000032312	Csk	0.000419276	0.00463501	0.883402		12.6612	12.5906	12.5683	12.8024	12.7655	12.6997	12.5319	12.5326	12.5723	12.7117	12.7179	12.7438	12.6783	12.6169	12.6258	12.8418	12.8963	12.9282
ENSMUSG00000032333	Stoml1	0.00539264	0.00816323	0.605715		0.961964	1.25979	1.32426	1.70107	1.59725	1.51158	1.74043	1.8181	1.77554	2.2413	2.62805	2.63459	2.12188	1.89861	1.96211	3.20197	3.14657	2.76977
ENSMUSG00000032336	Nptn	0.00964184	0.00989775	1.61945		5.8256	5.88398	5.8541	5.40371	5.51293	5.50915	5.66858	5.73404	5.73658	5.30716	4.92423	4.8213	5.35972	5.60012	5.34708	4.11292	4.33293	4.1993
ENSMUSG00000032344	Mb21d1	0.000745453	0.00527027	1.58026		4.24874	4.52651	4.25649	4.09671	3.90528	4.22119	4.14578	3.98107	4.0506	3.29657	3.42949	3.47091	3.59565	3.84904	4.02892	2.89724	2.9718	3.30809
ENSMUSG00000032399	Rpl4	0.00757713	0.00917066	0.668078		11.1343	11.1167	11.1348	11.1688	11.1205	11.1338	11.6148	11.3705	11.4387	11.8942	12.0654	12.2101	11.347	11.2686	11.232	11.4242	11.6161	12.0648
ENSMUSG00000032402	Smad3	0.00166566	0.00616376	1.56952		11.9706	11.8996	12.0306	11.6129	11.5113	11.6334	11.9228	12.0405	12.0373	11.5024	11.2943	11.2529	11.7291	12.0037	11.8231	10.594	10.5554	10.7439
ENSMUSG00000032446	Eomes	0.00524402	0.00812025	0.629609		8.51772	8.17063	8.12721	9.16367	8.93427	9.25543	8.24378	8.16818	8.11712	9.05242	8.65525	8.82384	8.26275	8.29376	8.44134	8.05307	7.5877	8.49661
ENSMUSG00000032479	Map4	0.00633128	0.00872707	1.26047		6.34491	6.41106	6.43883	6.43922	6.26221	6.41031	6.31721	6.31646	6.40772	6.12432	5.97009	5.94509	6.26876	6.36664	6.35228	5.56226	5.6007	5.60463
ENSMUSG00000032494	Tdgf1	0.00820601	0.00929449	0.278714		-1.32491	-1.20164	0.20424	0.645231	0.0798078	0.199236	-1.17383	-0.551125	-1.6897	1.06275	0.616751	0.435258	-0.805622	-0.832769	-0.257791	-0.400844	0.783222	-0.0554515
ENSMUSG00000032507	Fbxl2	0.000688587	0.00523473	2.12666		4.47653	4.5998	4.52684	4.13214	4.09383	4.3297	4.91186	5.0777	5.05839	4.13068	3.84224	3.80925	4.78543	5.08218	4.50846	1.63968	1.57792	2.0371
ENSMUSG00000032515	Csrnp1	0.00717489	0.00901145	0.825901		6.7536	7.60884	7.86092	5.07	5.13004	5.19588	4.99107	5.05439	5.13796	5.27093	5.38454	5.35583	5.61813	5.44181	5.21306	6.26049	6.836	5.9574
ENSMUSG00000032519	Slc25a38	0.00142116	0.00600571	0.860831		6.2382	6.50307	6.4528	6.3542	6.3586	6.35338	6.23662	6.30631	6.2639	6.46395	6.4692	6.52228	6.2795	6.17966	6.23224	6.49261	6.5943	6.32644
ENSMUSG00000032527	Pccb	0.00249149	0.00685776	0.637086		7.32283	7.32428	7.49426	7.99428	7.92998	7.71716	7.66634	7.5656	7.57942	8.13605	8.19381	8.43282	8.13622	7.83175	7.95771	8.48182	8.55489	8.70101
ENSMUSG00000032528	Vipr1	0.00128731	0.00584046	0.381602		5.84992	5.53209	5.82718	6.92663	6.98941	6.61742	6.60749	6.23093	6.20409	7.51189	7.83523	7.86497	6.78529	5.98709	6.72042	7.71139	7.56213	8.32091
ENSMUSG00000032555	Topbp1	0.00631808	0.00872329	1.23378		4.88544	5.05865	4.98912	4.85567	4.71924	4.99026	4.47292	4.42064	4.29467	4.09158	4.05346	4.13395	4.00966	3.96922	4.00594	4.11833	3.99784	3.83408
ENSMUSG00000032560	Dnajc13	0.00207488	0.0066059	1.13433		5.49544	5.56804	5.612	5.88225	5.83416	5.89117	5.55648	5.59375	5.53975	5.41736	5.37895	5.34817	5.25124	5.28487	5.34795	5.13707	5.31991	5.19588
ENSMUSG00000032561	Acpp	0.00142316	0.00600571	0.319099		2.29303	3.04967	2.18374	3.74676	3.21685	3.62579	3.00163	2.59817	2.55236	4.08515	4.61606	4.39473	3.36537	3.37503	3.2929	4.3909	4.41644	4.68754
ENSMUSG00000032582	Rbm6	0.0032904	0.0073337	1.12626		8.90536	8.7756	8.78841	8.85404	8.92941	8.89993	9.11877	9.11337	9.17176	8.98998	8.924	8.97532	9.12442	9.03766	9.23149	9.12288	8.99582	8.9243
ENSMUSG00000032596	Uba7	0.00730389	0.00904389	0.817255		7.56881	7.27306	7.2055	8.14526	7.98087	7.52344	7.72953	7.83727	7.8267	8.18132	8.03254	8.05306	7.90325	7.84667	8.02168	8.49895	8.31997	8.11541
ENSMUSG00000032601	Prkar2a	0.00999027	0.00999027	1.40801		5.48697	5.6876	5.56481	5.35547	5.51564	5.58805	5.86265	5.99725	5.94278	5.62497	5.41456	5.28216	6.04402	5.97912	6.04302	5.18389	5.39668	5.43153
ENSMUSG00000032604	Qars	0.00528257	0.00812025	0.889819		6.44946	6.41404	6.47623	6.4653	6.42734	6.38658	6.25517	6.17822	6.2161	6.37155	6.35717	6.42602	6.12285	6.16469	6.16227	6.23181	6.21409	6.44174
ENSMUSG00000032643	Fhl3	0.000114652	0.00419809	0.548744		2.47797	2.80769	2.48065	3.14145	2.96956	3.1596	2.1874	2.17056	2.24442	3.14486	2.96514	3.08976	2.40694	2.29132	2.41174	3.37876	3.07249	3.12119
ENSMUSG00000032656	2019-03-03	0.00135224	0.00600571	1.59901		1.25708	1.13934	1.27278	0.24488	0.567113	0.56164	1.96184	1.99646	1.91702	1.42923	1.26833	1.14621	1.9309	2.0479	1.5357	0.44923	0.939078	0.686692
ENSMUSG00000032657	Fam189b	0.00168981	0.00618819	0.769888		5.23572	5.06891	5.19682	5.673	5.62105	5.47166	6.18605	6.22785	6.30156	6.55477	6.60916	6.68339	6.30609	6.16341	6.16175	5.85117	5.75714	6.34421
ENSMUSG00000032666	1700025G04Rik	0.000531685	0.00473695	1.76433		5.40991	5.28092	5.49995	4.8116	4.89968	4.91198	5.52478	5.79057	5.63913	4.80165	4.81492	4.88053	5.72613	5.49052	5.54509	4.02418	3.91038	4.41953
ENSMUSG00000032690	Oas2	0.00504045	0.00808472	0.401403		6.46359	6.54641	6.08487	8.21249	7.65312	6.46898	5.68008	5.46332	5.03252	6.4306	6.85568	6.84028	6.6707	6.51042	7.52927	8.44257	8.11073	7.37805
ENSMUSG00000032757	Bet1	0.00560326	0.00824935	1.45688		9.31491	9.47097	9.36597	9.27951	9.64792	9.53712	9.66208	9.75177	9.60319	9.31001	9.04288	9.03552	9.69142	9.86168	9.92991	9.45252	9.51188	9.41029
ENSMUSG00000032788	Pdxk	0.00817329	0.00929356	1.4584		8.60036	8.77865	8.93649	8.19928	8.30346	8.14057	9.04426	9.20555	9.38447	8.74741	8.68652	8.56719	9.46246	9.47641	9.42296	8.91342	9.09676	8.62467
ENSMUSG00000032834	Pwp2	0.00104857	0.0056444	0.841961		2.51385	2.64763	2.60704	2.91598	2.95795	2.79117	3.24112	3.23119	3.28882	3.459	3.53839	3.50827	3.63567	3.39433	3.65867	3.69027	3.8179	4.10646
ENSMUSG00000032870	Smap2	0.000304092	0.0045441	0.787721		8.05192	7.9229	8.00338	8.00834	8.04981	8.04037	8.0345	7.98163	7.96951	8.32751	8.3095	8.38137	7.92208	8.02102	7.91735	8.09225	8.12177	8.20433
ENSMUSG00000032883	Acsl3	0.00416716	0.00773984	0.297403		3.66077	3.66374	3.78084	4.68749	4.01897	3.87893	3.97649	3.30769	3.00463	5.05796	5.15697	5.3224	5.35212	3.74001	4.59738	6.69105	6.85066	6.46296
ENSMUSG00000032890	Rims3	0.000516274	0.00473695	0.586529		2.63782	2.3569	2.55245	2.57324	2.62848	2.55255	1.92039	1.89105	1.86042	2.55352	2.80067	2.62684	2.64119	2.70124	2.72544	5.06778	5.19612	3.14544
ENSMUSG00000032932	Hspa13	0.00427148	0.00777297	1.5848		6.17227	5.91831	5.9602	5.88425	5.85099	5.99686	5.72187	5.73177	5.67636	5.04508	5.24061	4.8514	6.02053	5.80101	5.78549	5.61444	5.85641	5.57575
ENSMUSG00000033083	Tbc1d4	0.000201562	0.00419809	0.307579		6.75528	6.54213	6.32434	7.65815	7.57325	7.44478	5.84729	5.54045	5.73958	7.24659	7.5756	7.40805	6.91017	6.76893	6.66049	8.4343	9.05133	8.25426
ENSMUSG00000033209	Ttc28	0.00213011	0.00665108	0.250965		0.0839664	0.207239	0.55179	0.602505	0.783017	0.524953	1.05325	1.04068	0.775165	2.48258	2.95965	3.41019	2.28328	1.17147	1.85376	3.64543	3.56312	3.86565
ENSMUSG00000033282	Rpgrip1l	0.00339505	0.00733576	1.79204		0.151679	0.764536	0.463787	0.951198	0.758184	1.2413	0.773769	0.904873	0.691583	-0.242984	0.169919	-0.0815179	0.958707	0.667375	0.919632	0.217218	0.773605	0.0523089
ENSMUSG00000033295	Ptprf	0.00115164	0.0056444	0.125129		-0.682988	-0.766167	-0.51783	0.16997	0.0496153	-1.64213	-1.27602	-1.22755	-1.25423	1.02814	2.17362	2.03598	-0.481182	-0.628623	-0.944311	2.402	3.43089	2.1499
ENSMUSG00000033307	Mif	0.00312433	0.0073105	0.629785		0.21241	0.382038	0.0985917	0.484521	0.482951	0.294567	1.742	1.56272	1.59913	2.12361	2.40458	2.37687	1.87118	1.81806	1.81259	2.0557	2.13794	2.68051
ENSMUSG00000033316	Galnt9	0.00235774	0.00682025	0.354292		-1.2105	-0.955984	-1.14375	0.443912	-0.311247	0.244401	-0.501688	-0.299865	-0.277513	1.30908	0.726959	1.37586	0.201873	0.277819	0.775466	1.34362	1.11129	1.43041
ENSMUSG00000033318	Gstt2	0.00558574	0.00824295	0.532166		4.192	4.21377	4.1557	4.82715	4.80989	4.61907	4.02633	3.682	3.52019	4.50736	4.7658	4.68551	3.72854	3.55424	3.45924	4.66593	4.15364	4.7163
ENSMUSG00000033355	Rtp4	0.000789704	0.00531081	0.597397		2.55598	2.35673	2.0739	4.3824	3.99477	3.01549	2.50691	2.53	2.37701	3.14667	3.15097	3.34599	2.34606	2.081	3.00462	2.71888	2.50561	2.539
ENSMUSG00000033373	Fntb	0.00616386	0.00863203	0.393994		0.785893	0.65325	0.984387	1.41186	1.16918	1.06097	0.906284	0.741114	0.288468	1.69123	1.97868	2.29722	1.13122	0.652575	0.97083	2.36504	2.03308	2.70403
ENSMUSG00000033429	Mcee	0.0071141	0.00900201	0.805509		3.09583	3.11508	2.9618	3.2852	3.36788	3.39851	3.12176	2.93925	3.10416	3.33458	3.36284	3.40383	3.42254	2.84791	2.92739	3.14985	3.0072	3.43468
ENSMUSG00000033436	Armcx2	0.000226727	0.00435767	0.598434		1.67771	0.806957	0.877897	2.46953	2.42563	2.43629	2.09171	2.01059	2.18672	2.81085	2.805	2.89538	2.26584	2.49484	2.38632	3.19049	3.19018	3.21585
ENSMUSG00000033470	Cysltr2	0.00802174	0.00922886	1.52318		3.11165	2.97724	3.31266	2.82152	2.93842	2.96345	3.44561	3.47208	3.66546	3.06722	2.72301	2.97164	3.33475	3.36358	3.38946	2.22051	1.59383	1.96309
ENSMUSG00000033542	Arhgef5	7.60498e-05	0.00372693	0.16587		-2.09803	-2.1812	-2.17388	-0.603522	-0.472337	-0.607864	-2.78727	-2.7388	-2.75416	0.00389569	-0.477376	-0.0311364	-0.431551	-0.952513	-2.05449	1.21414	1.27596	0.421047
ENSMUSG00000033577	Myo6	0.00281197	0.00708579	0.525741		1.66266	1.83888	1.48262	1.266	1.47215	1.69988	0.917479	0.891569	0.792891	1.53386	1.8563	1.99451	1.80388	1.49844	1.67897	3.01558	2.93316	2.64461
ENSMUSG00000033629	Ptplad1	0.00301835	0.00723798	0.875805		4.22473	4.27639	4.25064	4.73199	4.6574	4.78907	4.32659	4.31247	4.29024	4.47575	4.55669	4.47081	4.4501	4.22903	4.44083	4.60373	4.58373	4.97133
ENSMUSG00000033632	AW554918	0.00581405	0.00841531	1.14728		4.44393	4.2463	4.43167	4.08759	4.34952	4.09699	4.75447	4.83241	4.70968	4.56185	4.58454	4.5555	4.64079	4.72779	4.77793	4.78623	4.74809	4.88498
ENSMUSG00000033658	Ddx19b	0.00253751	0.00692287	1.31976		6.56401	6.77028	6.86968	6.47066	6.47513	6.51031	6.53585	6.61297	6.62853	6.28567	6.10557	6.18528	6.09047	6.06475	6.03722	5.87122	6.15689	5.69431
ENSMUSG00000033685	Ucp2	0.00494112	0.00807945	0.821058		9.26983	9.25676	9.37036	9.6183	9.46568	9.42362	9.04559	9.04934	9.08406	9.29525	9.29467	9.4424	9.13247	9.32121	9.02335	9.67759	9.72742	9.33395
ENSMUSG00000033730	Egr3	0.00420718	0.00775053	0.414003		0.721384	2.24169	2.87014	0.462165	0.124963	-0.296548	-0.551497	-0.646515	-0.638069	0.268087	1.00745	0.705243	1.31771	0.265206	0.777448	3.36384	3.2849	2.45194
ENSMUSG00000033809	Alg3	0.00841918	0.00939035	0.826187		2.51491	2.57138	2.76395	2.6439	2.72237	2.63609	3.03357	3.06735	3.1416	3.357	3.43766	3.27425	3.31338	3.19536	3.38577	3.67055	3.3545	3.64751
ENSMUSG00000033813	Tcea1	0.00450762	0.00789649	1.26201		7.60153	7.52051	7.46057	7.60088	7.55796	7.71539	7.86491	7.81422	7.76164	7.54476	7.50898	7.37983	7.46945	7.57576	7.53275	6.90914	7.04959	7.19944
ENSMUSG00000033847	Pla2g4c	0.00699384	0.00897817	2.53623		0.147635	1.60275	-0.0908102	0.897499	0.963095	1.38245	-0.200937	-0.469321	-0.128943	-1.12475	-1.85374	-1.84878	-0.997578	-1.18519	-0.759924	-0.206135	-0.659204	-1.11896
ENSMUSG00000033863	Klf9	0.00923005	0.00977934	0.595831		-1.54898	-0.0528981	0.166583	-1.43299	-0.91478	-0.668213	-1.04009	-0.894865	-1.35189	-0.243327	-0.289066	-0.51338	-0.499177	-0.408004	-0.000152316	-0.139487	0.475495	-0.304396
ENSMUSG00000033904	Ccp110	0.00212095	0.00665108	1.7767		3.64752	3.65576	3.40625	3.54023	3.15654	3.9222	3.20127	3.21504	3.00044	2.42203	2.38573	2.12138	3.06154	2.94682	3.25471	2.60117	2.71512	2.65216
ENSMUSG00000034024	Cct2	0.00367382	0.0075979	0.845769		8.45924	8.45958	8.52215	8.51727	8.48802	8.48848	8.20542	8.09955	8.11448	8.34087	8.38758	8.41599	8.04655	8.09061	8.05073	8.11012	8.22208	8.44568
ENSMUSG00000034028	Cd226	0.00296037	0.00718366	1.73568		6.92095	6.99127	7.16855	6.96013	7.07896	7.03161	6.99924	7.01098	6.86833	6.39274	6.05327	6.04603	6.45417	6.41381	6.2888	4.88157	4.8136	5.11295
ENSMUSG00000034109	Golim4	0.000739188	0.00527027	2.03086		8.26652	8.43832	8.59851	7.64417	7.87798	7.8821	8.59579	8.86128	8.90218	7.86863	7.69528	7.72907	8.75229	8.69648	8.68717	7.42768	7.55452	7.35935
ENSMUSG00000034117	Ptgdr2	0.00578451	0.00841531	3.95243		5.46941	6.06404	5.9301	4.48061	5.13621	4.81727	6.48719	6.5003	6.61677	5.21717	4.48622	3.95265	5.23706	6.79488	5.30022	1.42846	2.75645	0.797885
ENSMUSG00000034121	Mks1	0.000580428	0.00481588	0.698283		3.89783	3.40198	3.68754	4.37093	4.48281	4.00671	4.41578	4.53143	4.55972	5.03318	5.06149	4.9666	4.61801	4.57535	4.76181	5.34848	5.44335	5.01187
ENSMUSG00000034165	Ccnd3	0.00926091	0.00977934	1.33485		7.8887	7.84561	7.96865	7.76108	7.76218	7.79278	8.15662	8.28937	8.41774	7.93034	7.7797	7.90366	8.38446	8.42264	8.40706	7.16374	7.06216	7.34865
ENSMUSG00000034171	Faah	0.00336865	0.00733576	0.700457		3.75375	4.15473	3.6431	4.61958	4.51654	4.43164	3.99673	3.98338	3.8358	4.57052	4.43659	4.34969	3.89705	3.77539	4.09469	4.68065	4.43287	4.79929
ENSMUSG00000034189	Hsdl1	0.0088286	0.00955522	0.733051		6.03303	5.91235	6.00142	6.09627	6.2117	6.23707	6.24242	6.17824	6.27483	6.50092	6.77336	6.76526	6.54406	6.48842	6.51753	6.82427	6.86788	7.11287
ENSMUSG00000034245	Hdac11	0.00217144	0.00669478	2.87492		0.238781	0.0796539	0.24782	0.220472	0.038499	-0.277846	2.5096	2.95758	3.0045	1.40188	1.00666	1.49258	3.34876	3.38184	3.21493	1.80439	1.98318	1.74431
ENSMUSG00000034271	Jdp2	0.000353519	0.00463501	0.431686		1.60893	1.65203	1.1634	2.2863	2.21347	2.2703	0.487057	0.299463	0.322829	1.4548	1.53485	1.75554	0.46125	0.791364	0.733683	1.54201	1.76428	0.727826
ENSMUSG00000034292	Traf3ip1	0.00229066	0.00681498	1.64062		4.61141	4.38507	4.69651	4.3118	4.44299	4.43295	4.69533	4.64554	4.85484	3.98932	4.17118	3.89248	4.22674	3.95498	4.7047	3.92642	3.49335	3.79692
ENSMUSG00000034353	Ramp1	0.00539456	0.00816323	0.162585		-1.06193	-0.100413	-1.64726	-0.375626	-1.10426	-0.750498	0.666962	-0.0908623	-0.248912	1.96431	3.0308	3.19428	1.29515	-0.0104232	0.271956	2.44797	2.64789	3.00653
ENSMUSG00000034401	Spata6	0.000812682	0.00531081	0.855902		5.74716	5.63711	5.50257	5.69873	5.76929	5.86427	5.60443	5.5968	5.57338	5.80338	5.78428	5.8604	5.45219	5.32604	5.39428	5.15428	5.18506	5.27513
ENSMUSG00000034453	Polr3b	0.00638466	0.00876106	0.853093		5.82654	5.88301	5.86507	6.03389	6.07734	5.96512	5.78021	5.68277	5.69152	5.8859	5.97349	5.98279	5.57229	5.71266	5.65957	5.73467	5.83193	5.90254
ENSMUSG00000034544	Rsrc1	0.00269795	0.00701885	1.24191		6.90284	6.88172	6.98982	6.78032	6.74684	6.8092	7.01505	6.94457	7.04673	6.70823	6.74096	6.61949	6.99507	6.88368	7.01536	6.85575	7.07431	7.02487
ENSMUSG00000034586	Hid1	0.00280297	0.00708579	1.44966		8.94883	8.74187	8.83017	7.7317	8.10414	7.90723	8.98186	9.13055	9.154	8.66133	8.44854	8.54938	9.02419	9.13321	9.01271	7.47135	7.48616	7.95171
ENSMUSG00000034593	Myo5a	0.00231446	0.00681564	1.63572		6.69721	6.99808	6.97282	6.57071	6.57294	6.88591	6.5597	6.78794	6.62374	6.00601	6.04154	5.79405	6.37522	6.54606	6.43866	7.02001	7.35562	6.25758
ENSMUSG00000034659	Tmem109	5.36451e-05	0.00352717	1.5499		6.43954	6.6359	6.48158	6.32747	6.25031	6.37848	6.97329	7.05499	7.0711	6.43502	6.38455	6.38329	7.10393	7.16797	7.04945	6.18803	6.36793	6.50222
ENSMUSG00000034751	Mast4	0.00593304	0.00848038	0.280901		1.50426	1.73578	1.39044	2.31925	2.70382	2.20588	0.945862	1.06346	0.738456	2.09609	3.1613	2.98599	3.43363	2.28249	2.89886	5.42391	5.5554	4.26848
ENSMUSG00000034786	Gpsm3	0.00940379	0.00981988	0.841095		6.47063	6.33336	6.4072	6.48264	6.35181	6.48057	6.49044	6.52665	6.61602	6.75859	6.75349	6.87001	6.74729	6.77525	6.69037	6.69887	6.5808	6.76264
ENSMUSG00000034832	Tet3	0.00250843	0.00685776	0.710657		9.22491	9.30009	9.38317	9.83582	9.69306	9.65415	8.71043	8.83717	8.62248	9.28937	9.19703	9.16199	8.68633	8.53518	8.61967	9.39239	9.31795	9.31207
ENSMUSG00000034833	Tespa1	0.000839436	0.00531081	1.54485		3.48609	3.34933	3.36718	3.63633	3.79212	3.47406	4.5859	4.56822	4.71779	4.09582	3.9684	3.92529	4.40458	4.46497	4.49362	3.44111	3.55098	3.77049
ENSMUSG00000034853	Acot11	0.00766899	0.00919354	1.78446		4.12419	4.04464	4.38097	4.75238	4.44313	4.57575	4.92573	5.03296	5.1859	4.5021	3.99743	4.13859	5.14389	5.05274	5.16377	4.22576	4.4389	3.49265
ENSMUSG00000034881	Tbxa2r	0.0072391	0.00902953	0.584414		5.6935	5.38915	5.76399	6.38769	6.21857	6.10591	6.44947	6.28276	6.56314	6.99334	7.18438	7.44245	6.8366	6.68892	6.86141	6.74054	6.51226	7.66244
ENSMUSG00000034903	Cobll1	0.00507887	0.00808472	1.58181		5.24983	5.20009	5.25995	5.01887	4.97963	5.24618	4.75398	4.81328	4.78405	4.35584	4.02653	3.98421	4.62202	4.92259	4.62348	3.99709	4.05	3.76771
ENSMUSG00000034951	Cog7	0.00464322	0.00794253	0.758411		3.58163	3.71551	3.72284	3.56384	3.3089	3.47811	3.83499	3.8516	3.84667	4.11884	4.25154	4.35972	4.07546	4.09452	4.0604	4.88314	4.67991	4.3614
ENSMUSG00000034994	Eef2	0.00345519	0.00733576	0.735787		12.2712	12.3377	12.4828	12.1563	12.0826	12.0576	11.9902	11.8626	11.9346	12.2998	12.3221	12.4935	12.0099	12.1304	11.9121	12.2055	12.3724	12.6064
ENSMUSG00000035151	Elmod2	0.00164505	0.00616376	1.46226		4.49496	4.43945	4.42777	4.49977	4.68365	4.60084	4.47731	4.49315	4.39307	3.89264	4.02612	3.80017	4.27752	4.34817	4.49696	4.28815	4.21734	3.80152
ENSMUSG00000035152	Ap2b1	0.000775353	0.00531081	1.08608		6.19164	6.18961	6.28692	6.45966	6.29187	6.4748	6.326	6.36493	6.36012	6.23501	6.22287	6.23577	6.27652	6.42668	6.37958	6.15339	6.24793	6.09029
ENSMUSG00000035168	Tanc1	0.000979633	0.00558294	0.717395		6.28706	6.44237	6.42152	6.59785	6.55833	6.52369	6.18852	6.12647	6.00216	6.57401	6.58044	6.60018	5.71082	5.75282	5.76823	5.71726	5.93572	6.27699
ENSMUSG00000035239	Neu3	0.00781467	0.0091941	0.515611		1.23523	1.5029	1.77845	3.22016	2.86092	2.78613	1.48037	1.87118	2.12204	2.70444	2.75989	2.8762	2.27488	1.4518	1.86011	1.95891	2.32983	2.36668
ENSMUSG00000035242	Oaz1	0.00318881	0.00733338	0.856263		6.90377	6.85346	6.65793	6.44768	6.43277	6.31198	7.96855	7.93813	7.94769	8.1442	8.13813	8.24366	7.93228	7.82624	7.72052	7.77391	7.88068	7.78274
ENSMUSG00000035283	Adrb1	0.00281941	0.00708579	2.4276		3.46685	3.074	3.08696	0.775486	2.01629	1.58961	3.81289	4.21416	4.35433	3.03492	2.65687	2.85101	3.92626	3.90996	3.77057	3.33473	3.76388	1.22535
ENSMUSG00000035310	Lin54	0.0089021	0.00959587	1.41394		6.80053	7.11468	7.08143	6.41912	6.37621	6.66642	6.2073	6.30653	6.15237	5.70361	5.89508	5.56835	6.038	6.25384	6.53292	5.8591	5.93961	5.87712
ENSMUSG00000035311	Gnptab	0.00432372	0.00777297	1.48902		9.4576	9.48645	9.63176	8.977	9.03771	9.12346	9.1544	9.19324	9.25914	8.81163	8.50383	8.56825	8.84137	8.99931	8.92544	8.16666	8.25292	8.15525
ENSMUSG00000035473	Galm	0.00438304	0.00782049	0.504224		3.21526	2.73281	3.31557	3.69383	4.11452	4.08371	3.3242	3.46757	3.03381	4.25411	4.07259	4.46248	3.27874	3.33959	3.44283	4.32087	3.90804	4.45698
ENSMUSG00000035547	Capn5	0.00983238	0.00995348	0.30513		-1.10857	-0.654095	-1.0473	-1.55446	-1.9087	-1.45791	-2.27684	-1.87327	-1.74788	-0.807318	0.346808	-0.299978	0.272436	-0.475329	-0.482297	2.39766	2.45092	1.27278
ENSMUSG00000035575	Utp6	0.00968037	0.00990637	1.15948		6.49696	6.35701	6.34208	6.5644	6.52825	6.49869	6.49654	6.41895	6.38967	6.19669	6.28708	6.18094	6.44012	6.49036	6.57259	6.30541	6.41388	6.45068
ENSMUSG00000035596	Mboat7	0.000516771	0.00473695	0.773199		5.11678	5.09161	4.98386	5.21471	5.07217	5.01056	4.98143	5.00254	4.99921	5.31222	5.35088	5.43334	5.38623	5.16107	5.35055	5.88728	6.02306	5.80831
ENSMUSG00000035621	Midn	0.000244318	0.00435767	0.733972		4.3766	4.54358	4.61509	4.69082	4.52213	4.47786	3.95426	3.97345	4.00804	4.44057	4.47134	4.36245	4.56037	4.47179	4.55549	5.1351	4.99803	4.91788
ENSMUSG00000035671	Zswim4	0.000446439	0.00465927	0.769052		5.80781	5.63811	5.78759	5.7293	5.69687	5.34178	5.49511	5.60442	5.54799	5.95463	5.89727	5.93216	5.55505	5.73093	5.60932	6.22094	6.44964	6.12248
ENSMUSG00000035692	Isg15	0.00862891	0.00944285	0.602259		1.75024	1.86695	1.86469	3.54205	3.03455	2.39406	1.69704	1.60855	1.58665	2.33097	2.12214	2.63377	1.08508	1.49341	1.45148	1.41793	1.32833	1.20852
ENSMUSG00000035764	Fbxo45	0.00262543	0.00699717	1.22969		2.15182	2.20265	2.10697	2.04518	1.8441	2.10985	1.80054	1.90682	1.89428	1.51184	1.611	1.5839	1.63909	1.7848	1.69857	1.60634	1.56474	1.34636
ENSMUSG00000035770	Dync1li2	0.000866164	0.00531632	1.50296		6.11095	6.37742	6.22612	5.81844	6.00212	6.10725	6.11045	6.17423	6.10279	5.65766	5.51908	5.44731	5.84608	6.17317	5.95516	5.61535	5.52702	5.45652
ENSMUSG00000035781	R3hdm4	0.00498251	0.00808472	0.878426		7.0695	7.01665	7.14288	6.97708	6.99862	6.96579	6.78009	6.75391	6.84345	6.9423	6.98447	7.01169	7.01058	7.01226	6.85463	7.11192	7.03291	7.09399
ENSMUSG00000035863	Palm	9.88873e-05	0.00419809	3.17151		4.94746	5.06604	4.60228	3.69568	4.16981	3.69568	3.84967	3.91732	4.16142	2.31317	2.22421	2.39553	3.03238	3.97907	2.99817	3.10958	3.24455	2.19289
ENSMUSG00000035877	Zhx3	0.00196145	0.00642054	1.33837		1.37775	1.36326	1.43333	0.951501	0.748267	1.05772	1.07034	1.11044	1.22745	0.684028	0.678556	0.784211	1.36581	1.14732	0.972185	0.721262	0.674005	0.930251
ENSMUSG00000035898	Uba6	0.00783976	0.0091941	1.60865		6.59216	6.68055	6.78737	6.8959	6.8734	7.17914	6.71902	6.63655	6.49885	6.13259	5.95648	5.7078	6.48491	6.7093	6.60356	6.22361	6.18693	6.20603
ENSMUSG00000035900	Gramd4	0.00479014	0.00799718	0.635679		7.4644	7.39307	7.47499	7.82106	7.75871	7.57425	7.39813	7.31975	7.51359	7.88414	8.07571	8.23251	7.78262	7.50935	7.81228	8.14409	8.00774	8.36214
ENSMUSG00000035901	Dennd5a	0.00714	0.00900201	2.07716		9.52257	9.66342	9.57597	8.65189	8.96536	8.98194	9.70592	9.87827	9.88478	9.16583	8.60332	8.53597	9.5406	9.75867	9.51846	8.56384	8.81253	8.12518
ENSMUSG00000035941	Ibtk	0.00397531	0.00769037	0.841578		3.38354	3.31584	3.39683	3.66626	3.48049	3.6207	3.42692	3.3523	3.31736	3.66373	3.60599	3.57335	3.30306	3.33825	3.49394	3.92229	4.03007	3.65193
ENSMUSG00000036053	Fmnl2	0.00785287	0.0091941	0.195467		0.201335	0.571522	0.274862	0.497899	0.409517	0.208506	-1.29278	-1.51082	-2.26653	-0.0853982	1.05287	1.02739	1.04469	0.549761	0.585904	3.37733	4.10606	2.34001
ENSMUSG00000036061	Smug1	0.00153452	0.00602217	1.20391		2.63856	2.36398	2.39594	2.66002	2.92189	2.7667	3.21385	3.23314	3.14967	2.95139	2.95867	2.88343	3.30119	3.26604	3.38378	3.21532	2.69478	3.20058
ENSMUSG00000036225	Kctd1	0.00374355	0.00765515	0.754971		2.57046	2.67008	3.07637	3.12764	3.16975	3.03007	2.7591	2.67633	2.87597	3.22715	3.18791	3.11286	2.49367	2.773	2.28409	2.9923	2.80247	3.20119
ENSMUSG00000036241	Ube2r2	0.00582606	0.00841531	0.767104		6.47095	6.29938	6.31894	6.56365	6.44493	6.1246	6.37654	6.25664	6.35133	6.59118	6.79375	6.74709	6.4469	6.34814	6.2046	6.81437	6.85926	6.7862
ENSMUSG00000036438	Calm2	0.00474568	0.00796409	1.10666		7.40478	7.45403	7.44293	6.93258	7.03726	6.9747	7.51565	7.49314	7.43388	7.34359	7.31819	7.34226	7.15595	7.28897	7.13184	6.7461	6.85826	6.7346
ENSMUSG00000036565	Ttyh3	0.000793139	0.00531081	0.651849		4.61766	4.36771	4.59218	4.22663	4.55941	4.12708	4.25936	4.29879	4.41506	4.84495	4.98116	4.99929	4.99882	4.63033	4.92534	5.94259	5.93775	5.84719
ENSMUSG00000036613	Tssc1	0.00425142	0.00776748	0.823993		5.38046	5.5314	5.46611	5.51627	5.507	5.44166	5.2217	5.25725	5.2695	5.44826	5.53226	5.60581	5.2678	5.16108	5.13594	4.8884	5.12452	5.33694
ENSMUSG00000036686	Cc2d1a	0.00496912	0.00808472	1.0908		4.99285	4.87367	4.93856	4.86264	4.81413	4.66603	5.08003	5.08237	5.14622	4.98244	4.98344	4.96656	5.027	5.12543	5.19914	4.74595	4.64692	4.68838
ENSMUSG00000036764	Dnajc12	0.00536999	0.00816323	2.54518		-0.859733	-0.73646	-1.22509	-1.68716	-0.73285	-0.830018	0.72026	0.852914	0.826896	-1.03165	-0.325056	-0.286538	1.08019	1.05305	1.33064	-0.0310864	-0.0634043	0.720066
ENSMUSG00000036775	Decr2	7.51593e-05	0.00372693	0.733694		0.609924	0.308444	0.301523	0.974354	0.876337	0.586429	1.19129	1.14983	1.19889	1.66836	1.59376	1.61813	1.8127	1.53235	1.72694	2.01886	1.8982	1.78606
ENSMUSG00000036810	Cnep1r1	0.00552162	0.00821372	1.17835		4.12504	4.07746	4.18846	3.83739	3.88739	4.23552	3.87624	3.95176	3.87193	3.7038	3.6921	3.59373	3.68234	3.73415	3.69207	3.48064	3.40759	3.46771
ENSMUSG00000036819	Jmjd4	0.00121255	0.00577719	1.28797		4.99853	5.01024	5.10038	4.88203	5.00795	4.98549	5.41036	5.41281	5.37009	5.09609	5.04967	4.95223	5.36982	5.46611	5.2079	5.26258	5.11699	5.28798
ENSMUSG00000036833	Pnpla7	0.0094588	0.00982877	0.866973		4.80745	4.74027	4.67281	4.71747	5.03481	4.65258	5.11145	5.15833	5.1709	5.42285	5.35181	5.28384	5.03873	5.01014	5.24934	5.30311	5.28458	5.2173
ENSMUSG00000036840	Siah1a	0.00546762	0.00819706	0.783626		3.08323	3.06379	3.26732	3.04766	3.1877	3.20755	3.45186	3.53758	3.389	3.75155	3.906	3.77617	3.56199	3.38042	3.40522	3.86952	3.4965	3.77768
ENSMUSG00000036853	Mcoln3	0.00505738	0.00808472	0.260166		3.69065	3.98725	3.71712	6.63143	5.94548	6.45214	4.69048	3.62101	3.72613	5.82447	6.07789	5.96273	5.14779	4.08155	4.91333	6.23045	5.93954	5.98546
ENSMUSG00000036879	Phkb	0.00764989	0.00919354	0.87179		8.00442	8.15441	7.90669	8.05742	8.20063	8.18974	7.86307	7.90059	7.77114	8.06357	8.03366	8.03141	7.77063	7.76827	7.99527	8.30815	8.27303	7.95227
ENSMUSG00000036882	Arhgap33	0.00264223	0.00700691	1.65817		2.95429	3.38003	3.30426	2.9274	2.59668	2.51562	2.13707	2.21756	2.01579	1.57895	1.30493	1.29776	1.91931	2.1678	1.96104	2.57032	2.32916	1.48399
ENSMUSG00000036955	2510003E04Rik	0.0074972	0.00912854	1.14092		2.78117	2.72508	2.64438	2.90625	2.65597	2.82439	3.00657	2.97137	3.01295	2.86259	2.81765	2.74006	3.04192	3.16665	3.17659	2.69655	2.77959	3.09477
ENSMUSG00000036977	Anapc10	0.00766944	0.00919354	1.52019		2.77805	2.49202	2.45424	2.51496	2.91787	2.68681	2.83682	2.76346	2.53839	1.95134	2.1465	2.22807	2.0329	1.7599	1.48355	1.44537	1.43112	2.06843
ENSMUSG00000036983	Tfb1m	0.00463989	0.00794253	1.12343		3.70981	4.24008	3.79902	4.21659	3.93545	4.05523	4.3914	4.31958	4.39203	4.23219	4.17536	4.19174	4.25265	4.17398	4.56179	3.71168	3.85406	4.57016
ENSMUSG00000036986	Pml	0.00951873	0.00984593	0.795429		11.2563	11.2319	11.1557	12.1303	11.6941	11.4051	10.9003	10.9056	10.8886	11.1675	11.1486	11.369	11.1443	11.1929	11.1295	12.2685	12.1223	11.7251
ENSMUSG00000037001	Zfp39	0.000935819	0.00551477	1.20363		0.436291	0.486128	0.461602	0.463701	0.732735	0.522816	0.780658	0.859561	0.856069	0.540819	0.596125	0.55717	0.752307	0.809935	0.797141	0.431189	0.666892	0.790331
ENSMUSG00000037020	Wdr62	0.00293629	0.00717699	1.46067		2.32144	2.48873	2.18661	2.03312	1.77424	1.90795	1.48028	1.60653	1.36361	0.990865	0.843121	0.976549	1.51378	1.28755	1.76593	1.70841	1.06933	0.916299
ENSMUSG00000037104	Socs5	0.00136675	0.00600571	0.505121		3.15687	3.01038	3.43612	4.21	4.21937	3.83174	3.63716	3.52819	3.50429	4.35396	4.51421	4.75738	4.49618	4.30101	4.50788	5.90273	5.82822	5.5461
ENSMUSG00000037138	Aff3	0.00338649	0.00733576	0.386205		8.73201	8.84857	8.88318	10.4139	10.0375	9.90937	8.65185	8.29341	8.08408	9.4261	9.84023	9.8807	8.868	8.68545	8.89008	10.617	10.7498	10.4679
ENSMUSG00000037202	Prf1	0.00208978	0.0066059	1.52095		11.2126	11.0681	11.2573	10.7017	10.8782	10.9595	11.6365	11.7431	11.7809	11.2577	11.0755	11.0123	11.6054	11.9124	11.7219	9.15589	9.26525	10.0626
ENSMUSG00000037211	Spry1	0.00311372	0.00729866	0.135073		-2.2872	-1.18739	-1.25508	-0.255041	-1.3218	-1.36474	-4.23788	-4.92637	-4.51147	-1.29931	-2.48297	-1.22889	-2.73216	-2.59425	-3.43536	-0.785015	-0.687755	-0.376992
ENSMUSG00000037242	Clic4	0.00305481	0.00723798	1.41334		9.76046	9.77101	9.85331	9.32592	9.32773	9.26268	9.56262	9.5717	9.50406	8.89855	9.10272	9.1398	9.93238	9.97922	9.60615	10.1214	10.5024	9.84353
ENSMUSG00000037280	Galnt6	0.00996265	0.00997023	0.89559		6.19763	6.20485	6.22258	6.42662	6.3198	6.33704	6.43625	6.4588	6.45757	6.5485	6.6166	6.66478	6.26842	6.3903	6.34316	6.36841	6.28482	6.67151
ENSMUSG00000037287	Tbcel	0.00181445	0.00626119	0.714421		7.36062	7.26136	7.45323	7.7365	7.64336	7.54905	6.95501	6.9064	6.75075	7.37097	7.30992	7.38674	6.84011	6.84025	6.74501	7.55815	7.42112	7.50507
ENSMUSG00000037295	Ldlrap1	0.000280726	0.00448423	0.772475		5.59442	5.45449	5.42627	5.48	5.5308	5.31432	5.7177	5.70456	5.77722	6.07567	6.1478	6.09333	5.79655	5.75174	5.66327	5.99396	5.94194	6.27607
ENSMUSG00000037306	Man1c1	0.00124473	0.00584046	0.692826		3.98239	4.36447	3.85023	4.36562	4.52183	4.39002	3.42324	3.3311	3.4872	3.85057	4.00039	3.97889	3.78025	3.30418	3.16046	4.85534	4.8549	4.27029
ENSMUSG00000037318	Traf3ip3	0.00236445	0.00682025	0.797581		8.31001	8.16223	8.11806	8.59451	8.58682	8.53831	8.42632	8.33143	8.30079	8.6381	8.66445	8.73488	8.40202	8.35623	8.46014	8.64611	8.47725	8.82079
ENSMUSG00000037331	Larp1	0.00669709	0.00883951	0.909842		10.8587	10.8011	10.9982	10.8542	10.7263	10.6362	10.5586	10.5977	10.6465	10.7509	10.7344	10.7265	10.4915	10.6001	10.6037	10.9129	10.8212	10.9325
ENSMUSG00000037346	Hrh4	0.00299669	0.00723798	0.28781		3.61296	4.42521	4.0874	5.64571	5.48268	5.52963	1.60133	1.56879	1.77291	3.92462	3.42542	2.98341	-0.0619851	1.30478	0.0968677	0.582148	1.08077	-1.02067
ENSMUSG00000037408	Cnnm4	0.000164053	0.00419809	1.31628		2.99661	3.41252	3.2344	2.78267	2.72253	2.83949	2.69919	2.65771	2.66486	2.31071	2.29529	2.22635	2.7298	2.84257	2.82714	2.89639	3.12533	2.58455
ENSMUSG00000037415	Ranbp10	0.00749318	0.00912854	0.83239		5.81529	5.64775	5.72607	5.79512	5.81954	5.65281	5.66933	5.6606	5.71337	5.91864	5.87534	6.04333	5.58593	5.68821	5.86216	6.26961	6.14374	6.2572
ENSMUSG00000037447	Arid5a	0.00433528	0.00777748	1.17188		5.92202	6.33143	6.44869	5.72884	5.77493	5.59426	6.11925	6.1398	6.24503	5.94841	5.93894	5.93025	6.23903	6.46928	6.28345	5.58067	5.517	5.83535
ENSMUSG00000037526	Atg14	0.00289359	0.00710713	0.77577		1.16479	1.2547	1.24505	1.50905	2.0429	1.75854	1.98163	2.00588	2.09112	2.30599	2.46052	2.41101	2.49357	2.02471	2.37234	2.54909	2.82978	2.42321
ENSMUSG00000037552	Plekhg2	0.000358521	0.00463501	0.734947		5.99825	6.02722	6.07818	6.45956	6.29772	6.31375	5.78573	5.885	5.83977	6.22785	6.31774	6.29779	6.28612	6.03335	6.32301	7.01935	6.81615	6.92319
ENSMUSG00000037606	Osbpl5	0.00381281	0.00767699	1.40317		10.676	10.7592	10.5178	10.6352	10.731	10.5426	10.8073	10.8273	10.8849	10.5042	10.2516	10.2977	10.5109	10.8608	10.6507	9.40663	9.35448	9.43789
ENSMUSG00000037617	Spag1	0.00479223	0.00799718	1.74624		4.48639	4.60151	4.50006	3.40683	3.86922	3.84322	3.42694	3.34469	3.14292	2.27702	2.57176	2.65301	2.89741	3.08903	2.95652	2.78978	2.66222	2.61807
ENSMUSG00000037661	Gpr160	0.0048722	0.00805691	1.4499		2.73913	2.69841	2.70318	2.24875	2.57875	2.57057	2.74734	2.72889	2.80167	2.38054	2.22931	2.0602	2.43456	2.63193	2.17193	0.804742	1.00032	0.599929
ENSMUSG00000037683	Armc3	0.00343156	0.00733576	0.487044		1.50486	1.12117	0.82202	1.75673	1.641	1.63148	0.601487	0.314611	0.855188	1.68921	1.5084	1.68731	0.652217	0.157291	0.605757	1.41244	1.12761	0.999252
ENSMUSG00000037742	Eef1a1	0.00551183	0.00821372	0.68246		8.66721	8.76754	8.77796	8.76847	8.69476	8.67076	10.042	9.89677	9.93848	10.3366	10.5471	10.647	9.86966	9.73171	9.69976	9.70389	9.95708	10.3812
ENSMUSG00000037759	Ptger2	0.000213759	0.00425898	0.290454		3.15907	2.60916	3.26275	4.95466	5.02345	4.86803	2.73412	2.47898	2.42531	4.25643	4.20252	4.53032	3.61164	3.45559	3.40439	4.43699	5.02801	4.64041
ENSMUSG00000037788	Vopp1	0.00944038	0.00982877	1.55877		8.2024	8.12558	8.46992	7.43013	7.56348	7.61606	8.32099	8.47264	8.72648	7.98621	7.74813	7.86455	8.63327	8.5338	8.49279	7.17544	7.22606	7.59258
ENSMUSG00000037795	N4bp2	0.00652418	0.00877046	0.497612		5.2728	4.97409	5.42317	5.41897	5.64216	5.68061	4.74762	4.54669	4.20444	5.28661	5.64604	5.58683	4.90495	4.32155	4.61612	6.30718	6.42603	6.08139
ENSMUSG00000037805	Rpl10a	0.00590968	0.0084654	0.579492		4.59362	4.89686	4.53369	4.67819	4.96482	4.49253	7.92178	7.87378	7.84861	8.40648	8.68908	8.91003	7.74005	7.47035	7.61445	8.16634	8.00532	8.52632
ENSMUSG00000037824	Tspan14	0.00304831	0.00723798	0.710055		3.38635	3.25035	3.47111	3.83053	3.8804	3.73365	3.2318	3.11607	3.20331	3.71909	3.5434	3.77068	3.28704	3.22056	3.38955	3.74696	3.76907	3.91147
ENSMUSG00000037855	Zfp365	0.00347542	0.00733576	0.208936		-3.23382	-3.48494	-4.29105	-0.863406	-1.57677	-1.71492	-3.49565	-3.51202	-4.42882	-1.93315	-1.44609	-1.28066	-3.17034	-3.43356	-2.82772	-1.51209	-2.22854	-1.64518
ENSMUSG00000037860	Aim2	5.04657e-05	0.00349276	0.487945		4.45629	4.33315	3.92941	5.43221	5.16167	5.12704	4.65267	4.69053	4.63062	5.78546	5.69288	5.60111	5.22951	4.3364	5.42775	6.12592	6.12653	5.71492
ENSMUSG00000037868	Egr2	0.00938912	0.00981454	0.303409		4.68698	6.02588	6.50139	3.01555	1.98291	2.531	1.63081	0.782598	0.557175	2.40361	2.75143	2.97754	2.92469	2.49169	2.47387	5.11477	4.5766	4.36674
ENSMUSG00000037894	H2afz	0.00431927	0.00777297	1.28708		4.45387	4.35606	4.16027	3.4292	3.47444	3.41237	6.51057	6.38371	6.40979	6.10307	5.97416	6.13455	5.90086	5.87929	5.70133	5.14282	5.17819	5.24252
ENSMUSG00000037905	Bri3bp	0.00932569	0.00977934	0.688526		2.60051	2.80661	2.63496	2.79083	2.4819	2.93593	2.18896	2.0755	2.08275	2.43783	2.77911	2.74551	2.45606	2.4117	2.26248	3.58228	3.9243	3.41678
ENSMUSG00000037921	Ddx60	0.000908291	0.00538073	0.578891		1.08293	0.475487	1.00622	2.86904	2.47528	2.09743	1.88699	1.99135	1.78625	2.63058	2.59127	2.80865	1.53123	1.30019	1.7518	2.06592	2.54709	1.70255
ENSMUSG00000037940	Inpp4b	0.00177257	0.00618819	0.558027		3.44205	3.34724	3.47902	4.68496	4.46755	4.65785	3.7338	3.54672	3.39362	4.47672	4.43355	4.28866	3.64583	3.25569	3.59781	4.39843	4.48014	4.65957
ENSMUSG00000037944	Ccr7	0.00569463	0.00833902	0.250282		2.56161	3.25118	2.916	4.71667	4.23077	4.24915	4.90757	4.47363	4.09119	5.91978	6.80478	6.74294	5.79318	4.66542	5.12559	6.93662	7.13572	7.76809
ENSMUSG00000037966	Ninj1	0.00126395	0.00584046	0.750252		4.27789	4.59473	4.29955	3.41591	3.95116	3.59734	4.15175	4.29058	4.29266	4.61903	4.6694	4.69022	5.00884	4.7485	4.65912	6.13301	6.52291	5.39671
ENSMUSG00000037997	Parp11	0.00781443	0.0091941	0.726446		3.51493	3.28758	3.29924	4.00931	3.68211	3.79379	3.40564	3.23217	3.10028	3.65863	3.76153	3.70115	3.51458	3.20863	3.54416	4.12397	3.89381	3.81772
ENSMUSG00000038102	Trappc11	0.0032378	0.00733338	1.07474		6.35535	6.34555	6.3998	6.50278	6.45099	6.50894	6.47957	6.44704	6.4339	6.34722	6.36678	6.33455	6.47455	6.4862	6.43312	6.45476	6.41725	6.18909
ENSMUSG00000038146	Notch3	0.00143411	0.00600571	7.27821		1.47072	2.04396	3.04027	-1.58321	-0.784606	-1.18181	3.1923	3.59085	3.29391	-0.105912	0.501488	1.09073	3.72393	3.47598	3.32026	-0.251432	1.23848	0.37356
ENSMUSG00000038178	Slc43a2	0.00247905	0.00684863	0.62203		3.80227	3.76426	3.73081	4.1729	4.17948	4.0223	3.21714	3.26989	3.24531	3.73261	3.99506	4.05949	3.65406	3.42584	3.51117	4.72883	4.87717	4.32513
ENSMUSG00000038187	Btbd10	0.00542901	0.00819706	1.44078		4.63341	4.72045	4.76958	4.18033	4.19303	4.31826	4.14169	4.23778	4.08858	3.77946	3.6258	3.48222	4.05414	4.09644	3.95608	3.41868	3.35353	3.29861
ENSMUSG00000038213	Tapbpl	0.000791061	0.00531081	0.731318		5.16265	5.17162	5.19482	5.59921	5.49121	5.42841	5.31818	5.21888	5.35653	5.79669	5.70178	5.74941	5.13929	5.1491	5.22593	4.98413	5.03419	5.55237
ENSMUSG00000038214	Bend3	0.00466783	0.00794253	0.777672		-0.354067	0.111939	0.347507	0.0790097	-0.156077	-0.193972	-0.232667	-0.105566	-0.0635623	0.152473	0.264651	0.269381	0.0986336	0.268696	-0.0366031	0.701188	0.700526	0.695237
ENSMUSG00000038217	Tlcd2	0.00410466	0.00771089	0.243674		-1.5486	-0.757906	-0.620601	-0.234672	-0.259606	-0.322671	-2.52152	-2.27373	-2.1443	-0.587065	-0.617998	0.376446	-1.31324	-1.06909	-2.17107	-0.370014	0.397798	-0.907176
ENSMUSG00000038244	Mical2	0.000681908	0.00523473	2.0256		3.89377	3.76928	3.68702	3.51584	3.48963	3.73921	3.91403	4.01995	3.94297	3.09138	2.74549	2.98503	3.77034	4.05993	3.66782	2.81221	2.76169	2.15349
ENSMUSG00000038256	Bcl9	0.000315642	0.00461453	0.268912		1.64175	1.85889	2.12976	2.95568	2.61616	2.44956	1.66501	1.54308	1.44113	3.14456	3.5952	3.59384	3.34363	2.43729	2.78481	5.47157	5.47386	4.75673
ENSMUSG00000038264	Sema7a	0.000173313	0.00419809	0.179594		4.38814	4.43146	4.7675	4.7204	4.57982	4.89945	1.78995	1.86833	1.42555	3.9274	4.28331	4.30469	3.35662	2.83745	3.03302	5.21505	5.72964	5.04713
ENSMUSG00000038274	Fau	0.0034407	0.00733576	0.659115		0.171261	1.20527	0.85321	0.0357143	0.166899	-0.581433	8.81896	8.71541	8.83332	9.24591	9.37146	9.55451	8.56601	8.41205	8.34216	8.48802	8.5362	9.00418
ENSMUSG00000038286	Bphl	0.00313729	0.00732433	0.387805		-0.503785	-0.536632	-1.33012	0.476552	0.0125779	-0.0340873	0.147904	0.226278	0.165369	1.15716	1.89363	1.58855	1.14326	0.567369	0.455418	1.89882	1.97293	1.61641
ENSMUSG00000038301	Snx10	0.00303692	0.00723798	2.22477		8.35064	8.33973	8.42673	7.53535	7.75386	7.788	7.69355	7.78818	7.79841	6.95775	6.46441	6.39702	7.51478	7.72632	7.21414	6.00175	6.19767	5.57254
ENSMUSG00000038324	Trpc4ap	0.00335352	0.00733576	0.834209		6.68766	6.5897	6.68866	6.70473	6.71231	6.48439	6.59949	6.58065	6.67368	6.82159	6.89017	6.92662	6.82106	6.71817	6.80578	6.96019	6.98072	7.06223
ENSMUSG00000038332	Sesn1	0.00929485	0.00977934	0.570793		2.0315	2.005	1.95734	2.50697	2.44499	2.31168	2.44913	2.28342	2.23748	2.82039	3.34691	3.22961	2.81734	2.37578	2.67151	3.65768	3.64995	3.75753
ENSMUSG00000038349	Plcl1	0.00537177	0.00816323	0.330719		2.24061	2.86233	2.56567	3.1995	3.16871	3.25882	0.851808	0.648742	-0.104045	2.04294	2.07168	2.07086	1.75053	0.986422	0.865826	3.75968	3.72305	2.51768
ENSMUSG00000038351	Sgsm2	0.00423213	0.00776185	1.37072		6.11828	6.09788	6.02618	6.13523	6.06221	5.80939	7.02947	7.25962	7.2081	6.65092	6.76907	6.71239	7.41853	7.35648	7.66092	7.54022	6.95989	7.22888
ENSMUSG00000038352	Arl5c	0.00379136	0.00767021	0.680262		6.44902	6.48468	6.41727	6.50052	6.56821	6.5157	6.20271	6.17807	6.08886	6.61188	6.64327	6.88202	5.64322	5.77462	5.63722	6.19173	6.16957	6.41719
ENSMUSG00000038400	Pmepa1	0.00281146	0.00708579	0.238999		-2.083	-1.55919	-1.49727	-1.40141	-1.72479	-1.54881	-0.899589	-1.13881	-1.53181	0.410539	1.29333	0.920695	0.221799	-1.40652	-0.400568	1.51589	1.24031	1.85548
ENSMUSG00000038418	Egr1	0.0047237	0.00795589	0.316255		5.7882	6.1497	6.47073	2.13455	1.76856	1.86719	0.607652	0.122487	-0.221537	1.49908	2.00547	1.98657	1.63266	0.97448	1.06392	3.72903	3.67143	2.97324
ENSMUSG00000038446	Cdc40	0.00514322	0.00810952	1.10208		3.44199	3.5079	3.48281	3.35386	3.50648	3.54655	3.47607	3.47069	3.47077	3.30296	3.31148	3.38241	3.20887	3.27567	3.35382	3.00206	3.0554	3.10908
ENSMUSG00000038486	Sv2a	0.00136805	0.00600571	0.49309		2.17175	2.39123	2.03115	3.06396	2.89484	2.77701	1.92767	1.98869	1.58622	2.91025	2.84131	2.81125	2.11251	1.64223	1.7947	3.45765	3.20141	2.77962
ENSMUSG00000038497	Tmco3	0.00414388	0.00772936	1.216		6.77983	6.9031	6.84707	6.56032	6.50111	6.80993	7.10691	7.18484	7.16303	6.91429	6.90827	6.7858	7.17439	7.17748	7.23677	7.35236	7.06864	7.16764
ENSMUSG00000038517	Tbkbp1	7.65226e-05	0.00372693	3.62859		8.29672	7.70132	8.14372	6.36152	6.56446	6.33537	7.91027	8.07926	7.97954	6.33024	6.04711	6.01349	8.5603	8.27159	8.44405	6.88419	6.43801	6.31512
ENSMUSG00000038518	Jarid2	0.000232901	0.00435767	0.717303		6.79004	6.56376	6.89567	6.72771	6.81764	6.77758	6.02492	6.08168	6.01508	6.47152	6.50752	6.58067	6.2527	6.08472	6.10427	6.8878	6.817	6.64101
ENSMUSG00000038605	Samd10	0.00581717	0.00841531	0.70056		3.92037	3.80619	3.4856	4.2334	3.95748	4.04321	3.96079	3.95205	4.13356	4.38015	4.62271	4.5838	4.21748	4.03271	4.35827	4.88332	4.69377	4.59112
ENSMUSG00000038611	Phrf1	0.00138118	0.00600571	1.07732		5.12124	5.13307	5.01117	4.97319	5.02581	4.9583	5.01446	5.0266	5.04646	4.92002	4.93961	4.90553	4.94969	4.98922	5.09362	4.99911	4.94935	5.1206
ENSMUSG00000038642	Ctss	0.00225592	0.0067884	0.71453		5.57866	5.5159	5.36907	6.0351	5.88946	5.65943	5.47187	5.34855	5.30535	5.76415	5.92355	5.89287	5.86938	5.68841	5.54275	6.81674	7.06972	6.36406
ENSMUSG00000038679	Trps1	0.00712572	0.00900201	0.67421		7.1866	7.01398	7.19017	7.43051	7.55586	7.49776	6.32095	6.6371	6.48398	7.09056	6.92174	7.13593	6.74395	6.40455	6.54705	7.72109	7.73114	7.0164
ENSMUSG00000038732	Mboat1	0.00247876	0.00684863	0.652782		5.23666	5.06969	5.47044	6.69481	6.34781	6.52846	5.33493	5.18752	5.1618	5.97778	5.72636	5.82608	5.03977	4.88212	5.1226	4.98998	5.24411	5.52894
ENSMUSG00000038776	Ephx1	0.00623012	0.00867862	0.307803		0.195851	-0.276331	-0.255662	1.09003	0.944298	0.758099	0.536219	0.317768	0.269061	1.4519	2.42902	2.34189	1.97703	1.19509	1.40254	3.45671	3.72295	3.44248
ENSMUSG00000038807	Rap1gap2	0.00845364	0.00939318	2.137		7.59763	7.75418	7.92862	7.01329	7.16548	7.13107	7.384	7.66822	7.83382	6.89436	6.42055	6.28438	7.33484	7.52713	7.02087	4.81282	5.17418	4.34099
ENSMUSG00000038822	Hace1	0.00758716	0.00917066	1.54456		8.95826	8.74049	9.0268	8.44961	8.63731	8.70428	8.96238	8.97989	8.9045	8.53921	8.31553	8.11043	8.70066	8.80073	8.80926	7.89502	7.68886	8.09185
ENSMUSG00000038831	Ralgps1	0.00290692	0.00711845	0.565443		2.43984	3.02751	2.88271	3.6699	3.58291	3.95701	3.08443	3.46603	3.31109	3.98788	4.1856	4.15572	4.2909	3.47462	3.69979	5.07381	5.29273	4.38661
ENSMUSG00000038844	Kif16b	0.00865447	0.00945316	1.12255		5.66105	5.60594	5.83554	5.66772	5.41488	5.63276	5.74263	5.68023	5.76208	5.53369	5.61029	5.5406	5.61975	5.62951	5.62138	5.42941	5.7096	5.38449
ENSMUSG00000038855	Itpkb	0.0058312	0.00841531	0.814944		11.5149	11.5332	11.585	11.8079	11.671	11.6669	11.3224	11.2988	11.4129	11.7204	11.5752	11.6242	11.2927	11.3645	11.4067	11.3713	11.3625	11.6488
ENSMUSG00000038884	A230050P20Rik	0.000395863	0.00463501	0.660475		1.3981	1.10499	0.967409	1.89396	1.73679	1.41229	1.63346	1.63863	1.68101	2.14493	2.29208	2.31137	1.94364	1.68139	2.24012	2.69012	2.29581	2.41555
ENSMUSG00000038894	Irs2	0.00429704	0.00777297	0.271853		-0.874309	1.15799	0.691947	-1.29597	-0.627132	-1.18812	-1.29225	-1.41887	-1.652	-0.0767627	0.376942	0.974	0.374803	-0.485525	0.0374333	2.85528	3.38938	2.05643
ENSMUSG00000038900	Rpl12	0.00899101	0.00961234	0.537218		4.47926	4.5653	4.32443	4.60136	4.40527	4.48179	9.82306	9.41975	9.54405	10.2101	10.5646	10.7015	9.46466	9.13598	9.30459	9.77192	9.74979	10.3922
ENSMUSG00000038909	Kat7	0.00224173	0.00678266	1.15671		3.47877	3.58761	3.58618	3.31757	3.35554	3.37497	3.55511	3.50031	3.58203	3.31281	3.37183	3.32274	3.45635	3.50576	3.42485	3.29112	3.46678	3.29853
ENSMUSG00000038930	Rccd1	0.00645684	0.00877046	0.797244		1.00731	1.09798	1.22602	1.86349	1.71904	1.83419	2.3959	2.37354	2.35282	2.58532	2.79484	2.72282	2.72135	2.3642	2.94733	3.42152	3.18935	3.20093
ENSMUSG00000038991	Txndc5	0.00644182	0.00877046	1.18875		8.15448	8.10597	8.13447	8.07239	8.1266	8.22966	8.2647	8.23243	8.37804	8.07354	8.00998	8.04333	7.99366	8.13812	7.93274	7.89213	7.8965	7.56244
ENSMUSG00000039001	Rps21	0.00485894	0.00805691	0.640308		10.3681	10.2606	10.1059	10.4174	10.4247	10.1912	12.225	12.0024	12.1588	12.5869	12.8485	12.8802	11.6117	11.3848	11.458	11.795	11.745	12.3125
ENSMUSG00000039007	Cpq	0.00539066	0.00816323	0.203872		-1.36893	-1.11441	-1.93021	-1.0014	-0.0222174	-1.55975	-1.90973	-2.06771	-2.51049	-0.620128	0.439887	0.575103	0.573958	0.0162962	-0.137053	2.78546	2.85468	1.73703
ENSMUSG00000039145	Camk1d	0.00928809	0.00977934	1.2958		4.38842	4.47117	4.46477	4.40665	4.51258	4.4255	4.37718	4.47002	4.36883	4.15951	4.02675	3.90823	4.20135	4.25025	4.27302	4.31141	4.48727	3.80724
ENSMUSG00000039157	Fam102a	0.0033028	0.00733576	0.815206		5.78235	5.7931	5.7007	5.9577	5.98642	5.80314	5.93707	5.96253	6.03641	6.33664	6.21065	6.27301	6.05007	6.10626	6.29561	6.08312	6.06607	6.44322
ENSMUSG00000039159	Ube2h	0.00530367	0.00812025	0.788687		8.84695	8.73083	8.87276	9.11572	9.08144	9.13724	8.56151	8.55222	8.44971	8.96119	8.79005	8.83963	8.48316	8.55046	8.51306	8.53916	8.3332	8.73864
ENSMUSG00000039193	Nlrc4	0.00347165	0.00733576	0.253811		-1.95839	-1.68702	-3.0958	-2.29696	-1.87627	-2.13918	-2.65843	-3.40216	-3.28906	-1.57136	-0.996924	-0.846842	-0.051952	-0.961967	-1.45999	1.54412	1.75072	0.522276
ENSMUSG00000039197	Adk	0.00398971	0.00769037	0.41313		-0.773683	-0.881118	-1.07873	0.544252	0.170102	0.0820827	-0.937249	-1.39789	-1.32877	-0.263001	0.190639	0.234446	-0.82952	-1.30784	-0.980047	0.0533835	0.141647	0.0624612
ENSMUSG00000039221	Rpl22l1	0.0046909	0.00794253	0.678405		4.4578	4.52	4.57383	4.57877	4.42541	4.60317	5.73643	5.56695	5.45793	6.1067	6.25675	6.07721	5.16202	4.7223	4.89783	5.32847	5.14011	5.58418
ENSMUSG00000039234	Sec24d	0.00868967	0.00945937	1.39761		2.95467	2.86877	3.01538	2.43618	2.75761	2.56887	3.07466	3.26438	3.20677	2.84967	2.56069	2.68657	3.01213	3.30949	2.97783	2.66768	2.72256	2.22826
ENSMUSG00000039236	Isg20	0.00645583	0.00877046	0.51744		2.35001	2.82209	2.50946	4.61523	3.96044	3.46504	2.68166	2.79166	2.58989	3.32235	3.67516	3.91731	3.19715	3.10221	3.32777	4.40574	4.17464	3.67589
ENSMUSG00000039263	Npepl1	0.00109596	0.0056444	0.768721		2.73334	2.69545	2.8117	2.90565	2.86512	2.55999	3.29911	3.38821	3.45311	3.75249	3.773	3.75334	3.69888	3.44484	3.47745	3.97628	3.96919	3.9572
ENSMUSG00000039270	Megf9	0.00308853	0.00725253	1.82396		2.68492	2.80242	2.97964	2.21162	2.2066	2.41683	2.64482	2.67993	2.61174	2.04699	1.63554	1.65275	2.79396	2.98842	2.72763	2.27055	2.41673	1.5454
ENSMUSG00000039304	Tnfsf10	0.00383667	0.00767699	1.69311		4.24891	4.19514	4.01183	4.37568	4.38128	4.50726	4.50413	4.71132	4.57673	4.02543	3.84536	3.64237	4.18489	4.46768	4.38275	2.92136	2.88538	3.1772
ENSMUSG00000039328	Rnf122	0.00420971	0.00775053	0.270884		-1.07746	-0.954183	-1.92824	-0.733194	-0.467709	-1.07679	0.0294409	0.229303	0.144284	1.38704	2.32824	2.34051	1.82416	1.10747	1.66878	3.32658	3.25137	3.39214
ENSMUSG00000039357	Fut11	0.00283867	0.00708598	1.31987		3.63574	3.5636	3.36777	3.75173	3.85452	3.81191	3.9164	3.87883	3.91115	3.57453	3.54831	3.38235	3.83191	3.71074	3.68878	3.2949	3.19264	3.46713
ENSMUSG00000039384	Dusp10	0.00948521	0.00982894	0.581757		3.00922	3.68691	3.72187	3.42666	3.61897	3.63715	2.85725	2.65615	2.62753	3.21209	3.54679	3.72658	2.93973	2.77925	2.80495	3.61726	3.60772	3.95331
ENSMUSG00000039431	Mtmr7	0.00678725	0.00889854	2.48383		2.67265	2.86547	2.72678	3.54683	1.70926	2.61353	3.41014	4.03326	3.41875	2.53935	2.35933	2.02577	1.63053	4.20095	3.98367	1.35785	0.945824	1.57189
ENSMUSG00000039474	Wfs1	0.00243212	0.00683383	0.437021		-0.957734	-0.235825	-0.0429834	0.332756	-0.058481	-0.300553	-0.547446	-0.421494	-0.479774	0.402556	0.735979	0.995429	0.635211	-0.110165	0.341453	1.44053	1.96841	1.474
ENSMUSG00000039656	Rxrb	0.00863141	0.00944285	0.894621		9.78471	9.54345	9.68562	9.50586	9.63704	9.47673	9.87894	9.87669	9.97574	10.0605	10.0678	10.085	10.1739	10.0666	10.094	10.2301	10.2069	10.2565
ENSMUSG00000039787	Cercam	0.00423849	0.00776269	2.12667		5.88883	5.86771	5.75024	5.11048	5.10498	5.25935	5.79993	5.97805	6.02595	5.15467	4.55762	4.82586	5.32711	6.12192	5.3408	3.55919	3.87221	3.69788
ENSMUSG00000039813	Tbc1d2	0.00692752	0.00894862	3.01367		4.14225	4.91786	4.48543	2.93983	2.96922	3.09378	3.92099	3.94719	4.11332	2.98469	2.27112	1.95112	1.94998	3.96978	1.98897	0.425273	0.670032	-1.22047
ENSMUSG00000039831	Arhgap29	0.00160331	0.00606924	0.182497		-3.01417	-3.58278	-3.12799	-2.53561	-1.80176	-2.87378	-3.76142	-3.7889	-4.24593	-1.99492	-1.41411	-1.02505	-2.73219	-3.11081	-2.7191	-0.555474	-0.0966112	-1.3126
ENSMUSG00000039852	Rere	0.000723942	0.00525958	0.797119		4.84787	4.81319	4.77373	4.89827	5.07351	4.82609	4.98925	5.09612	5.0335	5.33544	5.38882	5.376	5.71139	5.33287	5.65241	6.60547	6.43963	6.27817
ENSMUSG00000039899	Fgl2	0.00376032	0.00765515	3.67445		8.83649	9.38802	9.02891	6.62449	7.60849	7.752	9.48945	9.44283	9.29575	8.12911	7.33755	7.12879	8.44201	9.61559	8.06606	7.77816	8.18297	6.41384
ENSMUSG00000039910	Cited2	0.00196042	0.00642054	1.67746		5.23286	5.39644	5.52332	4.35785	4.53552	4.51585	4.83501	4.97608	5.01369	4.36803	4.13863	4.07928	4.87799	4.99599	4.899	3.59877	3.72615	3.43601
ENSMUSG00000039911	Spsb1	0.00265193	0.00700691	0.239684		-1.04738	-0.779719	-0.531383	0.106086	-0.52457	-0.117266	-0.0167831	-0.317318	-0.58115	1.22889	2.02418	2.01407	1.20295	0.517424	0.529583	2.57408	2.38032	2.59376
ENSMUSG00000039934	Gsap	0.000262042	0.00441775	1.75323		4.61715	4.63416	4.60134	3.65384	3.85196	3.85926	4.36378	4.42558	4.52071	3.72132	3.59759	3.56111	4.18942	4.28454	4.12243	3.79675	3.84726	3.15504
ENSMUSG00000039942	Ptger4	0.00106383	0.0056444	1.33494		6.09049	6.27997	6.49995	5.85826	5.92113	6.0583	5.94862	6.00341	5.97784	5.64853	5.49082	5.54019	5.91448	6.04218	5.96937	5.04338	5.02381	5.19799
ENSMUSG00000039943	Plcb4	0.00716048	0.00901056	0.375615		3.2081	3.04898	2.48018	3.18979	2.35574	2.69148	1.9088	2.10167	1.34888	2.94396	3.50484	3.14857	3.01398	2.28323	2.40364	4.85677	4.84268	4.19516
ENSMUSG00000039981	Zc3h12d	0.00117605	0.00565294	0.741185		3.58324	3.39844	3.55439	4.25227	4.07098	4.05155	3.73553	3.64252	3.76423	4.16134	4.2019	4.07534	3.8274	3.89176	3.90234	4.52378	4.42141	4.43147
ENSMUSG00000039989	Cbx4	0.00228856	0.00681498	0.810416		7.54088	7.79425	7.63595	7.23204	7.27296	6.99893	6.86779	6.87169	6.94419	7.13216	7.25667	7.20465	7.07578	7.06115	7.12434	7.15424	7.19143	7.18861
ENSMUSG00000040025	Ythdf2	0.00857092	0.00942793	1.10346		2.47923	2.47116	2.52159	2.50132	2.58077	2.53899	2.52889	2.47881	2.54623	2.3339	2.40485	2.38907	2.64243	2.68939	2.64343	2.48563	2.62873	2.63424
ENSMUSG00000040061	Plcb2	0.000699163	0.00525958	0.695333		7.26693	7.24728	7.29986	7.42355	7.43331	7.39153	7.33046	7.42353	7.30918	7.84468	7.82725	7.96391	7.53137	7.44866	7.58501	8.15533	8.06169	7.92459
ENSMUSG00000040195	Tmem194	0.00186424	0.00627447	1.20926		6.45588	6.52315	6.5387	6.19352	6.12213	6.50337	6.37552	6.44898	6.45638	6.1868	6.17268	6.09901	6.41397	6.37299	6.55687	6.40385	6.2909	6.13065
ENSMUSG00000040270	Bach2	0.00520724	0.00812025	0.531919		4.46116	4.26382	4.34031	4.55596	4.57626	4.6002	4.38815	4.37004	4.47813	5.07376	5.62439	5.27033	5.24336	4.93092	5.16503	6.91788	6.83531	6.58793
ENSMUSG00000040276	Pacsin1	0.000952935	0.00554473	0.18576		3.21133	3.23651	3.23193	5.40479	5.14796	4.98954	3.54536	3.20893	2.8802	5.24001	5.79395	5.88599	4.28353	3.41017	3.85171	5.99739	5.88615	5.87622
ENSMUSG00000040312	Cchcr1	0.00231501	0.00681564	1.98543		3.22744	3.30043	3.13704	2.96588	2.95474	3.04915	3.05289	3.13477	3.07706	2.37946	1.92914	1.98776	2.9957	3.04228	3.21866	1.87445	1.30405	1.59207
ENSMUSG00000040322	Slc25a24	0.00345867	0.00733576	2.16926		4.57452	4.73128	4.39327	4.72951	4.57606	5.00331	4.93301	5.04189	5.11369	4.21526	3.90427	3.61745	4.87876	5.01925	5.0647	3.10488	3.29326	3.04101
ENSMUSG00000040339	Fam102b	0.00233112	0.00681564	1.76318		6.00235	5.83123	6.0087	5.69125	5.79264	5.89545	6.73926	6.93928	6.81364	6.09685	6.13411	5.80669	6.91762	6.74844	6.85742	5.90908	6.06323	5.87184
ENSMUSG00000040345	Arhgap9	0.000589624	0.00481588	0.685505		3.22137	3.07568	3.05543	3.42244	3.40138	3.22925	3.11032	3.02373	3.08658	3.54648	3.59716	3.71128	2.93047	2.87448	2.91514	3.24894	3.03063	3.15322
ENSMUSG00000040383	Aqr	0.00685352	0.00890551	1.20492		8.48852	8.50126	8.57346	8.39648	8.44289	8.53458	8.53938	8.49924	8.56038	8.35751	8.19012	8.24457	8.24378	8.35728	8.31513	7.73954	7.79299	7.7895
ENSMUSG00000040472	Rabggta	0.00577366	0.00841531	0.880025		8.81663	8.74353	8.64304	8.7644	8.86744	8.60225	9.25915	9.30587	9.37391	9.5082	9.5023	9.48158	9.42707	9.35204	9.59145	9.62976	9.56036	9.52999
ENSMUSG00000040479	Dgkz	0.000292492	0.00448423	0.801327		6.45428	6.41692	6.4345	6.8589	6.70662	6.64559	6.31116	6.35463	6.37546	6.70457	6.64188	6.65342	6.2818	6.30033	6.39358	6.45152	6.35402	6.59518
ENSMUSG00000040557	Wbscr27	0.00104942	0.0056444	0.33644		5.76323	5.46768	5.33598	6.962	6.88591	6.35725	6.31163	5.92752	5.7979	7.3805	7.6767	7.69459	6.45371	5.90573	6.48747	7.57857	7.50215	7.45622
ENSMUSG00000040565	Btaf1	0.00962434	0.00988999	1.17143		6.28919	6.32037	6.27505	6.36792	6.50004	6.43135	6.15538	6.08761	6.10605	5.93012	5.93532	5.79879	5.72148	5.71858	5.83714	5.75862	5.8569	5.72211
ENSMUSG00000040596	Pogk	0.0068296	0.00890241	1.72438		10.7436	10.6904	10.8994	10.2638	10.4443	10.4285	10.9367	11.0573	11.1445	10.5338	10.1808	10.0657	10.8234	10.8429	10.8307	8.77921	8.9425	9.09416
ENSMUSG00000040621	Gemin8	0.0015479	0.00602217	0.665738		1.40763	0.0190022	1.24037	2.05125	1.53777	1.73688	1.42532	1.17103	1.29557	1.87681	1.92445	1.85159	1.01507	1.39871	1.07399	1.86296	1.81089	1.48355
ENSMUSG00000040669	Phc1	0.00661114	0.00882603	1.16196		3.40584	3.42018	3.49221	3.011	3.03891	3.14853	3.37015	3.45608	3.4529	3.26231	3.1552	3.21194	3.57797	3.50512	3.51291	3.54216	3.66759	3.50669
ENSMUSG00000040699	Limd2	0.00401845	0.00769037	0.642031		9.95717	9.9159	10.0333	10.489	10.4011	10.2193	10.4295	10.3204	10.4025	10.8227	11.0883	11.1593	10.4631	10.3782	10.3934	10.6028	10.6195	10.9884
ENSMUSG00000040714	Klc3	0.00742051	0.00911108	0.691636		2.54557	2.94448	4.00316	4.195	4.19827	4.02069	3.19647	3.25525	3.16222	3.92278	3.71797	3.56894	2.65326	3.55126	3.38973	3.26319	3.08575	2.73703
ENSMUSG00000040717	Il17rd	0.0069982	0.00897817	1.74173		0.558887	-0.0168388	0.472506	-0.024119	0.348074	0.000279347	0.0134608	0.489078	0.334742	-0.398086	-0.522096	-0.644105	0.296348	0.608225	-0.278937	-1.56827	-1.46267	-2.19884
ENSMUSG00000040723	Rcsd1	0.00153291	0.00602217	0.665377		7.81412	7.84543	7.72625	8.24967	8.15851	8.15216	7.52239	7.44523	7.55228	7.95729	8.14439	8.18149	7.79727	7.70112	7.71592	8.5232	8.56811	8.55633
ENSMUSG00000040724	Kcna2	0.00384923	0.00767699	0.221561		-2.67691	-3.73806	-2.4256	-0.729041	-0.69855	-0.352361	-1.06024	-1.44503	-2.21958	0.392868	0.809512	0.595448	-0.985561	-1.54322	-1.35327	1.09868	1.17411	0.215479
ENSMUSG00000040746	Rnf167	0.00166867	0.00616376	0.791817		6.92297	6.69859	6.74275	7.05571	7.18753	6.9599	7.23146	7.27169	7.34009	7.55539	7.65711	7.64103	7.45658	7.32808	7.52493	7.73715	7.57058	7.77584
ENSMUSG00000040929	Rfx3	0.00771277	0.0091941	1.43131		6.15912	6.09591	6.25213	6.0492	6.14467	6.14901	6.27125	6.4032	6.19691	5.92473	5.63025	5.76437	6.03119	6.31394	6.15149	5.5523	5.35487	5.26217
ENSMUSG00000040940	Arhgef1	0.00334288	0.00733576	0.843666		8.71279	8.63492	8.61572	8.68793	8.6632	8.47851	8.52703	8.62897	8.60866	8.86373	8.78637	8.85033	8.76066	8.70914	8.8342	9.16064	8.86404	9.03817
ENSMUSG00000040952	Rps19	0.00681785	0.00890241	0.544793		2.96099	3.09084	3.07968	3.25996	3.20156	3.11822	4.74393	4.42163	4.52038	5.15533	5.58935	5.56992	4.3537	3.94129	4.1685	4.78388	4.74459	5.42815
ENSMUSG00000041112	Elmo1	0.00147812	0.00600571	1.09266		8.73751	8.72041	8.78441	8.69191	8.59245	8.68178	8.6524	8.66529	8.68561	8.54307	8.51545	8.56124	8.63656	8.6363	8.60661	8.39216	8.42092	8.49649
ENSMUSG00000041132	N4bp2l1	0.00713698	0.00900201	0.820858		4.18085	4.12168	4.05008	4.29965	4.41675	4.33458	4.41396	4.32413	4.29326	4.6221	4.70603	4.55761	4.19702	4.00557	4.32626	4.3873	4.36976	4.47307
ENSMUSG00000041153	Osgin2	0.00327645	0.00733338	1.20869		2.58546	2.63541	2.65101	2.58449	2.5139	2.65211	2.50259	2.49805	2.41044	2.20736	2.24556	2.13782	2.16794	2.18711	2.15375	1.89568	1.94453	2.03173
ENSMUSG00000041161	Otud3	0.000793643	0.00531081	1.2513		2.40518	2.29431	2.29352	2.15396	2.32637	2.2175	2.37126	2.35439	2.39791	2.09271	2.0747	1.98587	2.40552	2.21263	2.25574	2.18932	2.22731	2.29108
ENSMUSG00000041164	Zmiz2	0.00858175	0.00942793	0.750309		6.99773	7.09655	7.05586	7.02776	6.91628	6.88677	6.95679	7.16362	7.09898	7.36608	7.54735	7.54929	7.51768	7.47882	7.55245	8.31543	8.3584	8.12224
ENSMUSG00000041187	Prkd2	0.000153944	0.00419809	0.820128		8.28611	8.31018	8.30846	8.44267	8.41753	8.28469	8.18666	8.14487	8.17673	8.47827	8.42413	8.4641	8.11964	8.16588	8.28962	8.47209	8.31432	8.65451
ENSMUSG00000041225	Arhgap12	0.00722903	0.0090277	1.34422		3.64292	3.73053	3.59739	3.71809	3.74464	3.83183	3.89387	3.98708	3.93267	3.65936	3.48936	3.38459	3.81061	3.88058	3.80969	3.44433	3.37291	3.20405
ENSMUSG00000041235	Chd7	0.00303534	0.00723798	1.35146		6.98598	7.43266	7.67401	6.32122	6.52971	6.47225	6.57739	6.62202	6.78889	6.2446	6.18634	6.25379	6.34342	6.40318	6.39345	5.83666	5.83122	5.99887
ENSMUSG00000041272	Tox	0.000185823	0.00419809	0.181078		3.24356	3.26234	2.43418	5.89213	5.23837	5.46143	3.14556	3.00478	2.6079	5.39832	5.21822	5.53766	3.91632	3.03681	3.35048	5.36657	4.99835	5.42313
ENSMUSG00000041353	Tmem29	0.000266271	0.00443223	0.715111		2.49379	2.26229	2.15553	2.62339	2.51971	2.57074	1.51173	1.41445	1.45884	1.91752	1.91664	2.00213	1.05771	1.42955	1.09898	1.91321	1.88273	1.3997
ENSMUSG00000041354	Rgl2	0.000483262	0.00473695	0.895727		8.81455	8.60771	8.50584	8.79484	8.94515	8.59342	9.04131	9.07449	9.08204	9.22819	9.20822	9.23805	9.28788	9.14173	9.45475	9.85551	9.53509	9.56588
ENSMUSG00000041406	BC055324	0.00454733	0.00791206	2.08269		0.46516	0.84369	0.487435	0.270812	-0.0280799	0.694253	-0.167442	-0.0734059	-0.466755	-1.025	-1.3568	-1.50115	-0.342371	-0.486558	-0.43552	-0.667084	-0.687253	-0.876433
ENSMUSG00000041417	Pik3r1	0.00396838	0.00769037	1.26523		6.54291	6.72188	6.96901	6.20202	6.32504	6.48359	6.01616	6.1001	6.04586	5.81708	5.65772	5.66911	5.85239	6.13324	5.94809	5.58987	5.64741	5.55323
ENSMUSG00000041440	Gk5	0.0045385	0.00791206	0.526633		2.04823	2.29524	1.78002	2.66799	2.56917	2.38932	1.33049	1.6664	1.38818	2.27154	2.25616	2.63277	1.88993	1.89557	1.76907	3.12267	2.84064	2.67787
ENSMUSG00000041481	Serpina3g	0.00726821	0.00903103	0.523683		8.43228	8.32422	7.88419	9.95295	9.6835	9.54874	9.56085	9.57227	10.0044	10.8676	10.4912	10.5784	10.0208	9.51725	9.94055	10.3119	10.1463	9.71784
ENSMUSG00000041483	Zfp281	0.00780634	0.0091941	0.859359		4.89807	4.86617	5.14756	5.13496	5.14224	5.13256	4.97185	5.03489	4.95718	5.27362	5.20152	5.14479	4.99271	4.981	5.34463	5.48307	5.45183	5.43489
ENSMUSG00000041528	Rnf123	0.000103934	0.00419809	0.727756		4.65328	4.57402	4.50054	4.96425	4.97687	4.625	4.75398	4.77623	4.7479	5.21594	5.16943	5.26815	4.88971	4.74208	4.98921	5.50552	5.26545	5.36775
ENSMUSG00000041560	Gltscr2	0.00357826	0.00749269	0.700899		6.83967	6.85064	6.95847	6.74007	6.66444	6.56019	6.66018	6.46466	6.59349	7.00578	7.04593	7.20478	6.39422	6.61865	6.29165	6.40466	6.5882	6.97169
ENSMUSG00000041609	Ccdc64	0.000420287	0.00463501	0.518119		3.89159	3.64157	3.94893	4.56656	4.32548	4.36057	3.72279	3.50996	3.50581	4.44746	4.51411	4.62292	3.39252	3.52182	3.53045	3.79197	3.74876	4.33088
ENSMUSG00000041684	Bivm	0.00149622	0.00600745	1.27117		5.41886	5.3108	5.35093	5.24534	5.25261	5.31912	6.03486	6.05458	6.06285	5.66907	5.79192	5.65284	6.05092	6.1949	6.40108	5.28847	5.74295	5.44745
ENSMUSG00000041757	Plekha6	0.00391962	0.00769037	2.92145		2.63579	3.00157	3.2745	1.20542	1.54876	1.0794	4.79264	5.20704	5.27307	3.68064	3.82043	3.13162	5.58212	5.3268	5.33084	3.24159	3.71026	3.81094
ENSMUSG00000041827	Oasl1	0.00201484	0.00648016	0.255344		-0.193896	-1.01092	-0.762581	0.972022	0.958816	-0.906512	-0.635252	-1.14109	-0.806362	0.693419	1.13848	1.49386	0.668092	0.293723	0.761357	2.18775	2.30102	1.86833
ENSMUSG00000041831	Sytl3	0.00126787	0.00584046	1.53491		4.50195	4.50414	4.40603	4.00232	4.05544	3.97918	4.49995	4.55887	4.69108	4.05647	3.87858	3.9604	4.29666	4.5038	4.25164	2.72747	2.62205	3.16475
ENSMUSG00000041852	Tcf20	2.89277e-06	0.00147009	0.793489		5.64398	5.67833	5.80721	5.83451	5.74259	5.76319	5.29386	5.29169	5.28648	5.62209	5.61091	5.64018	5.11299	5.09345	5.15903	5.41142	5.56183	5.51725
ENSMUSG00000041879	Ipo9	0.00724554	0.00902953	1.11187		5.4746	5.56895	5.41445	5.50205	5.50717	5.55324	5.45176	5.47361	5.41075	5.33328	5.29391	5.24994	5.36615	5.35071	5.40859	5.3709	5.36964	5.27749
ENSMUSG00000041890	Git2	0.000130259	0.00419809	0.828724		10.8162	10.7591	10.7267	10.8943	10.8932	10.8466	10.4263	10.4376	10.4023	10.7166	10.6639	10.6988	10.339	10.4196	10.4666	10.6542	10.6579	10.6873
ENSMUSG00000041920	Slc16a6	0.00169057	0.00618819	1.55885		9.41317	9.7445	9.62479	8.62821	8.96217	9.01723	9.30178	9.40984	9.27511	8.80371	8.71334	8.54821	9.38472	9.33667	9.56226	9.45419	9.19154	8.81262
ENSMUSG00000041954	Tnfrsf18	0.00546671	0.00819706	0.724751		2.36571	2.34112	2.33467	2.35796	2.69815	2.34205	2.6654	2.6387	2.7798	3.0955	3.07662	3.30509	2.55161	2.56129	2.63418	2.53543	2.73758	3.17124
ENSMUSG00000042015	Wdr41	0.00176773	0.00618819	0.785453		7.42116	7.61613	7.44846	7.49991	7.53358	7.39806	7.43942	7.48011	7.40882	7.75078	7.87562	7.74718	7.50027	7.45702	7.56932	8.22093	8.36153	8.07938
ENSMUSG00000042046	Dstyk	0.00073656	0.00527027	0.516444		0.0998515	-0.674028	-0.160453	-1.22067	-0.748452	-1.22015	0.0397308	0.153264	-0.0439709	0.881109	1.16602	0.96184	0.902171	0.589885	0.847489	2.07159	2.29669	1.77544
ENSMUSG00000042105	Inpp5f	0.000207938	0.00420674	0.449453		1.99678	2.17083	1.54261	2.93177	2.80138	2.87427	1.38838	1.48654	1.24349	2.42026	2.55618	2.60325	2.21059	1.75036	2.02795	3.84326	4.02331	3.3253
ENSMUSG00000042207	Kdm5b	0.00600187	0.00854162	0.627119		5.70763	5.50224	5.66719	5.78733	6.03159	5.81681	5.71309	5.67542	5.65722	6.10429	6.47524	6.48577	5.98213	5.82899	5.89714	6.68739	6.84483	6.66632
ENSMUSG00000042349	Ikbke	0.000497522	0.00473695	0.598597		5.9975	5.9544	5.77329	6.51509	6.36828	6.17461	6.05687	5.9086	5.83759	6.62945	6.73456	6.66009	6.18051	5.95215	6.3809	7.12027	6.63703	7.18577
ENSMUSG00000042379	Esm1	0.000563834	0.00481588	4.50984		7.06301	6.89787	7.21561	3.48513	4.25019	5.02659	6.33055	6.33504	6.2256	4.41118	4.25646	3.70433	5.74891	5.76264	4.38344	-0.856113	-0.389442	0.0321582
ENSMUSG00000042410	Agps	0.00371769	0.00762676	1.33212		5.10919	5.18628	5.23574	4.90221	4.95103	5.19082	4.8641	4.88517	4.74116	4.51814	4.3546	4.37652	4.52498	4.68476	4.55046	4.28353	4.39427	4.29578
ENSMUSG00000042419	Nfkbil1	0.000827005	0.00531081	0.72726		1.17402	1.28945	1.16281	1.5537	1.25566	1.2536	1.1342	1.03624	1.15097	1.49722	1.61826	1.5843	1.2788	1.30098	1.40677	1.14683	1.34154	1.48838
ENSMUSG00000042492	Tbc1d10b	0.00306895	0.00725253	1.2429		5.27715	5.26175	5.18494	5.15401	5.08883	5.13015	5.17225	5.22667	5.29389	4.96041	4.84973	4.94154	5.36798	5.44244	5.34285	4.88407	4.88048	4.97112
ENSMUSG00000042557	Sin3a	0.00250761	0.00685776	1.11673		6.28332	6.26945	6.26934	6.19212	6.06017	6.18842	6.24321	6.21483	6.25982	6.09424	6.04128	6.1045	6.13476	6.10204	6.18157	6.0863	6.21035	6.09379
ENSMUSG00000042628	Zfyve1	0.00678242	0.00889854	1.18966		8.60792	8.45834	8.59372	8.41874	8.50681	8.42467	8.65299	8.70721	8.76621	8.51865	8.3937	8.46239	8.74204	8.72484	8.79312	8.59911	8.78909	8.66552
ENSMUSG00000042659	Arrdc4	0.00109873	0.0056444	0.201185		3.16296	3.51943	2.83096	3.63588	3.84403	3.39755	2.65551	2.60857	2.22293	4.3348	4.99674	5.0957	4.22954	3.96743	3.54638	5.83035	6.19591	5.79264
ENSMUSG00000042724	Map3k9	0.00826094	0.00932458	0.311047		5.10736	5.61477	4.95388	5.06863	5.88128	5.13023	5.06819	4.52767	4.34994	5.80484	6.70067	6.49468	6.50334	5.78135	6.07744	8.87602	8.88495	8.11623
ENSMUSG00000042747	Krtcap2	0.00386127	0.00767699	1.25721		7.34671	7.36365	7.34792	6.86297	6.99623	7.00717	7.60536	7.6753	7.69656	7.3003	7.26455	7.42168	7.32291	7.49433	7.29208	6.29068	6.36377	6.71116
ENSMUSG00000042766	Trim46	0.00630033	0.00872329	3.17525		1.55209	1.48347	1.61884	0.755231	0.601324	0.481422	2.27123	2.41339	2.62352	0.951821	1.17392	0.181804	2.59483	3.08808	2.65225	0.208163	0.257706	0.456709
ENSMUSG00000042810	Krba1	0.0047305	0.00795589	0.786041		1.94211	1.66831	1.5695	2.51219	2.36089	2.27675	2.4368	2.52137	2.32056	2.80437	2.7401	2.77623	2.58144	2.1887	2.59772	3.12769	2.72854	3.025
ENSMUSG00000043079	Synpo	0.0017233	0.00618819	0.253221		0.361327	-0.014972	-0.101055	3.58329	2.41082	2.2567	-0.964138	-0.657352	-0.956971	1.13744	0.689268	1.53943	0.445895	0.0561779	-0.228667	1.87924	1.76063	1.02812
ENSMUSG00000043243	Fam129c	0.000721837	0.00525958	0.574521		2.37446	2.12334	1.94898	2.418	2.27746	2.44335	2.0335	2.24042	2.0214	2.80399	2.95189	2.93815	3.04477	2.69888	2.6929	4.84369	4.86896	4.49627
ENSMUSG00000043262	Uevld	0.00242351	0.00683383	1.24521		0.727124	1.11504	0.774382	0.338194	0.294291	1.02672	0.7715	0.726663	0.653899	0.445767	0.340635	0.41649	0.652277	0.666748	0.745541	0.87231	0.713675	0.723833
ENSMUSG00000043439	E130012A19Rik	0.00237138	0.00682025	0.428957		4.28042	4.26244	4.54339	4.27156	3.37808	3.88363	3.427	3.27102	3.41396	4.25431	4.71238	4.80858	3.41019	3.06817	3.66392	4.54513	4.31833	4.89209
ENSMUSG00000043587	Pxylp1	0.00326655	0.00733338	1.66587		5.34636	5.20796	5.32477	4.43684	4.70907	4.66937	5.40214	5.55947	5.6492	4.96998	4.77913	4.65288	5.41922	5.54985	5.39623	3.33255	3.63529	3.9464
ENSMUSG00000043671	Dpy19l3	0.00142009	0.00600571	1.39293		5.89352	6.0031	6.10081	6.01766	5.9424	6.10147	6.26708	6.35021	6.33014	5.948	5.793	5.77206	6.0589	6.2449	6.15886	5.54849	5.4797	5.48518
ENSMUSG00000043753	Dmrta1	0.000178358	0.00419809	2.90862		-1.08278	-1.0251	-1.15863	-2.55175	-1.19818	-1.71262	2.80809	2.76498	2.93722	1.31751	1.4624	1.10937	3.36086	3.30704	3.35307	0.968257	0.960707	1.42727
ENSMUSG00000044037	Als2cl	4.93029e-05	0.00349276	0.407699		9.48531	9.5206	9.43039	10.8168	10.7283	10.6847	10.791	10.7939	10.6458	11.9388	12.0894	12.0858	11.4756	10.2087	11.4405	12.3857	12.0224	12.5784
ENSMUSG00000044066	Cep68	0.00649275	0.00877046	0.781257		6.81136	6.69115	6.7066	7.35408	7.28244	7.29226	7.0149	7.08014	6.88834	7.27442	7.40214	7.3752	7.24792	6.90058	7.24215	7.73094	7.65	7.56025
ENSMUSG00000044162	Tnip3	0.00665438	0.0088389	0.356824		3.02531	3.27983	3.52817	4.63163	4.76281	5.19318	2.48451	3.26995	2.67225	4.57508	4.00986	4.30192	2.95582	3.02488	2.27856	2.86157	3.71808	3.52694
ENSMUSG00000044167	Foxo1	4.85571e-06	0.00147009	0.74603		4.41605	4.46361	4.57383	4.8121	4.70173	4.71294	4.22394	4.20143	4.18485	4.62284	4.6182	4.63726	4.26177	4.27661	4.29919	4.74347	4.66744	4.69916
ENSMUSG00000044224	Dnajc21	0.00352229	0.00739906	1.18138		3.6274	3.69403	3.6411	3.47479	3.35744	3.57728	3.64322	3.57176	3.54585	3.39845	3.32095	3.32001	3.51908	3.38342	3.43404	3.23329	3.12018	3.39445
ENSMUSG00000044340	Phlpp1	0.000470639	0.00473064	0.544285		3.52746	3.79512	3.62437	3.73012	3.75666	3.65126	2.91148	2.88329	2.9434	3.72338	3.69405	3.95344	3.23056	3.19582	3.32382	4.60108	4.62073	4.08358
ENSMUSG00000044447	Dock5	0.00788967	0.0091941	2.08161		6.06503	6.01355	6.25734	5.17127	5.5656	5.53764	5.62994	5.77233	5.75746	5.07994	4.48884	4.41787	4.93869	5.22805	4.96588	3.01669	3.25686	2.66669
ENSMUSG00000044456	Rin3	0.00186564	0.00627447	0.747308		6.30892	6.22008	6.27455	6.61891	6.53079	6.44124	6.00763	6.0919	6.19916	6.54794	6.51634	6.49509	6.48048	6.44109	6.44693	7.10991	7.11035	6.83177
ENSMUSG00000044468	Fam46c	0.000359238	0.00463501	0.506915		5.29436	5.9211	6.16943	6.33672	6.2972	6.42721	6.28264	6.06617	6.08999	7.03397	7.12383	7.22155	6.31243	6.10621	6.793	7.66227	7.4124	7.65905
ENSMUSG00000044475	Ascc1	0.0040528	0.00769037	0.622059		4.49742	4.43298	4.64507	5.00229	4.59225	4.56237	4.6774	4.48842	4.54881	5.07356	5.27288	5.42283	4.60976	4.83592	4.46821	4.71521	4.73386	4.97075
ENSMUSG00000044768	D1Ertd622e	0.00199266	0.00645406	1.77491		6.99922	6.93636	7.09444	6.09342	6.4304	6.39845	6.66032	6.81164	6.87053	6.1144	5.96512	5.77972	6.88489	6.90716	6.73356	6.37596	6.29364	5.8507
ENSMUSG00000044770	Scml4	0.00033459	0.00463501	0.623413		5.68667	5.44404	5.57859	5.93723	6.01375	5.80401	5.8416	5.83129	5.76026	6.39223	6.57672	6.50941	6.19434	5.85446	6.1193	6.66903	6.54083	6.74408
ENSMUSG00000044786	Zfp36	0.00338753	0.00733576	0.802532		7.21201	7.49263	7.36407	5.50707	5.64135	5.49609	5.76627	5.90193	5.84	6.14576	6.10127	6.21328	6.279	6.18689	6.15048	7.41557	7.6765	6.8014
ENSMUSG00000044827	Tlr1	0.00488929	0.00805691	0.606624		6.86479	6.67358	6.73714	7.6373	7.3985	7.40419	6.81904	6.67328	6.79584	7.70565	7.45133	7.29455	6.60274	6.67827	6.74609	8.02048	7.77976	7.7482
ENSMUSG00000045087	S1pr5	0.000196637	0.00419809	3.3554		9.87294	9.47123	10.0022	7.46753	8.30902	7.9519	10.136	10.4355	10.5638	8.62259	8.7082	8.56503	10.3522	10.2788	10.0576	5.83682	6.04408	6.57288
ENSMUSG00000045092	S1pr1	0.00429621	0.00777297	1.17456		12.3446	12.2472	12.4321	12.285	12.3467	12.3869	12.7356	12.7564	12.7448	12.5811	12.5144	12.4449	12.5428	12.6759	12.5306	12.1223	12.1467	12.4018
ENSMUSG00000045107	Saysd1	0.00149568	0.00600745	0.733015		1.75085	1.43495	1.36798	1.90549	2.02391	1.98175	2.36016	2.29144	2.43961	2.73418	2.84659	2.8547	2.37324	2.16552	2.40675	2.18677	2.0354	2.90719
ENSMUSG00000045128	Rpl18a	0.00339932	0.00733576	0.638581		10.7683	10.4413	10.4541	10.6598	10.6427	10.5077	13.0341	12.9625	13.0043	13.4591	13.674	13.8091	12.8763	12.7342	12.7164	13.058	13.2274	13.7536
ENSMUSG00000045216	Hs6st1	0.0043486	0.00778999	0.72564		4.67157	4.75596	4.60883	4.76176	4.8578	4.7143	4.57877	4.65611	4.63037	4.94226	5.10785	5.20316	5.03146	4.94346	4.87242	5.94356	6.27001	5.70543
ENSMUSG00000045349	Sh2d5	0.0069937	0.00897817	2.36896		-0.32271	0.049383	-0.632572	-0.507584	-0.462556	-0.743328	0.155039	0.543313	0.906805	-0.91477	-0.530966	-0.681869	-0.256033	0.79835	0.613907	-0.411601	-0.0845914	-0.361104
ENSMUSG00000045671	Spred2	0.00232458	0.00681564	0.606726		1.91832	1.7631	1.94406	2.20474	1.96183	2.09851	1.71379	1.81479	1.90925	2.35765	2.6306	2.61223	2.44729	2.12341	2.42346	2.91472	2.90539	3.10079
ENSMUSG00000045775	Slc16a5	0.00848312	0.00939318	0.249204		4.18758	3.96572	4.21406	6.83114	6.55965	6.34383	6.59443	5.93898	5.37463	7.54598	8.27441	8.10146	7.04328	5.72174	6.64643	7.98651	7.84449	8.71517
ENSMUSG00000045826	Ptprcap	0.00716785	0.00901121	0.826634		6.12767	6.09892	6.04721	6.38823	6.37818	6.28048	6.47559	6.43809	6.45162	6.65162	6.70649	6.83122	6.2107	6.28544	6.05606	5.75597	5.74255	6.48614
ENSMUSG00000045973	Slc25a51	0.000833194	0.00531081	1.50603		4.92425	4.82536	4.87916	4.45279	4.56752	4.57966	4.94829	5.09814	5.10811	4.46387	4.52862	4.38981	5.2589	5.15426	5.14258	4.66998	4.48066	4.63214
ENSMUSG00000046157	Tmem229b	0.00413678	0.00772708	0.740682		7.26745	7.2391	7.2574	7.74601	7.72851	7.71502	7.62938	7.45135	7.58455	7.93452	7.94118	8.0888	7.67637	7.66296	7.69053	7.97468	8.0245	8.30934
ENSMUSG00000046330	Rpl37a	0.00779483	0.0091941	0.634724		6.17501	6.12778	6.18664	6.45974	6.45518	6.15015	9.3082	9.10776	9.17899	9.62386	9.91729	10.0212	8.93405	8.67487	8.79273	9.08074	9.11686	9.71198
ENSMUSG00000046364	Rpl27a	0.00523537	0.00812025	0.612059		3.28712	3.17768	3.09647	3.24778	3.0126	3.41952	7.10254	6.85614	6.9364	7.48047	7.69492	7.84446	6.62855	6.44048	6.52438	6.70017	6.62944	7.26328
ENSMUSG00000046434	Hnrnpa1	0.00412014	0.00772249	0.69767		2.86479	2.77784	2.71131	2.71285	2.80423	2.67239	6.93317	6.74324	6.77238	7.20532	7.40527	7.39635	6.96957	6.75932	6.82758	7.57043	7.77261	7.78277
ENSMUSG00000046447	Camk2n1	0.00454701	0.00791206	2.8541		-0.54081	-0.701841	-0.921891	-2.97501	-2.59229	-2.16993	0.390065	0.796716	1.03932	-1.12834	-0.660328	-0.524342	1.88991	1.45621	1.55658	-0.00282931	-0.0235999	0.366078
ENSMUSG00000046550	Spin2c	0.00151202	0.00602194	0.31035		3.73201	3.70719	3.79046	4.16288	4.17623	3.85059	3.72281	3.41195	3.56951	4.89866	5.28235	5.58736	4.31504	3.74289	3.66049	4.92497	5.2132	5.15699
ENSMUSG00000046668	Cxxc5	0.00315098	0.00732433	0.203175		-0.422754	-1.01771	-0.86559	-0.146298	0.59494	0.311997	0.581895	0.362804	-7.25625e-05	1.97936	3.00033	2.86256	1.98069	1.04987	1.23771	3.93668	3.87993	3.73779
ENSMUSG00000046718	Bst2	0.00758641	0.00917066	0.594962		7.39273	7.22619	7.17588	8.4261	8.22441	7.7392	7.81492	7.72009	7.70314	8.22538	8.53206	8.7281	7.76753	7.81991	7.81243	7.91822	8.10435	8.28196
ENSMUSG00000046798	Cldn12	0.00326275	0.00733338	1.54611		3.48568	3.38811	3.26766	3.40236	3.35155	3.85347	4.1598	4.29541	4.30922	3.79789	3.50823	3.57238	4.34328	4.55714	4.26352	2.38003	2.83416	2.68847
ENSMUSG00000046807	Lrrc75b	0.00308703	0.00725253	2.5059		7.72655	7.55011	7.96483	5.90295	6.72456	6.4692	9.14399	9.62844	9.78491	8.1577	8.34069	8.08297	9.76403	9.69411	9.71171	7.06645	7.38935	7.79948
ENSMUSG00000046862	Pramef8	0.0083189	0.00934593	1.1046		3.75422	3.71258	3.85327	3.75626	3.82001	3.79156	3.93973	3.91999	3.96939	3.83672	3.74982	3.81201	3.76745	3.99037	3.95419	3.53123	3.52092	3.68645
ENSMUSG00000047126	Cltc	0.00341981	0.00733576	1.25225		6.82306	6.87894	6.98608	6.98073	6.90158	7.13771	6.82105	6.81606	6.79348	6.57657	6.48241	6.39806	6.39301	6.64137	6.56895	6.73156	6.85085	6.2525
ENSMUSG00000047180	Neurl3	0.00202025	0.00648016	0.678384		3.19966	4.19781	3.80452	3.63488	3.81279	3.66987	4.16788	3.97358	4.0978	4.54385	4.73005	4.64483	4.43877	4.26303	4.30021	5.13169	5.13035	4.82014
ENSMUSG00000047187	Rab2a	0.00404538	0.00769037	1.14956		5.89391	5.85151	5.83078	5.73975	5.87617	5.80078	5.96429	5.96779	5.94855	5.80871	5.77303	5.69565	5.74099	5.74138	5.74126	5.36752	5.38868	5.47166
ENSMUSG00000047215	Rpl9	0.00818462	0.00929356	0.663715		8.4595	8.26125	7.97727	7.60593	7.79918	7.58876	12.7084	12.4401	12.5674	12.9773	13.2693	13.2434	12.0298	11.866	11.8753	12.1818	12.2155	12.5827
ENSMUSG00000047648	Fbxo30	0.00786512	0.0091941	1.83483		7.04861	7.51952	7.35591	6.04584	6.41277	6.71586	6.93439	7.11577	7.16474	6.51105	6.11206	5.96486	7.2769	7.28182	7.04997	6.93169	6.67564	6.10221
ENSMUSG00000047675	Rps8	0.00607851	0.0085759	0.625021		3.79988	3.80686	3.81977	3.96812	3.81889	3.76667	6.69478	6.4057	6.52161	7.03999	7.24535	7.37082	6.37614	6.15911	6.18297	6.59193	6.61577	7.16518
ENSMUSG00000047777	Phf13	0.00793559	0.0091941	1.37149		7.37561	7.21194	7.30936	6.82432	6.9555	6.95105	7.31793	7.38853	7.52353	7.09275	6.86367	6.90636	7.58202	7.50156	7.35077	6.05661	6.20883	6.45719
ENSMUSG00000047867	Gimap6	0.00322966	0.00733338	0.788789		10.5697	10.2757	10.5887	10.4303	10.6062	10.4952	10.685	10.6569	10.8116	11.008	11.0888	11.0835	10.6518	10.4824	10.6703	10.7271	10.5622	10.7446
ENSMUSG00000047880	Cxcr5	0.00671992	0.00884554	0.236282		6.94303	7.28043	6.43328	8.29781	8.16945	8.30327	7.16663	6.7734	6.77232	8.25098	9.53356	9.17207	9.91013	8.96431	9.14664	11.6251	11.6759	11.4275
ENSMUSG00000047881	Rell1	0.00529754	0.00812025	1.27045		4.47038	4.84232	4.84822	4.26639	4.12869	4.491	4.41397	4.42875	4.58041	4.1291	4.18648	4.07154	4.53415	4.36197	4.60249	4.04687	4.56014	4.31977
ENSMUSG00000048012	Zfp473	0.00800757	0.00922063	1.95138		4.57682	4.6806	4.69505	3.94938	3.83365	3.91784	3.99809	3.9307	3.71884	3.13726	2.56624	3.05062	3.509	3.95522	4.0347	4.13272	2.89912	2.82351
ENSMUSG00000048174	Tmem81	0.00174251	0.00618819	1.153		4.749	4.62112	4.41769	4.55593	4.71636	4.77093	5.17185	5.1341	5.13542	4.98973	4.90778	4.92768	4.92191	5.02049	5.33661	4.95034	4.57289	4.92685
ENSMUSG00000048215	A630023P12Rik	2.59549e-05	0.00253558	0.137975		-0.549638	-0.426365	0.222509	2.74905	1.9962	2.22874	0.346078	-0.0438915	0.0240972	3.0219	3.01324	2.8637	2.2657	1.18671	2.28942	3.80118	3.14833	3.84194
ENSMUSG00000048218	Amigo2	0.00240029	0.00682025	0.24138		4.48409	4.45926	2.95757	4.28692	3.62164	4.43993	5.43456	4.79206	4.53257	6.7094	7.04127	7.16039	6.41792	5.40972	5.86455	7.97446	7.64645	7.96838
ENSMUSG00000048497	Mmgt2	0.0012832	0.00584046	1.44087		2.83152	2.68442	2.73911	2.69101	2.62527	2.6028	3.17812	3.21194	3.27001	2.81046	2.61674	2.65206	3.25236	3.01386	2.9688	2.22045	2.21065	2.36594
ENSMUSG00000048644	Ctxn1	0.000834758	0.00531081	1.70185		4.67932	4.70795	4.80157	4.17558	4.30677	4.63584	5.78621	5.96504	6.02993	5.11976	5.24735	5.11277	5.88798	6.01625	5.98124	3.54067	4.55069	4.72638
ENSMUSG00000048758	Rpl29	0.00147973	0.00600571	0.665179		1.75209	1.6292	1.76485	1.83284	1.65707	1.67229	4.82577	4.63979	4.75057	5.26466	5.2836	5.43244	4.13149	4.19657	4.06951	4.15388	4.32374	4.71005
ENSMUSG00000048827	Pkd1l3	0.00463905	0.00794253	1.31119		-0.498809	-0.109803	0.138533	0.152677	-0.577619	-0.378509	0.123212	0.205082	-0.00330712	-0.340579	-0.231439	-0.275623	0.0827551	0.566439	0.35835	0.613437	0.405381	0.302411
ENSMUSG00000048852	Gm12185	0.00620984	0.00866872	0.594511		-0.734532	-0.428782	-0.395714	0.599213	0.488122	-0.255601	0.46001	0.671576	0.567851	1.10408	1.29777	1.54826	0.72625	0.508199	1.10606	1.39609	0.551847	1.21232
ENSMUSG00000049001	Ndnf	0.00184597	0.00626119	1.69688		3.3498	3.47307	2.95089	2.30825	2.36349	2.81237	3.94248	4.23087	4.10474	3.24896	3.45217	3.28829	4.55657	4.61601	4.41333	2.99603	2.94072	3.68938
ENSMUSG00000049044	Rapgef4	0.00278944	0.00708579	0.313242		4.54914	4.67241	4.14964	5.68773	5.75264	5.58561	5.14093	4.82344	4.3472	6.26027	6.63826	6.43697	5.32473	4.36729	5.07396	6.72259	6.68341	6.75742
ENSMUSG00000049090	Zadh2	0.000544721	0.00476537	1.20798		9.53961	9.62407	9.55955	9.4786	9.58577	9.70771	9.92747	9.96747	10.0073	9.70977	9.70814	9.66652	9.99629	9.95948	9.90493	9.56735	9.45875	9.66594
ENSMUSG00000049091	Sephs2	0.00904131	0.0096426	1.32598		5.63114	5.31313	5.25696	5.21662	5.30266	5.34555	5.67961	5.66183	5.81005	5.38402	5.16599	5.38031	5.74506	5.72908	5.68	4.89157	4.54418	4.98903
ENSMUSG00000049191	Rgag4	0.00737032	0.00909618	1.91354		1.82752	1.37042	1.38024	0.952671	0.334663	0.189594	2.45671	2.76281	2.99074	1.86527	1.93924	1.59702	2.54849	2.80031	3.32702	2.64797	2.91624	1.99218
ENSMUSG00000049225	Pdp1	0.00408689	0.00769952	1.4363		5.09545	5.54878	5.3987	4.54445	4.40433	4.97992	5.30166	5.36246	5.32845	4.9504	4.8233	4.65179	5.40993	5.28926	5.17146	4.74393	4.68592	4.91441
ENSMUSG00000049410	Zfp683	0.00114714	0.0056444	4.50219		4.28957	4.86944	4.97434	4.20487	4.03373	3.64513	5.5398	5.85229	5.96893	3.58266	4.02664	3.23984	5.5411	5.70365	5.5136	3.81935	3.9484	3.94887
ENSMUSG00000049422	Chchd10	0.00792138	0.0091941	0.355765		1.72084	1.7309	1.91912	2.3757	2.17083	2.08571	1.86828	1.58096	2.06347	2.85154	3.35314	3.78105	2.95761	2.4193	2.7507	4.29098	4.39658	4.2736
ENSMUSG00000049489	Fam58b	0.00531676	0.00812025	1.13746		2.53632	2.52876	2.47917	2.59513	2.53463	2.4544	3.1372	3.04794	3.10292	2.88581	2.89164	2.95316	2.72774	2.95775	2.76249	1.84192	1.99664	2.56117
ENSMUSG00000049516	Spty2d1	0.00402248	0.00769037	1.34406		6.70418	7.1329	7.15732	5.75625	5.87929	5.94291	5.68523	5.71439	5.73373	5.39642	5.15458	5.30257	5.73666	5.9034	5.79921	5.37354	5.82635	5.16706
ENSMUSG00000049517	Rps23	0.00824367	0.00931308	0.634425		-2.01978	-2.86736	-2.61903	-1.90379	-2.34292	-2.01215	4.95916	4.82969	4.89429	5.30619	5.59892	5.74747	4.53231	4.27106	4.38943	4.62838	4.64936	5.24214
ENSMUSG00000049555	Tmie	0.00469162	0.00794253	0.269499		3.80742	4.13	3.81646	5.70768	5.27699	5.76745	6.64342	6.10091	5.91353	7.63129	8.23012	8.4714	6.72195	5.80311	6.59363	8.33468	8.26018	9.01896
ENSMUSG00000049562	Ap5b1	0.00185217	0.00626119	1.55471		2.60844	2.52782	2.77067	2.99655	2.83647	2.97979	3.44834	3.67302	3.64506	3.0532	2.89563	2.90766	3.48861	3.63742	3.51811	2.94531	2.98605	2.85313
ENSMUSG00000049686	Orai1	0.00634442	0.00873603	0.786355		2.30756	2.66004	2.75969	2.53388	2.47621	2.25702	2.32868	2.48945	2.47274	2.75247	2.7195	2.85915	2.89302	2.61363	2.88622	3.029	3.40159	3.61887
ENSMUSG00000049751	Rpl36al	0.000110462	0.00419809	0.710233		4.36975	4.29598	4.35977	4.27783	4.25368	4.13516	5.05887	5.03806	5.10367	5.54733	5.611	5.52318	4.58097	4.50224	4.61387	4.46387	4.67893	4.9878
ENSMUSG00000049807	Arhgap23	0.00111978	0.0056444	3.99594		-0.620118	-0.282721	-0.644438	-1.87496	-0.873839	-1.87371	-0.51773	-0.719702	-1.03524	-2.6353	-2.51234	-3.12063	-0.538606	-0.35596	-0.690918	0.532592	0.913176	-0.688707
ENSMUSG00000049960	Mrps16	0.00202673	0.00648016	0.795693		9.51122	9.47432	9.44483	9.75326	9.68446	9.61972	9.66379	9.58565	9.5633	9.98989	9.87059	9.94141	9.03212	9.27456	8.83508	8.54673	8.59437	8.97312
ENSMUSG00000050052	Tdrp	0.00246464	0.00684863	0.233164		-1.0392	-1.18937	-0.992113	0.57624	0.379058	0.286385	0.696381	0.306636	-0.0254774	1.97879	2.56786	2.73264	1.06326	-0.080199	0.905779	2.35487	2.24636	3.19657
ENSMUSG00000050107	Gsg2	0.00819105	0.00929356	1.71789		4.51622	4.51603	4.21611	4.22876	4.02238	4.44671	4.36898	4.1827	4.12792	3.65297	3.17264	3.51207	3.54514	3.63993	3.73369	2.68572	2.26474	2.70402
ENSMUSG00000050271	D8Ertd82e	0.00702623	0.00898105	1.27775		9.65606	9.53188	9.56398	8.70754	9.13638	8.80585	9.63539	9.7807	9.80135	9.30831	9.38154	9.46679	9.58316	9.92906	9.86131	9.24027	9.1874	9.43058
ENSMUSG00000050357	Rltpr	0.000566694	0.00481588	0.58146		4.21804	4.07482	3.83039	4.6561	4.53932	4.37219	4.05307	3.97807	3.83312	4.64922	4.79333	4.76846	4.09706	3.79028	4.24529	5.15197	4.78445	5.06113
ENSMUSG00000050592	Fam78a	3.48102e-05	0.00286096	0.704683		6.55852	6.44272	6.43035	6.71241	6.76638	6.69637	6.66814	6.61807	6.61635	7.11951	7.12243	7.17547	6.5688	6.55198	6.69569	6.6312	6.52277	7.28515
ENSMUSG00000050697	Prkaa1	0.00246722	0.00684863	1.24779		6.39707	6.47157	6.52852	6.51152	6.60345	6.75132	6.30037	6.36152	6.37804	6.1064	5.97091	6.00449	6.26666	6.42153	6.48949	5.98545	6.00231	5.98396
ENSMUSG00000050821	Fam131a	0.00989792	0.0099585	0.422364		-0.0232689	0.89647	0.187875	0.368358	0.499542	-0.0696944	-0.356945	-0.248351	0.344559	1.34683	1.28	0.842761	0.748233	0.592762	0.0417963	2.08449	1.83057	1.56305
ENSMUSG00000050957	Insl6	0.00174841	0.00618819	1.82516		4.62239	4.69185	4.8555	3.33321	3.79156	3.8697	4.61251	4.57078	4.76549	3.92154	3.58628	3.8369	4.27864	4.67446	3.62332	2.09834	2.40454	2.95325
ENSMUSG00000051007	Pddc1	0.00131973	0.0059433	0.835377		1.34727	1.31956	1.42651	1.52443	1.61995	1.53549	2.08084	2.06404	2.13399	2.30707	2.35864	2.39167	2.21306	1.9685	2.06608	2.17591	2.0839	2.41028
ENSMUSG00000051166	Eml5	0.00606505	0.0085759	0.623182		2.13907	2.04042	2.24134	2.50614	2.74373	2.36768	2.63168	2.78563	2.44544	3.37212	3.39924	3.13822	2.5201	2.26728	2.72686	3.50043	3.26587	3.28947
ENSMUSG00000051212	Gpr183	0.00169505	0.00618819	0.544281		5.36971	5.22404	5.36291	5.96378	5.86767	5.75002	5.41119	5.11435	5.14318	6.04457	6.01895	6.23793	5.1232	5.03887	5.24422	5.912	5.9797	6.14318
ENSMUSG00000051396	Hspa14	0.00386477	0.00767699	1.13441		8.08049	8.17818	8.20008	7.79975	7.72767	7.83907	7.62035	7.58924	7.6198	7.48315	7.38832	7.41209	7.4467	7.39325	7.4129	7.08578	7.09086	7.36558
ENSMUSG00000051457	Spn	0.00975476	0.00995152	1.41088		12.0986	12.0323	12.0855	11.8284	11.8525	11.8814	11.9946	11.9926	12.1429	11.7278	11.4075	11.5049	11.771	11.9993	11.6692	10.036	10.1533	10.6716
ENSMUSG00000051557	Pusl1	0.00557984	0.00824295	0.815003		2.11518	2.10569	2.37702	2.56886	2.14611	2.17361	2.46023	2.33895	2.42231	2.6471	2.78211	2.67764	2.31063	2.41721	2.45397	3.03924	2.81823	3.13108
ENSMUSG00000051586	Mical3	0.00213947	0.00665108	0.178564		2.58641	2.64097	2.17561	3.38466	2.61677	2.07987	1.96275	1.54556	0.981217	3.56554	4.16543	4.21502	3.97371	3.44333	3.09329	5.98942	6.40955	5.69326
ENSMUSG00000051615	Rap2a	0.000289337	0.00448423	2.13891		5.90737	5.98687	6.17726	4.71841	5.07135	5.23731	5.92972	5.99922	5.99342	5.05475	4.81175	4.76524	5.9099	6.02859	5.76215	3.5637	3.80569	3.73919
ENSMUSG00000051675	Trim32	0.00170494	0.00618819	0.732281		0.401993	0.377167	0.388743	0.983164	1.04115	1.04396	0.777404	0.644377	0.711876	1.2077	1.20617	1.06837	1.06694	0.814843	0.913614	1.71159	1.41751	1.54912
ENSMUSG00000051890	Klhdc1	0.00902856	0.00963682	0.803609		2.83877	2.76196	2.72079	2.85448	3.07204	2.97649	2.85318	2.82724	2.7769	3.25821	3.05529	3.09012	2.86415	2.9713	3.01264	3.34673	2.89435	3.27263
ENSMUSG00000052013	Btla	0.00491493	0.00807892	0.419074		4.63874	4.4513	4.24093	5.76633	5.83615	5.51686	4.59983	4.35288	4.16982	5.38077	5.99081	5.51512	5.70604	5.02022	5.26879	7.32043	7.32506	6.52473
ENSMUSG00000052056	Zfp217	0.00108921	0.0056444	0.787286		5.22922	5.10064	5.07387	5.36488	5.42552	5.27299	4.94281	4.98721	4.99004	5.35129	5.24258	5.3613	5.08784	5.09964	5.10216	5.74704	5.68397	5.39185
ENSMUSG00000052155	Acvr2a	0.00322418	0.00733338	0.440846		-2.46287	-2.3396	-2.2023	-2.45791	-2.01639	-2.1891	-2.19989	-2.43459	-2.74461	-1.47688	-1.2082	-1.14903	-0.810406	-1.24091	-1.05974	0.497598	0.162163	-0.687775
ENSMUSG00000052253	Zfp622	0.00800649	0.00922063	0.868978		9.60662	9.56195	9.68501	9.34085	9.26173	9.27126	9.4264	9.38671	9.49684	9.62961	9.60009	9.68807	9.27066	9.24497	9.31063	8.99771	9.1848	9.46391
ENSMUSG00000052296	Ppp6r1	0.00390881	0.00769037	0.881459		6.56388	6.50389	6.53202	6.5941	6.56499	6.49246	6.5379	6.54564	6.55347	6.73388	6.67283	6.77641	6.45712	6.53516	6.53149	6.46581	6.47284	6.70071
ENSMUSG00000052298	Cdc42se2	0.00549562	0.00820288	0.891501		9.89292	9.79391	9.87562	9.93426	9.89425	9.95826	9.81986	9.81995	9.75407	9.96622	9.92603	9.9987	9.74354	9.83005	9.7158	9.54904	9.65467	9.72605
ENSMUSG00000052302	Tbc1d30	0.00883142	0.00955522	0.513401		0.800147	0.580117	-0.379655	-0.283799	-0.152614	-0.172114	0.185047	0.165214	0.233744	0.783711	1.47111	1.21471	1.35544	0.794234	1.10873	1.53128	1.99795	2.20968
ENSMUSG00000052336	Cx3cr1	0.00140847	0.00600571	2.8822		8.3441	8.04052	8.30191	6.54481	6.96912	7.09649	8.58745	8.81975	8.94528	7.56012	7.21064	7.00022	8.64142	8.78588	8.31458	4.54597	4.87891	4.77333
ENSMUSG00000052374	Actn2	0.00845869	0.00939318	0.445221		5.04239	5.52445	5.66282	4.72627	5.86886	5.396	5.73075	5.19595	5.12013	6.24298	6.56134	6.74472	5.317	4.83887	5.01128	6.08125	5.56794	6.42078
ENSMUSG00000052605	Isoc2b	0.00147564	0.00600571	0.692279		0.0144612	0.0791389	0.297261	0.674159	0.385373	0.484159	0.155614	0.131295	0.167826	0.561041	0.691476	0.793942	-0.200206	0.100311	-0.61088	-0.12456	-0.0529531	-0.301043
ENSMUSG00000052609	Plekhg3	0.00146771	0.00600571	1.91076		3.1903	3.2503	3.18788	1.96678	2.30913	2.21104	3.08274	3.10685	3.22258	2.40269	2.19162	2.01541	3.00299	3.24031	3.14257	2.70889	2.96237	1.93061
ENSMUSG00000052684	Jun	0.00592974	0.00848038	0.19157		3.43295	3.82961	3.55347	0.636752	1.58412	-0.146034	-1.62282	-1.47732	-1.46173	1.67179	0.142653	0.775862	0.750615	0.231777	0.197743	3.43693	4.24078	2.41303
ENSMUSG00000052751	Repin1	0.000688675	0.00523473	1.37257		0.986411	0.968821	0.946706	1.23073	1.25578	1.30464	1.41965	1.44671	1.40314	1.00423	0.873881	1.02075	1.78432	1.72122	1.53891	1.88065	1.35511	1.48623
ENSMUSG00000052760	A630001G21Rik	0.00816448	0.00929356	0.770315		9.54045	9.34396	9.20935	9.72417	9.60295	9.50345	9.00091	9.00082	8.81266	9.36963	9.3486	9.22559	8.98945	8.7627	8.95624	9.89518	9.76227	9.47598
ENSMUSG00000052776	Oas1a	0.00146687	0.00600571	0.459989		1.75568	1.34717	1.13298	3.02567	2.3463	1.86235	1.50522	1.36322	1.1958	2.50001	2.26859	2.65663	1.64267	1.27108	2.14137	2.23312	1.97455	1.69081
ENSMUSG00000052833	Sae1	0.00763782	0.00919354	1.16066		3.01058	2.9388	2.96298	2.86147	2.7347	2.83614	2.88017	2.85832	2.90526	2.5959	2.66495	2.73806	2.71685	2.78307	2.82927	2.44616	2.3793	2.68527
ENSMUSG00000052889	Prkcb	0.00508388	0.00808472	0.792652		5.27904	5.22557	5.529	5.27964	5.33228	5.29253	4.29313	4.28087	4.13846	4.53909	4.64072	4.53837	4.48422	4.32254	4.30815	5.47966	5.60957	5.10015
ENSMUSG00000052928	Ctif	0.000130553	0.00419809	0.515138		-0.0611666	0.627703	0.620782	0.696372	0.827556	0.214708	0.254553	0.332469	0.159553	1.28739	1.14206	1.18803	0.988637	1.24047	0.467792	1.87554	1.82417	1.12922
ENSMUSG00000052934	Fbxo31	0.00210689	0.00662815	1.65901		3.99346	4.04571	4.127	3.26791	3.53717	3.46102	4.4233	4.58443	4.76209	3.91034	3.87065	3.79786	4.57423	4.71872	4.40392	3.66627	3.68653	3.66403
ENSMUSG00000053080	2700081O15Rik	0.00328125	0.00733338	1.95641		4.30358	4.25042	4.70938	3.33772	3.02676	3.29406	3.24243	3.63169	3.45888	2.68391	2.34278	2.40169	3.40881	3.09806	2.62539	3.27381	3.34065	2.52258
ENSMUSG00000053094	Tmem248	0.00868789	0.00945937	1.11758		9.77334	9.77841	9.91173	9.49333	9.6033	9.5515	9.7286	9.65663	9.75607	9.52756	9.58115	9.55145	9.93621	9.91444	9.88627	9.7598	9.80681	9.7517
ENSMUSG00000053113	Socs3	0.00142129	0.00600571	0.297405		0.724732	0.892108	1.00387	1.17603	1.38615	0.908271	1.28908	1.06659	1.06175	2.50796	2.92608	3.23188	1.75088	1.08522	1.84631	3.35549	3.02754	3.31633
ENSMUSG00000053291	Rab4b	0.00625409	0.00868982	0.77664		0.287313	0.452711	0.701048	0.639373	0.576616	0.165163	0.732552	0.864186	0.90671	1.20909	1.11609	1.27232	0.778626	0.47474	0.762957	0.50403	0.303951	0.261316
ENSMUSG00000053332	Gas5	0.000868206	0.00531632	0.607399		7.49448	7.5077	7.18116	7.24475	7.30898	7.20379	7.36874	7.23138	7.21286	7.86759	8.08176	8.02147	7.27705	6.91142	7.36973	8.18536	7.93676	8.05194
ENSMUSG00000053334	Ficd	0.00812319	0.00928062	1.12689		5.14024	5.5548	5.30163	5.1654	5.41647	5.12256	5.50113	5.49228	5.45605	5.24671	5.33388	5.35183	5.73813	5.65181	5.81796	5.54931	5.65249	5.52405
ENSMUSG00000053398	Phgdh	0.00786942	0.0091941	0.739645		7.64532	7.7599	7.7197	7.97064	7.85741	7.77299	8.82834	8.804	8.72674	9.0663	9.24911	9.34895	8.73781	8.60299	8.68978	8.8259	9.03981	9.52313
ENSMUSG00000053617	Sh3pxd2a	0.00236871	0.00682025	0.202787		1.80727	1.66261	1.89118	2.49457	2.70058	2.23443	1.96845	1.69324	1.38838	3.40345	4.27196	4.28056	3.56106	2.63844	3.05005	5.54853	5.60997	5.14245
ENSMUSG00000053641	Dennd4a	0.00953526	0.00984724	1.58511		9.17739	9.20906	9.14635	8.46889	8.7952	8.97023	9.28895	9.27599	9.18337	8.84605	8.53385	8.37467	8.99601	9.28822	9.11479	8.82412	8.87434	8.49468
ENSMUSG00000053819	Camk2d	0.000680816	0.00523473	0.784779		4.21935	4.30931	4.19801	4.7173	4.60262	4.76665	3.85805	3.87989	3.86311	4.28893	4.18198	4.17905	4.02917	4.05158	3.93994	5.13593	5.04759	4.40565
ENSMUSG00000053870	Fpgt	0.000412827	0.00463501	1.35385		2.09057	1.80808	1.94539	2.36507	2.25474	2.49499	2.88549	2.95786	2.9332	2.55123	2.48112	2.433	3.0286	3.02583	3.17237	2.32127	2.37816	2.55964
ENSMUSG00000054072	Iigp1	0.00431161	0.00777297	0.235154		0.75272	0.218098	0.0189753	3.81436	2.94291	3.10058	1.62441	1.7826	0.923079	3.20352	3.38782	4.0037	2.00445	1.15961	1.96198	3.78084	3.22469	3.34004
ENSMUSG00000054150	Syne3	0.0052471	0.00812025	2.02369		4.36916	4.66108	4.6361	4.32218	4.08227	4.28932	4.29775	4.52775	4.6215	3.77927	3.30171	3.31506	4.31841	4.55441	4.31074	3.43659	3.76442	3.18963
ENSMUSG00000054404	Slfn5	0.0038358	0.00767699	0.669418		5.25824	5.01256	5.16815	7.00214	6.39185	6.04624	5.53376	5.45512	5.29932	6.13135	5.99369	5.90022	5.08317	5.44343	5.55886	6.2955	6.40418	5.61366
ENSMUSG00000054434	Tmem120b	0.00360236	0.00751922	0.492472		4.30735	3.87961	3.65587	4.63588	4.50798	4.9437	3.8894	3.83624	3.50222	4.72302	4.5898	4.98069	4.3027	3.60065	4.39597	5.56811	5.53579	4.86005
ENSMUSG00000054469	Lclat1	0.00043149	0.00463501	0.217805		3.94827	4.1553	3.8904	6.74596	6.25633	6.59719	3.56405	3.47876	3.53824	6.08847	5.38314	5.70612	3.79545	3.5782	3.63329	4.99536	5.24843	4.72432
ENSMUSG00000054932	Afp	0.00601915	0.00855695	0.292679		-0.973111	-1.46651	-0.370177	0.501962	0.583394	0.125672	0.346805	-0.347071	-0.522125	1.19935	1.745	1.85108	0.838532	-0.929697	0.251257	1.44976	1.76948	1.68767
ENSMUSG00000055053	Nfic	0.00639827	0.0087643	1.67745		9.39253	9.25692	9.45632	9.01907	8.99724	8.90538	9.57129	9.82752	10.0351	9.14293	8.97475	9.0774	10.0528	10.1044	9.83129	8.93132	9.29644	8.7585
ENSMUSG00000055322	Tns1	0.000386969	0.00463501	0.075881		0.895699	0.563026	1.00241	3.40268	2.82385	3.21007	-0.654441	-0.853349	-1.14064	3.08485	2.22684	3.20023	1.26929	1.23219	0.770137	3.76136	4.3262	2.82959
ENSMUSG00000055497	Gm9974	0.00994013	0.0099689	1.52285		3.95942	3.2347	3.36274	4.07542	2.62164	3.14114	4.10336	4.40709	4.39503	3.69528	3.84443	3.54546	3.28996	4.20905	3.85857	4.06293	3.17079	3.70666
ENSMUSG00000055629	B4galnt4	0.00866986	0.00945937	2.69342		1.20139	2.4309	1.13467	-0.21804	0.809036	0.71278	1.23558	1.85646	1.5271	-0.171794	-0.0807685	0.583377	-0.603117	0.148608	-0.259529	-1.04245	-0.503255	-1.46146
ENSMUSG00000055652	Klhl25	0.000580777	0.00481588	1.1897		4.63026	4.59632	4.673	4.59117	4.71596	4.62405	5.01289	5.02086	5.07279	4.79412	4.75212	4.8085	4.84272	5.04824	4.85529	3.84241	3.90646	4.23627
ENSMUSG00000055675	Kbtbd11	6.68229e-05	0.00372693	0.543989		5.0603	4.7918	4.87245	6.14266	6.04398	5.87408	5.2231	5.1186	5.11	6.08676	5.96343	6.03655	5.22889	5.0107	5.49398	5.61734	5.34432	5.88807
ENSMUSG00000055725	Paqr3	0.00478433	0.00799718	1.8968		0.95078	1.40336	1.46325	-0.311739	0.304872	0.122137	1.28243	1.6049	1.52279	0.77644	0.540842	0.322129	2.04908	1.51246	2.32152	1.37395	0.278399	0.104762
ENSMUSG00000055865	Fam19a3	0.00126107	0.00584046	1.73398		3.04281	2.95645	3.10138	1.35987	2.12521	1.84538	2.31648	2.27879	2.46727	1.59895	1.67383	1.4075	1.5392	2.3955	2.23082	0.331439	-0.226992	0.320377
ENSMUSG00000055994	Nod2	0.00912909	0.00970473	0.622451		4.10054	4.7823	4.52368	5.25535	4.49709	4.59991	4.25627	4.4208	4.13287	5.1504	4.74164	4.9698	4.44223	5.033	4.74765	5.90716	6.10213	5.16355
ENSMUSG00000056116	H2-T22	0.000136906	0.00419809	0.797802		3.975	3.81744	3.95676	4.24255	4.11824	3.92778	4.2976	4.31436	4.37229	4.65439	4.65049	4.65706	4.35829	4.19556	4.34366	4.16547	3.95746	4.36447
ENSMUSG00000056121	Fez2	0.00451501	0.00789649	0.790075		7.40148	7.28591	7.30658	7.19183	7.40982	7.02845	7.30997	7.32553	7.49417	7.72216	7.71312	7.71421	7.55735	7.06454	7.29749	7.43471	7.43539	7.09192
ENSMUSG00000056476	Med12l	0.00399424	0.00769037	4.33468		4.22311	3.95828	4.26598	1.25516	1.87421	1.76367	3.1674	3.06006	2.88937	1.58556	0.418431	0.765064	2.41502	3.33459	2.39706	0.0227208	0.536667	-0.849293
ENSMUSG00000056537	Rlim	0.00914749	0.00971643	1.16354		4.6888	4.96974	5.21152	4.70007	4.80413	5.01339	4.49281	4.58314	4.5151	4.3865	4.2794	4.26959	4.62771	4.70536	4.73367	4.71757	4.89834	4.45428
ENSMUSG00000056749	Nfil3	0.00609117	0.0085759	1.4997		7.08527	7.905	7.93342	4.89985	5.5405	5.53466	6.41184	6.40282	6.68017	5.82556	5.88099	6.03427	6.84773	6.86472	6.60145	5.78974	6.59934	6.14111
ENSMUSG00000056888	Glipr1	0.00832961	0.00934593	1.15155		10.0167	10.1936	10.1189	9.96235	9.99826	10.0635	9.98602	9.897	9.90521	9.78648	9.68534	9.70567	9.54226	9.52114	9.55049	9.1783	9.23848	9.35908
ENSMUSG00000057132	Rpgrip1	0.00116654	0.0056444	0.547775		2.57875	2.37419	2.09712	3.24883	3.13153	3.0766	2.72353	2.6216	2.44491	3.35111	3.58087	3.46309	2.93627	2.88064	3.21458	4.24058	3.9748	3.96871
ENSMUSG00000057191	AB124611	0.00257192	0.00694472	0.819828		6.51714	6.53314	6.53787	6.47944	6.5596	6.41484	6.75465	6.76475	6.84925	7.03615	7.05642	7.13589	6.84624	6.88804	6.68626	7.06206	7.25118	7.05493
ENSMUSG00000057278	Snrpg	0.00702776	0.00898105	0.832175		5.83894	5.9245	6.06027	5.81153	5.82122	5.77013	6.55971	6.40905	6.51346	6.70703	6.77327	6.79704	5.77137	5.58297	5.53314	5.21117	5.40817	5.99998
ENSMUSG00000057335	Cep170	0.00249541	0.00685776	1.29741		4.00878	4.31415	4.07934	3.73043	4.10132	4.13584	4.25112	4.30427	4.17413	3.79803	3.8655	3.93909	4.31055	4.22174	4.31929	5.11631	5.15749	4.40676
ENSMUSG00000057342	Sphk2	0.00518981	0.00812025	0.745248		8.38632	8.36414	8.42542	8.6467	8.45022	8.40659	8.54391	8.56495	8.53107	8.82301	9.01469	9.07484	9.00696	8.82654	8.9819	9.33369	9.35453	9.49028
ENSMUSG00000057469	E2f6	0.00895639	0.00961044	0.8081		3.61568	3.71121	3.8122	4.26851	3.9941	4.24501	3.92525	3.73163	3.80939	4.16715	4.06598	4.15532	4.06902	3.91656	3.74185	3.89331	3.98932	4.05896
ENSMUSG00000057530	Ece1	0.00645986	0.00877046	0.577814		3.09676	3.23995	3.21533	3.4427	3.29735	3.30559	2.50917	2.43217	2.35311	2.9481	3.27985	3.44046	2.79885	2.71216	2.85269	4.28953	4.52499	3.73392
ENSMUSG00000057649	Brd9	0.00140284	0.00600571	1.28747		5.27406	5.27632	5.16988	4.93031	4.95811	5.06329	5.29834	5.34651	5.32387	5.03115	4.96521	4.87875	5.17756	5.23158	5.25504	4.73383	4.59551	4.63336
ENSMUSG00000057667	Bloc1s3	0.00547705	0.00819706	0.935837		5.78515	5.33863	5.71088	5.73502	5.87596	5.85406	6.05605	6.03813	6.08128	6.16634	6.16652	6.12962	5.73417	5.94227	5.72411	5.84219	5.77025	5.68016
ENSMUSG00000057738	Sptan1	0.00487967	0.00805691	1.26791		7.80525	7.86199	7.81658	7.7651	7.70362	7.78725	7.8432	7.83406	7.82938	7.61356	7.4208	7.44493	7.05413	7.33415	7.18867	6.71813	6.83779	6.81352
ENSMUSG00000057863	Rpl36	0.00468119	0.00794253	0.623473		2.18524	2.3934	1.76038	1.7804	1.63595	2.11607	9.11878	8.81181	9.03688	9.52705	9.69633	9.78887	8.7859	8.62191	8.65278	8.78015	8.77013	9.45128
ENSMUSG00000058013	2019-09-11	0.00779651	0.0091941	1.57758		7.76489	7.82806	7.94777	7.51	7.45646	7.70588	7.16623	7.29079	7.3939	6.84856	6.56875	6.46049	7.23566	7.52946	7.30835	6.16235	6.15755	6.15214
ENSMUSG00000058163	Gm5431	0.0010022	0.00558294	0.577938		2.59485	3.20355	3.58313	3.05188	3.97953	2.79325	2.53948	2.82402	2.67569	3.53295	3.48646	3.39281	3.36226	2.98364	3.80066	4.89743	5.33547	3.79872
ENSMUSG00000058173	Smco4	0.000643087	0.00503368	0.492987		3.23253	3.51969	2.9918	4.74856	4.21232	4.21571	3.14053	3.20377	2.93436	3.98758	4.21846	4.13375	2.84176	2.77481	2.63017	3.77995	3.50141	4.03667
ENSMUSG00000058297	Spock2	0.00141465	0.00600571	0.369582		1.71299	1.56183	0.58777	3.57162	2.59354	3.45341	1.32714	1.72116	1.72833	3.24993	2.81478	3.02002	2.52454	1.66185	1.38045	2.82908	3.1743	3.01243
ENSMUSG00000058470	Gm8369	0.00819521	0.00929356	0.772258		10.092	9.78016	9.87393	10.6423	10.475	10.4418	10.174	10.1014	10.195	10.6707	10.4443	10.474	9.37006	9.36427	9.26852	9.47727	9.35273	9.29109
ENSMUSG00000058546	Rpl23a	0.00993381	0.0099689	0.645074		-0.00435116	-0.49775	0.236013	-0.50503	-0.373846	-0.88829	8.42426	8.13532	8.24456	8.68942	8.96498	9.04714	7.93534	7.76679	7.80806	8.17063	8.21821	8.74962
ENSMUSG00000058558	Rpl5	0.0070156	0.00898105	0.631873		4.868	4.75125	4.77984	4.68547	4.70642	4.98117	9.3974	9.22794	9.31336	9.73622	10.0679	10.1214	8.93423	8.72976	8.77753	8.98477	9.01862	9.52931
ENSMUSG00000058587	Tmod3	0.000803764	0.00531081	1.11251		7.52018	7.51752	7.62473	7.48496	7.5246	7.65587	7.2762	7.25478	7.23632	7.09021	7.08903	7.1266	7.19005	7.30839	7.20706	7.03036	7.13448	7.07304
ENSMUSG00000058600	Rpl30	0.00688054	0.00892298	0.684407		4.87123	4.65459	4.64306	4.81885	4.86205	4.75985	6.29628	6.0189	6.1531	6.56178	6.77403	6.77369	5.93726	5.69334	5.87484	5.98519	6.06485	6.65854
ENSMUSG00000058638	Zfp110	0.000950055	0.00554473	1.15787		6.08042	5.89953	5.99223	6.09078	6.31184	6.31444	6.75612	6.73983	6.75925	6.56444	6.56303	6.49332	6.66232	6.63065	6.62821	6.31543	6.3317	6.29362
ENSMUSG00000058655	Eif4b	0.00403938	0.00769037	0.792383		9.15974	9.14799	9.19648	9.22875	9.21597	9.21224	9.15134	9.02693	9.136	9.3654	9.45033	9.50574	9.21188	9.18932	9.13155	9.39837	9.56474	9.59349
ENSMUSG00000058756	Thra	0.00829433	0.00933254	0.637888		-0.40524	-0.743299	-0.3367	-0.259191	0.0664969	-0.396873	0.993746	0.848782	1.01754	1.36215	1.76672	1.67706	1.76354	1.74569	1.71487	2.30247	2.30395	2.39064
ENSMUSG00000058886	Deaf1	0.0027226	0.00702003	0.856398		6.11596	6.14465	6.30337	6.12281	6.00298	5.75566	6.31956	6.26833	6.3151	6.48017	6.5808	6.51295	6.0802	6.22258	6.06646	6.12348	6.11189	6.39947
ENSMUSG00000059070	Rpl18	0.00984725	0.00995468	0.640377		6.64916	6.71649	6.81044	6.85382	6.87515	6.62701	8.612	8.27194	8.41887	8.89418	9.10745	9.2302	8.33322	8.22861	8.20211	8.48907	8.50942	9.11955
ENSMUSG00000059263	Usp47	0.00345888	0.00733576	1.10357		4.98108	4.9677	5.03493	4.86124	4.84079	4.89505	4.93248	4.89432	4.91677	4.80297	4.73443	4.77963	4.70889	4.8134	4.73045	4.73164	4.76248	4.62173
ENSMUSG00000059288	Cdyl	0.00275982	0.00708579	1.19583		3.85422	3.86597	4.03171	3.67841	3.68292	3.81351	3.62815	3.55046	3.58083	3.38819	3.31867	3.27853	3.61979	3.52049	3.65841	3.39975	3.65449	3.43609
ENSMUSG00000059336	Slc14a1	0.000161045	0.00419809	0.609708		4.613	4.33858	4.59242	4.89495	4.98448	4.84027	4.95316	5.05885	5.00893	5.6999	5.66098	5.80149	5.07469	5.00063	4.70997	5.78092	5.90888	5.52108
ENSMUSG00000059436	Max	0.00885426	0.00956725	0.785579		5.91649	6.00342	5.88052	6.04651	5.97056	5.86231	5.56265	5.48146	5.54133	5.75049	5.8919	5.98757	5.86015	5.80044	5.77131	6.21354	6.09405	6.32223
ENSMUSG00000059552	Trp53	0.0071898	0.00902155	0.771143		7.80453	8.0558	7.9735	8.05984	7.97519	7.881	8.36768	8.30664	8.36718	8.58093	8.81015	8.77522	8.77053	8.52711	8.81218	9.2498	9.17758	9.31528
ENSMUSG00000059554	Ccdc28a	0.00451488	0.00789649	0.775175		3.21466	3.37773	2.80144	3.87814	3.63288	3.99209	4.0673	4.21279	4.15749	4.43047	4.59568	4.51365	4.57762	4.16844	4.44895	4.57071	4.41752	4.64317
ENSMUSG00000059708	Akap17b	0.00856916	0.00942793	1.6838		3.41247	3.41545	3.68866	2.82946	3.03371	3.54574	3.50331	3.68454	3.41127	3.0158	2.77646	2.55171	3.50398	3.64593	3.65584	3.74022	3.98203	3.78223
ENSMUSG00000059734	Ndufs8	0.00838872	0.00937228	0.794594		3.58864	3.7661	3.84223	3.97901	3.83582	3.80437	3.55728	3.45634	3.54196	3.79671	3.78228	3.97173	3.19718	3.19868	3.03188	3.31928	3.52184	3.55231
ENSMUSG00000059791	Nrm	0.00213832	0.00665108	1.41431		7.68735	7.87952	7.7398	7.37445	7.32669	7.48458	7.72186	7.6791	7.6937	7.33211	7.09688	7.16538	7.77725	7.77858	7.50495	7.36882	7.7112	7.42528
ENSMUSG00000059878	Zfp422	0.00782909	0.0091941	0.770406		0.981974	1.02426	1.17062	1.21482	1.27842	1.34117	1.15766	1.19388	1.11019	1.38916	1.57355	1.62794	1.30591	1.08018	1.10219	1.68085	1.73268	1.96458
ENSMUSG00000060036	Rpl3	0.00869766	0.00946024	0.627055		3.0827	3.1069	3.1387	2.9802	2.89245	2.80412	6.34671	6.12391	6.23384	6.65985	7.00834	7.05628	6.27841	6.05594	6.1383	6.44115	6.54894	6.95726
ENSMUSG00000060098	Prmt7	0.00603508	0.00856203	0.799467		4.56664	4.45831	4.42136	4.7336	4.77438	4.72882	5.03929	4.92447	5.0648	5.26657	5.31797	5.41268	5.29857	5.00919	5.16156	5.42029	5.30892	5.85329
ENSMUSG00000060126	Tpt1	0.00296087	0.00718366	0.728963		5.074	5.27184	5.18071	5.04429	4.78652	4.60402	9.60739	9.38137	9.4238	9.91379	9.95359	9.91342	9.16731	9.04037	9.07199	8.9614	8.99806	9.57127
ENSMUSG00000060131	Atp8b4	0.00898855	0.00961234	1.57549		8.69698	8.83917	8.80807	8.52974	8.69764	8.67352	8.68285	8.646	8.56237	8.24153	7.84254	7.83975	7.92974	8.23785	8.02659	6.6435	6.54179	6.70906
ENSMUSG00000060260	Pwwp2b	2.42918e-05	0.00253558	3.02214		1.33755	1.23255	1.56106	0.488309	0.134067	0.356588	1.74054	1.78901	1.65397	0.0130589	0.203387	0.180372	1.95263	1.79273	1.46884	2.22744	1.78857	0.522476
ENSMUSG00000060261	Gtf2i	0.000488438	0.00473695	0.832822		8.39781	8.36484	8.47866	8.63344	8.64389	8.61871	8.65806	8.60727	8.59011	8.85622	8.88205	8.90894	8.53997	8.34132	8.49775	8.19845	8.07115	8.6009
ENSMUSG00000060450	Rnf14	0.00262859	0.00699717	1.18258		8.32137	8.22484	8.38204	8.28128	8.29265	8.40042	8.4625	8.3927	8.44211	8.24644	8.14479	8.18027	8.35932	8.46309	8.37975	7.93126	7.96017	7.91214
ENSMUSG00000060470	Gpr97	0.0052783	0.00812025	2.72371		4.69639	5.10439	5.39516	3.889	4.37166	4.42912	7.2648	7.73785	7.99099	6.38402	6.35976	5.91314	7.51173	7.92068	7.76085	6.9013	7.03738	6.57107
ENSMUSG00000060579	Fhit	0.00376805	0.00765839	0.277941		-2.52222	-2.1925	-1.45873	-2.19978	-2.51605	-2.11737	-1.52315	-2.38826	-2.40159	-0.424065	-0.24766	-0.0998237	-2.00293	-2.03008	-2.57709	-1.19762	-0.949125	-0.0303686
ENSMUSG00000060636	Rpl35a	0.00446471	0.00787188	0.660241		5.26645	5.30589	5.19992	5.36498	5.22812	5.18824	6.22536	5.91804	6.08216	6.56889	6.70894	6.74454	5.3616	5.16048	5.21824	5.41814	5.53035	6.01077
ENSMUSG00000060681	Slc9a6	0.000532509	0.00473695	1.43492		4.07564	4.10107	4.31392	3.96772	4.11581	4.15632	4.0479	4.07841	4.04046	3.63403	3.49505	3.47478	4.00338	3.96298	4.0124	3.78046	3.7381	3.50617
ENSMUSG00000060739	Nsa2	0.00653272	0.00877046	0.760261		4.17989	4.03982	4.15638	4.17693	4.34778	4.15549	5.07027	4.89132	4.93976	5.25608	5.43323	5.39834	4.74241	4.71959	4.60642	4.58749	4.8193	5.26411
ENSMUSG00000060950	Trmt61a	0.00788152	0.0091941	0.685118		5.5906	5.66279	5.85818	6.0995	5.86265	5.91722	6.8943	6.62288	6.7891	7.16129	7.3692	7.41251	7.4884	7.2782	7.40387	7.68865	7.58135	8.25138
ENSMUSG00000061143	Maml3	0.00840942	0.00938743	0.224964		2.72046	3.51115	2.91149	2.20842	4.16557	3.00958	3.01503	2.97187	1.79356	4.37387	4.83413	5.02915	4.1202	4.09306	3.80581	6.64155	7.1591	6.57016
ENSMUSG00000061186	Sfmbt2	0.00315708	0.00732433	0.292845		6.1916	6.02825	6.10864	7.35238	7.29541	6.53323	5.31909	4.92426	4.37173	6.74252	6.59457	6.59335	5.57627	4.5628	5.33033	7.09893	6.95687	7.38089
ENSMUSG00000061411	Nol4l	0.000237781	0.00435767	3.23499		1.65352	2.28127	2.21358	0.591177	1.11829	0.900828	2.36171	2.81032	2.48347	0.876988	0.813215	0.884008	3.25434	3.01368	3.23657	2.94937	2.48599	2.70617
ENSMUSG00000061451	Tmem151a	0.00349035	0.00735547	2.98512		2.71779	3.27092	3.42792	0.959309	1.66081	1.55402	4.10549	4.46562	4.56466	2.8118	3.16582	2.42478	4.3379	4.55629	3.98274	0.0274997	1.34039	0.527813
ENSMUSG00000061477	Rps7	0.00798026	0.00922063	0.583885		2.69464	2.9769	2.7196	3.08992	2.59517	2.58636	9.36238	9.10141	9.20208	9.72906	10.0753	10.1902	8.83287	8.62838	8.63317	8.98332	8.98112	9.59718
ENSMUSG00000061536	Sec22c	0.00100535	0.00558294	1.18971		3.11576	3.25461	3.33035	3.35907	3.16159	3.28152	3.55584	3.63997	3.61877	3.33785	3.34166	3.38324	3.6522	3.62877	3.70005	3.25212	3.46702	3.48053
ENSMUSG00000061577	Gpr114	0.00177622	0.00618819	1.33958		4.91926	4.89691	4.91064	4.47591	4.44928	4.46351	5.62305	5.81432	5.6844	5.29866	5.28727	5.27051	5.92773	5.55631	5.96133	5.34081	4.89343	5.26626
ENSMUSG00000061607	Mdc1	0.00760441	0.00918255	1.30399		8.5094	8.34761	8.40214	8.43355	8.55769	8.47819	9.09113	9.15143	9.16982	8.88764	8.74053	8.6354	9.08224	9.12753	9.23063	9.0786	8.91134	8.889
ENSMUSG00000061665	Cd2ap	0.00521231	0.00812025	0.638626		4.71993	5.049	5.02103	5.02025	5.33785	5.03329	5.1672	4.98681	4.95368	5.61226	5.87328	5.56302	5.69059	5.58885	5.63445	6.93225	7.16061	6.3865
ENSMUSG00000061859	Inadl	0.00431068	0.00777297	0.238651		-0.553153	-0.871586	-1.33179	1.10489	0.851565	0.92445	1.01468	0.529582	0.148231	2.14293	2.77715	2.97349	1.31379	0.581317	1.12287	2.86953	2.95213	3.20192
ENSMUSG00000061894	Zscan20	0.0032303	0.00733338	1.17251		2.87351	2.64168	2.85988	2.8552	2.97353	2.6872	3.0657	3.03858	3.13631	2.88233	2.86069	2.80877	3.1602	3.08613	3.31163	3.1579	3.28322	3.10457
ENSMUSG00000061904	Slc25a3	0.00111701	0.0056444	0.857195		12.1268	12.1693	12.1003	11.8171	11.7978	11.7197	12.0624	12.0919	12.0919	12.2557	12.3358	12.3217	12.0845	11.9211	12.0822	12.2492	12.3506	12.2917
ENSMUSG00000062006	Rpl34	0.00345101	0.00733576	0.646652		6.31799	6.18958	6.19109	6.2915	6.26159	6.15418	7.583	7.3546	7.4733	7.95397	8.1267	8.21705	6.7059	6.51384	6.51656	6.76106	6.82783	7.2908
ENSMUSG00000062115	Rai1	0.0043541	0.00778999	0.753003		7.42945	7.32937	7.46205	7.60268	7.66643	7.43439	7.29895	7.38482	7.30381	7.84142	7.61927	7.7547	7.27382	7.06383	7.28374	7.87856	7.70318	7.71133
ENSMUSG00000062169	Cnih4	0.000147312	0.00419809	1.47886		5.76515	5.92595	5.70177	5.42675	5.58375	5.60137	6.13841	6.0743	6.12417	5.61443	5.49569	5.5333	5.73095	5.98104	5.67575	4.72424	5.35584	5.23476
ENSMUSG00000062232	Rapgef2	0.00669303	0.00883951	1.30629		9.5825	9.62251	9.84353	9.0163	9.13375	9.19521	9.41961	9.5063	9.60016	9.22144	9.03744	9.11078	9.36685	9.58969	9.46239	8.78686	8.77058	8.75637
ENSMUSG00000062328	Rpl17	0.0065889	0.00881424	0.638889		2.77447	2.78792	2.66668	2.58916	2.62413	2.84095	9.28779	9.02491	9.14142	9.6233	9.80451	9.96539	8.65721	8.42294	8.45808	8.71333	8.72864	9.22812
ENSMUSG00000062373	Tmem65	0.00930617	0.00977934	1.48526		4.73725	4.88464	4.84613	4.72619	4.63526	4.88138	4.53924	4.70169	4.60554	4.26394	3.97432	3.89605	4.73073	4.84023	4.78771	4.39939	4.73823	3.80528
ENSMUSG00000062376	2010012O05Rik	0.00173295	0.00618819	1.67381		3.27025	2.80765	3.09381	1.98271	2.26927	2.28877	2.9205	3.23263	3.12927	2.42591	2.33221	2.29488	3.31579	3.15589	2.81	1.97651	1.82118	1.81505
ENSMUSG00000062380	Tubb3	0.00178352	0.00618819	2.21919		1.23161	1.79517	1.51475	0.352951	-0.2889	0.641068	1.10289	1.02155	1.14623	-0.315657	0.207612	-0.0713961	-0.529526	0.977215	-0.461573	-1.64975	-0.914246	0.00451042
ENSMUSG00000062526	Mppe1	0.0025576	0.00692473	0.857409		8.73592	8.52092	8.6266	9.07319	9.04749	8.95832	9.28815	9.18274	9.23621	9.4371	9.45446	9.48137	9.20033	9.2032	9.32106	9.29545	9.18379	9.35165
ENSMUSG00000062545	Tlr12	0.00744266	0.00912124	0.535206		0.142814	-0.461147	-0.0308132	0.437655	0.568839	0.485745	1.28024	1.06204	1.16488	1.74233	2.30124	2.16908	1.96717	1.04326	1.61609	2.30716	2.4072	2.71206
ENSMUSG00000062761	Zfp512	0.00271299	0.00701885	0.87853		3.55251	3.23051	3.42493	3.39637	3.3868	3.28683	3.143	3.10704	3.05748	3.28619	3.31425	3.26759	2.88971	3.10575	3.03266	3.34355	3.3337	2.9514
ENSMUSG00000062825	Actg1	0.0060822	0.0085759	0.803367		5.99319	5.97639	5.92386	5.42597	5.16122	5.20936	10.6122	10.5432	10.4825	10.8334	10.7997	10.9525	10.3482	10.52	10.3485	10.4451	10.6331	10.5994
ENSMUSG00000062861	Zfp28	0.00440695	0.00783313	1.38751		3.12529	3.20047	3.4488	3.14344	3.50782	3.26204	4.84193	4.81943	5.03573	4.51384	4.39195	4.3738	4.98582	4.88491	5.40729	5.16956	5.26701	5.00317
ENSMUSG00000062866	Phactr2	0.00157389	0.00602877	0.515275		5.49027	5.37181	5.29469	5.71346	5.72146	5.6829	3.75125	3.90633	3.70456	4.85633	4.85015	4.52542	4.34003	4.30066	4.29274	6.33123	6.36123	4.95171
ENSMUSG00000062997	Rpl35	0.00441117	0.00783313	0.550962		1.9588	1.95225	2.12816	2.32494	2.15544	2.08846	3.88783	3.64167	3.66423	4.35018	4.6485	4.77497	3.35434	3.1127	3.09024	3.68558	3.72813	4.26705
ENSMUSG00000063160	Numbl	0.00858839	0.00942793	2.21567		3.47726	3.68615	3.41055	2.67292	2.73073	2.5507	3.87577	4.20228	4.11238	3.08315	3.18043	2.48363	4.22443	4.02704	3.90007	2.4642	2.39492	2.19292
ENSMUSG00000063316	Rpl27	0.00668474	0.00883951	0.763225		1.20903	1.60706	1.63993	1.15383	1.64506	0.918514	5.99155	5.79867	5.8399	6.17168	6.30765	6.32024	5.40236	5.24882	5.14594	5.20909	5.23105	5.74383
ENSMUSG00000063334	Krr1	0.00711095	0.00900201	1.20943		9.54305	9.35737	9.44836	9.42434	9.42727	9.59676	9.79338	9.71766	9.75442	9.45017	9.57759	9.41473	9.81276	9.80235	9.88288	9.62937	9.50252	9.72097
ENSMUSG00000063457	Rps15	0.00487972	0.00805691	0.598687		7.32529	7.45741	7.4311	7.39197	7.38262	7.26293	8.49927	8.29547	8.43801	8.92985	9.19745	9.32583	8.35677	8.14676	8.22145	8.41022	8.46577	9.10463
ENSMUSG00000063564	Col23a1	0.000471266	0.00473064	0.451666		2.11044	2.10172	1.99977	3.37251	3.36156	3.2018	2.00697	1.82625	1.78125	2.84848	3.09064	3.11536	2.15234	1.34532	2.06574	2.8928	2.7966	3.10261
ENSMUSG00000063576	Klhdc3	0.00507656	0.00808472	0.834404		7.56589	7.48795	7.41245	7.62382	7.581	7.44145	7.3719	7.49499	7.52027	7.70465	7.73722	7.72883	7.65776	7.61579	7.76203	7.98766	7.93294	8.07243
ENSMUSG00000063646	Jakmip1	0.00527832	0.00812025	0.858958		9.90909	10.0062	9.83795	10.0431	10.0597	9.94257	9.8576	9.82403	9.93232	10.058	10.0774	10.1365	9.81611	9.9453	9.91509	9.66875	9.71218	10.0223
ENSMUSG00000063714	Sp3os	0.00799454	0.00922063	0.7189		3.22449	3.28142	2.90172	2.97327	3.14568	2.84155	3.32273	3.20674	3.30826	3.74529	3.91585	3.60501	2.78345	2.87295	2.6819	3.35876	3.54713	3.0031
ENSMUSG00000063897	N/A	0.00650047	0.00877046	0.783027		3.53888	3.55792	3.57209	3.62407	3.35621	3.32418	3.19433	3.1279	3.08503	3.47421	3.39283	3.59881	2.92546	2.89831	2.7116	3.07317	2.99523	3.24754
ENSMUSG00000064043	Trerf1	0.00924157	0.00977934	1.90014		4.43013	4.64615	4.43258	5.09944	5.22014	4.93711	4.77099	5.16249	4.96606	4.23101	4.16967	3.72053	5.24008	4.93428	5.17066	4.25301	4.62916	4.03182
ENSMUSG00000064065	Ipcef1	0.00603574	0.00856203	0.733167		5.32114	5.15539	5.089	5.65785	5.59023	5.67903	4.97872	4.95708	4.8265	5.50049	5.34101	5.26416	4.80135	4.76368	4.81003	4.85978	4.70704	5.05981
ENSMUSG00000064138	Fam172a	0.00929654	0.00977934	1.14794		5.56566	5.37341	5.63909	5.61961	5.54684	5.73663	5.47933	5.53679	5.44995	5.34827	5.23121	5.28946	5.35165	5.46794	5.3456	4.8518	5.07361	5.02841
ENSMUSG00000064181	Rab3ip	0.000503715	0.00473695	0.457159		3.53289	3.67147	3.54851	3.86963	3.56471	3.7273	3.79816	3.57887	3.43525	4.69515	4.71171	4.79311	3.84573	3.37694	3.79055	4.78138	4.57908	5.14743
ENSMUSG00000064267	Hvcn1	0.00240135	0.00682025	0.582972		6.01416	6.00162	5.71531	6.68007	6.72633	6.61657	6.56733	6.51991	6.6084	7.12531	7.48788	7.41796	7.36617	6.94582	7.0279	8.50803	8.63144	8.39753
ENSMUSG00000066043	Phactr4	0.00638924	0.00876106	1.27482		3.17792	3.34119	3.26418	2.75576	2.9748	2.77527	2.98634	3.15534	3.13507	2.75075	2.8075	2.66763	3.30614	3.40526	3.44591	3.34006	3.22542	3.13968
ENSMUSG00000066258	Trim12a	0.00156829	0.00602877	0.7587		8.11426	7.92479	7.9644	8.40615	8.29176	8.1286	8.11486	7.99665	8.04524	8.40457	8.4188	8.52857	8.19602	7.87377	8.29372	8.55006	8.36314	8.56646
ENSMUSG00000066357	Wdr6	0.000201376	0.00419809	0.795508		8.44259	8.61766	8.67456	9.12798	8.81938	9.04288	8.71257	8.64927	8.71551	9.00344	9.016	9.04807	9.00864	8.99315	8.93454	9.51623	9.46907	9.49084
ENSMUSG00000066441	Rdh11	0.00128435	0.00584046	1.18956		4.22283	4.31639	4.21868	3.86438	3.90602	4.01975	4.36201	4.34589	4.33473	4.03851	4.11507	4.13778	4.3131	4.2595	4.12003	4.01109	4.00488	4.06061
ENSMUSG00000066687	Zbtb16	0.000431114	0.00463501	5.40389		5.66397	6.41527	6.45529	3.7611	4.59856	4.47738	5.31909	5.27292	5.07115	2.58224	3.21531	2.56361	4.07148	5.65505	3.59914	5.60665	5.65592	4.91457
ENSMUSG00000066880	Zfp617	0.00401692	0.00769037	1.23632		1.58078	0.991084	1.62819	2.27263	2.19456	2.43108	2.38412	2.40225	2.42117	2.16446	1.99811	2.12682	2.12076	2.11073	1.91876	1.74839	1.83961	1.7916
ENSMUSG00000066975	Cryba4	0.00692473	0.00894862	1.97692		-0.963199	-0.742079	-2.33702	-1.55081	-1.05706	-2.33933	-0.968821	-1.2484	-1.40982	-1.9881	-2.12132	-2.46739	-2.12179	-2.00084	-2.38	-3.115	-2.09287	-3.65216
ENSMUSG00000067071	Hes6	0.00017462	0.00419809	0.720453		4.25288	4.149	4.28405	4.39564	4.39094	4.39188	4.39633	4.31439	4.38097	4.8168	4.80842	4.88554	4.25951	4.26901	4.1517	4.35993	4.24767	4.51179
ENSMUSG00000067149	Igj	0.00378802	0.00767021	0.0647517		6.54732	4.73141	4.38802	3.13916	5.60302	4.41471	3.3862	3.82683	3.51321	6.29814	7.81649	8.45842	7.1607	7.04076	6.17185	9.84414	9.50884	8.12197
ENSMUSG00000067212	H2-T23	0.002501	0.00685776	0.838636		9.08134	8.96711	8.94018	9.3367	9.38523	8.93771	9.83768	9.829	9.93975	10.1451	10.1196	10.1034	9.84021	9.74538	9.76155	9.75387	9.75553	9.87402
ENSMUSG00000067274	Rplp0	0.00387924	0.0076878	0.583612		9.07111	9.16372	9.10729	9.27251	9.12023	9.00695	9.67069	9.4324	9.45091	10.1054	10.3136	10.4657	9.48881	9.36215	9.27505	9.63832	9.79624	10.4013
ENSMUSG00000067288	Rps28	0.00383816	0.00767699	0.555736		8.46066	8.32949	8.45806	8.59679	8.68225	8.31557	11.1406	10.9512	11.0847	11.6655	11.9463	12.1074	10.748	10.3958	10.6293	11.1736	11.0787	11.6818
ENSMUSG00000067847	Romo1	0.00268807	0.00701885	0.612		1.53159	2.04981	2.1508	2.35978	1.9521	1.95495	2.27094	2.23938	2.3321	2.81558	2.97885	3.17317	1.94964	1.87084	1.87496	2.04935	1.93228	2.46627
ENSMUSG00000068129	Cst7	0.00399254	0.00769037	0.878055		8.14648	7.92075	8.11905	8.26701	8.14115	8.20058	8.4003	8.41383	8.37048	8.55751	8.55005	8.63991	8.29344	8.46745	8.30742	7.20289	7.11343	8.15778
ENSMUSG00000068206	Pick1	0.00308452	0.00725253	0.642142		1.42328	1.47372	1.14408	1.89194	1.62536	1.614	1.45127	1.21674	1.25832	1.82109	2.05943	1.96292	1.74594	1.2749	1.67326	2.47537	2.41552	2.39101
ENSMUSG00000068220	Lgals1	0.00180888	0.00625966	1.75665		10.571	10.8621	10.7371	10.3594	10.2097	10.4633	10.3566	10.2354	10.3026	9.65074	9.29171	9.51378	9.4423	9.89949	9.0991	6.23768	6.67754	6.95798
ENSMUSG00000068391	Chrac1	0.00740809	0.00911108	0.803653		3.00914	3.08831	2.94172	3.10639	3.23758	2.96331	3.51544	3.47877	3.61475	3.76005	3.92226	3.87271	3.36276	3.29138	3.28169	3.51024	3.5194	3.63829
ENSMUSG00000068479	Mfap1a	0.00505096	0.00808472	1.28119		4.73907	4.56818	4.35329	4.67297	4.7289	4.68638	4.75538	4.76598	4.85675	4.51241	4.46542	4.32785	4.62037	4.74964	4.85979	4.11466	4.39027	4.10591
ENSMUSG00000068823	Csde1	0.00829171	0.00933254	1.1949		8.33912	8.37396	8.51727	8.21432	8.15183	8.33332	8.51068	8.49468	8.62307	8.31692	8.32308	8.21776	8.62075	8.60922	8.5434	8.0502	8.20869	8.11142
ENSMUSG00000068922	Msto1	0.00111108	0.0056444	0.791156		2.96651	2.88561	2.97469	3.34801	3.09597	3.11693	3.23167	3.21352	3.17658	3.47233	3.59219	3.57115	3.0506	3.19144	3.10062	3.38067	3.21327	3.76121
ENSMUSG00000069793	Slfn9	0.00439215	0.00782613	1.34573		4.34966	4.15031	4.23695	4.77922	4.74967	4.84064	4.45377	4.34646	4.27029	3.94675	3.83205	4.00655	3.9773	4.06926	3.99931	3.87677	3.43598	2.96293
ENSMUSG00000069917	Hba-a2	0.00183662	0.00626119	0.309495		4.26199	4.79052	5.57389	5.93671	5.98621	4.32221	2.05605	1.54813	2.30329	3.78357	3.59195	3.608	5.90108	9.48811	8.79675	10.6612	10.3164	9.31917
ENSMUSG00000070923	Klhl9	0.00847095	0.00939318	1.11318		2.20958	2.18921	2.29109	2.34322	2.33646	2.62868	2.39462	2.43404	2.46761	2.30343	2.29955	2.22923	2.60018	2.69658	2.65365	2.23395	2.13955	2.29998
ENSMUSG00000070972	Dnajc25	0.00494598	0.00807945	1.45061		2.85884	2.74957	2.56631	1.88328	2.28576	2.29001	2.06338	1.95841	1.79092	1.42779	1.47682	1.29812	2.26654	1.78662	1.82496	1.80643	2.17101	1.86433
ENSMUSG00000071064	Zfp827	0.0005091	0.00473695	0.546923		7.5486	7.91158	7.81556	8.48808	8.44249	8.32075	7.55094	7.73066	7.57726	8.42012	8.43305	8.61746	7.85582	7.85655	8.05315	8.80589	8.53858	8.66434
ENSMUSG00000071068	Treml2	0.00407906	0.00769952	0.244786		5.05142	4.73531	4.70084	6.15903	6.26193	5.88369	6.25303	5.83828	5.57525	7.35923	8.16857	8.23	7.53769	6.47653	7.1692	8.91575	8.91412	9.18187
ENSMUSG00000071176	Arhgef10	0.00108374	0.0056444	0.518095		4.37446	4.12816	4.09864	4.58509	4.58866	4.83012	3.27214	3.45965	3.25788	4.10984	4.30017	4.4258	3.31421	3.23937	3.83128	5.14017	5.13933	4.4801
ENSMUSG00000071203	Naip5	0.00867549	0.00945937	0.529347		1.104	1.20005	0.0916966	0.361171	0.586993	0.239198	1.36244	1.2745	1.04868	1.81364	2.28636	2.33877	2.21539	2.07169	2.44028	4.0762	4.13119	3.0996
ENSMUSG00000071369	Map3k5	0.00783711	0.0091941	0.682147		5.1748	5.31987	5.07301	6.01563	5.71647	5.93771	5.05486	4.92206	4.84496	5.61399	5.30865	5.55476	5.03568	4.9314	4.97264	6.24525	6.24161	5.7021
ENSMUSG00000071379	Hpcal1	0.00288839	0.00710713	0.707293		9.45014	9.44995	9.59981	9.77743	9.66417	9.57745	9.50118	9.5457	9.65582	9.94769	10.1529	10.101	9.63731	9.56647	9.53722	9.7828	9.80344	10.1205
ENSMUSG00000071415	Rpl23	0.0099176	0.00996306	0.617374		6.3542	6.34701	6.28153	6.49676	6.47601	6.31734	8.50586	8.15873	8.33	8.80951	9.08637	9.18605	8.31949	8.02809	8.16204	8.47063	8.60487	9.1805
ENSMUSG00000071451	Psmg4	0.000343763	0.00463501	0.660998		1.58267	1.20676	1.37216	1.43677	1.55421	1.46537	1.69574	1.53724	1.60532	2.19752	2.25956	2.17306	1.35453	0.974006	1.15213	1.31503	0.979599	1.33402
ENSMUSG00000071454	Dtnb	0.0061046	0.00857883	0.826847		6.64489	6.55962	6.57468	6.67694	6.52227	6.48555	6.56603	6.51087	6.49457	6.89146	6.7408	6.76213	6.57954	6.48642	6.553	6.64099	6.77353	6.73028
ENSMUSG00000071632	2510002D24Rik	0.00149791	0.00600745	0.636227		0.8175	0.688446	0.654915	1.4201	1.22862	1.2269	1.50898	1.36258	1.35732	1.93607	2.16954	2.08043	1.4108	1.22807	1.43433	1.95655	1.51507	2.03648
ENSMUSG00000071644	Eef1g	0.00927629	0.00977934	0.64731		3.82983	3.70628	3.76069	3.74801	3.82419	3.83081	5.54505	5.26388	5.3822	5.82158	6.07552	6.17645	5.90035	5.59079	5.72058	6.07586	6.19741	6.58233
ENSMUSG00000071654	AI462493	0.00638388	0.00876106	0.766098		8.26619	8.14046	8.13164	8.19957	8.25527	8.06178	8.23475	8.14978	8.23988	8.51646	8.53411	8.72703	7.83399	8.03909	7.70929	7.65135	7.85071	8.18257
ENSMUSG00000071757	Zhx2	2.62253e-05	0.00253558	0.64854		2.40456	2.22328	2.41286	3.05186	3.16864	2.92801	2.78798	2.86296	2.81975	3.44032	3.42065	3.48392	3.53168	3.26085	3.69054	4.1547	4.04972	4.21248
ENSMUSG00000072568	Fam84b	0.000452032	0.00468048	0.662399		1.9614	2.02006	2.38133	2.0844	2.1143	2.01957	2.06748	2.11385	2.03455	2.74665	2.57096	2.68096	2.0764	1.79024	2.64548	3.05834	2.87534	3.34553
ENSMUSG00000073147	5031425E22Rik	6.70764e-06	0.00147009	1.13278		2.67565	2.77618	2.74041	2.33802	2.53711	2.56912	2.50076	2.49193	2.50593	2.32221	2.32534	2.31148	2.63476	2.51243	2.60039	2.5691	2.48944	2.55015
ENSMUSG00000073394	Runx2os1	0.00725109	0.00902953	1.32677		-1.14436	-1.02109	-1.07761	-0.435795	-1.04158	-0.931823	-0.290305	-0.5486	-0.484826	-0.805649	-0.861913	-0.87993	-1.08695	-0.789132	-1.54117	-2.61743	-3.0705	-2.57917
ENSMUSG00000073676	Hspe1	0.00239074	0.00682025	0.7807		6.96423	7.05845	7.33583	7.31827	7.27699	7.08382	8.37394	8.2648	8.23102	8.68385	8.66852	8.58886	7.96859	7.50592	7.90893	7.96628	7.88329	8.16497
ENSMUSG00000073684	2610002J02Rik	0.00985802	0.00995468	0.746375		3.39428	3.38819	3.5213	3.71935	3.73931	3.73549	3.83793	3.72219	3.90446	4.12065	4.23317	4.37686	3.99202	3.96743	3.91102	4.2865	4.13643	4.27931
ENSMUSG00000074071	Fam169b	0.000939397	0.00551477	0.582578		6.34162	6.26299	6.34357	6.79241	6.66181	6.71408	6.12813	5.86491	5.97842	6.85678	6.69983	6.75327	6.15839	5.99019	6.04222	6.83437	6.64515	7.00207
ENSMUSG00000074129	Rpl13a	0.00489609	0.00805801	0.684287		9.86131	9.78899	9.83126	9.86688	9.90528	9.74536	10.4385	10.1988	10.3628	10.8131	10.8149	11.014	9.6698	9.62264	9.51532	9.59571	9.596	10.1066
ENSMUSG00000074170	Plekhf1	0.00270178	0.00701885	2.46013		-0.302129	-0.0762215	0.313553	-0.981904	-0.718471	-0.927631	0.242889	0.267783	0.278393	-0.70549	-1.38354	-1.01811	0.311054	0.0916898	-0.0751223	-2.72548	-3.761	-2.76447
ENSMUSG00000074211	Sdhaf1	0.00402416	0.00769037	0.801056		2.67765	2.36372	2.66224	2.69613	2.78638	2.78131	3.52644	3.47045	3.40635	3.75426	3.86972	3.73934	3.33219	3.28841	3.1128	3.57584	3.81718	3.73047
ENSMUSG00000074227	Spint2	0.00170437	0.00618819	0.477943		6.32011	6.17135	5.96701	6.94619	6.8834	6.80853	6.57093	6.4297	6.3947	7.27024	7.69719	7.62316	6.78627	6.58574	6.62674	7.52391	7.5779	8.05832
ENSMUSG00000074305	Peak1	0.00283311	0.00708598	1.51807		12.2184	12.1031	12.3037	11.4635	11.6804	11.5505	12.099	12.2192	12.1124	11.7088	11.4677	11.4474	11.5616	11.6642	11.5744	10.672	10.6961	10.8322
ENSMUSG00000074497	A430078G23Rik	0.00855698	0.00942793	1.29224		8.18287	8.01765	8.21532	7.89328	8.08107	7.93654	8.13147	8.2291	8.21292	7.95678	7.78821	7.71889	8.00402	8.10247	8.14215	7.25904	7.33788	7.5148
ENSMUSG00000074578	1500012F01Rik	0.00197108	0.00642054	0.581922		6.07358	6.16476	6.11364	5.91352	5.96234	5.88498	5.76335	5.60278	5.55756	6.28449	6.39455	6.58796	5.34634	5.17973	5.61037	6.4212	6.30364	6.347
ENSMUSG00000074604	Mgst2	0.00508123	0.00808472	0.47354		2.89236	2.58617	2.24802	3.40916	3.0556	2.84271	2.84751	2.95185	2.42291	3.74092	4.02941	3.68726	3.42467	2.76477	3.36773	4.57953	4.25075	4.44472
ENSMUSG00000074886	Grk6	0.00385342	0.00767699	0.706775		6.7305	6.66232	6.71037	6.98069	6.91325	6.78818	6.64405	6.48325	6.50827	6.91601	7.0849	7.13669	6.62924	6.50421	6.61421	7.28598	7.18995	7.2342
ENSMUSG00000074892	B3galt5	0.00416619	0.00773984	2.67311		-0.967214	-0.456918	-0.836613	-1.74431	-2.54601	-2.75738	1.21296	1.56279	1.50257	0.213403	0.232579	-0.423226	1.493	1.67292	1.87914	-0.294686	0.251699	-0.545752
ENSMUSG00000074923	Pak6	0.00033825	0.00463501	0.35696		1.77746	0.826308	1.35175	2.92139	2.57974	2.69323	0.57812	0.762476	0.664915	2.09929	1.98181	2.3829	0.26628	0.601703	0.928565	1.30772	1.20986	1.19731
ENSMUSG00000074994	Qser1	0.00103094	0.00563769	0.21679		1.87327	1.90491	1.17671	2.70836	2.07536	2.35559	1.86161	1.82128	1.13408	3.60885	3.86685	3.95816	3.22863	2.27728	2.79271	5.23882	5.30252	4.36512
ENSMUSG00000075042	4930431P03Rik	0.000103861	0.00419809	0.328507		-0.261679	-0.420807	-0.627036	1.71119	1.36401	1.47677	-0.475007	-0.60393	-0.604654	0.859137	1.17256	1.10272	0.987433	-0.0120581	1.09919	2.19866	1.62639	1.53829
ENSMUSG00000075122	Cd80	0.00892421	0.00961044	1.78744		3.67627	3.55263	2.90127	2.44581	2.30569	3.03581	2.7241	2.91428	2.9507	2.28709	1.73046	2.05786	3.02644	2.05101	2.04404	1.95729	2.42618	0.866884
ENSMUSG00000075702	Selm	0.00117787	0.00565294	3.16226		-0.14047	-0.150876	-0.24919	-1.98668	-1.42807	-1.60482	0.70051	0.673899	1.02215	-1.12482	-0.551072	-0.910417	0.498545	0.701046	0.262792	-1.93561	-1.80997	-3.18869
ENSMUSG00000076431	Sox4	0.00506452	0.00808472	0.202334		0.279812	0.289873	0.75639	1.48806	0.821436	1.0376	-0.580652	-1.36755	-1.31101	0.65534	1.78628	1.21474	0.206556	-0.079678	-0.162083	2.66697	3.162	2.23074
ENSMUSG00000076432	Ywhaq	0.00630409	0.00872329	1.70929		6.9956	6.90199	6.79421	6.48545	6.67171	6.77112	7.28181	7.3823	7.30308	6.82043	6.49746	6.32911	7.05726	7.32508	7.07922	5.47213	5.45778	5.67815
ENSMUSG00000076461	Trbv1	0.00298629	0.00723199	0.150867		-2.30995	-1.78143	-3.06034	-0.0370939	-2.74867	-2.24973	-0.824355	-2.16876	-1.4613	1.4761	1.34075	0.914695	-0.083024	-1.45236	-1.06649	0.564529	0.353736	1.51603
ENSMUSG00000076490	Trbc1	0.00157647	0.00602877	0.658553		10.0401	10.0371	10.5077	10.7664	11.0468	10.3497	10.4747	10.5138	10.7246	11.1968	11.1481	11.176	10.4717	10.5077	10.6596	10.1892	10.1613	10.8878
ENSMUSG00000076497	Trbj2-7	0.00890263	0.00959587	0.370281		-1.34811	0.864287	-1.29138	0.150738	-2.52543	0.640397	-2.32102	-2.88448	-3.32232	-1.26016	-1.54149	-1.42625	-3.30777	-3.8824	-3.07011	-1.4853	-3.45482	-1.26995
ENSMUSG00000076617	Ighm	0.00956057	0.00986051	0.100074		5.7382	5.26905	4.63242	5.47292	5.8428	5.44374	4.38168	4.00708	4.20233	6.15904	7.87965	8.51499	7.24063	6.37886	6.51717	9.60908	9.55977	8.68835
ENSMUSG00000078429	Ctdsp2	0.00216513	0.00669478	0.722297		8.76944	8.73325	8.79689	9.09853	8.93572	8.92399	9.48673	9.48153	9.60526	9.89826	10.001	10.0822	10.2697	9.94781	10.0471	10.6139	10.643	10.6705
ENSMUSG00000078490	C030017K20Rik	0.00589246	0.00844994	0.351586		0.47167	-0.436085	0.146671	-0.212039	1.18663	1.97817	-0.494438	-1.00236	-1.04366	0.278467	0.66531	1.03992	2.24611	2.08948	3.25982	2.91454	2.42765	1.8962
ENSMUSG00000078763	Slfn1	0.000700105	0.00525958	0.716193		4.13423	3.85731	3.77592	5.35309	5.11143	4.7348	4.80383	4.71106	4.72968	5.30488	5.15822	5.22622	4.63026	4.66264	4.84456	4.41928	4.19904	4.72244
ENSMUSG00000078765	U2af1l4	0.00112209	0.0056444	0.81689		4.18626	4.05122	3.96803	4.46272	4.47458	4.24904	4.4684	4.37911	4.44286	4.68833	4.71227	4.76513	4.66701	4.55922	4.81826	5.02599	4.69648	4.82482
ENSMUSG00000078779	Zfp59	0.00215885	0.00669478	1.42498		0.800329	0.767483	0.530392	1.05718	1.18837	1.5037	1.97788	1.89461	2.06559	1.42246	1.57482	1.40798	1.991	1.84744	2.01555	1.37822	1.19612	1.64237
ENSMUSG00000078922	Tgtp1	0.0028969	0.00710713	0.348775		0.343435	0.897342	1.68333	2.59408	2.04433	1.57497	3.04681	2.77104	2.64462	4.08389	4.73803	4.19946	3.24472	2.55219	3.24216	3.95534	3.47305	4.78282
ENSMUSG00000078945	Naip2	0.000383334	0.00463501	1.22263		3.80443	4.37241	3.72045	4.13643	4.12509	3.63555	4.73355	4.76226	4.76834	4.51136	4.45115	4.43166	4.53601	4.69812	4.61208	4.52888	4.74698	4.06816
ENSMUSG00000079017	Ifi27l2a	0.00255206	0.00692473	0.323053		5.163	4.75385	4.72146	7.27105	6.73842	6.11987	4.72931	4.87184	4.54451	6.14853	6.09668	6.79092	4.04501	3.52421	3.66613	4.52183	4.26945	4.26979
ENSMUSG00000079019	Insl3	0.00926771	0.00977934	0.593428		-1.44274	-1.88776	-1.85354	-1.13831	-1.19557	-1.84034	-1.87999	-1.95308	-1.62922	-0.90995	-1.31782	-0.975961	-1.52153	-2.30203	-1.20238	-0.865992	-2.96226	-1.35162
ENSMUSG00000079038	D130040H23Rik	0.00935123	0.00979719	1.44877		4.3342	4.2214	4.46974	5.64113	5.39261	5.60178	4.80514	5.12816	4.85156	4.34716	4.3339	4.49933	4.3379	4.48691	4.7643	5.32839	5.66598	4.63062
ENSMUSG00000079071	Gm14085	0.00894483	0.00961044	0.192443		-1.3762	-1.59397	-1.41122	-0.198281	-0.658133	0.318986	1.49598	0.648193	-0.080886	2.65686	3.31882	3.2201	2.24301	0.700278	1.90935	3.94461	3.39737	4.3774
ENSMUSG00000079419	Ms4a6c	0.00388758	0.0076878	2.00481		4.90218	4.90563	4.6552	3.79099	4.24494	4.09456	5.08172	5.33393	5.22043	4.11719	4.50275	4.00575	5.29236	5.37098	5.63996	5.27661	5.17971	4.35738
ENSMUSG00000079426	Arpc4	0.00707799	0.0090005	0.902621		11.0695	11.0083	11.0705	11.1082	11.0487	11.1012	10.5604	10.5053	10.5059	10.6686	10.6341	10.7124	10.4311	10.5731	10.33	10.3162	10.3276	10.4008
ENSMUSG00000079481	Nhsl2	0.00856755	0.00942793	4.23805		10.3495	10.4007	10.521	8.35603	9.10451	9.14194	10.4324	10.7794	10.7382	9.29961	8.55122	7.84901	9.89234	10.3517	9.76158	7.31224	7.53119	6.336
ENSMUSG00000079563	Pglyrp2	0.00184808	0.00626119	0.830829		6.20784	6.20829	6.16033	6.72702	6.6438	6.65539	6.46781	6.40329	6.36364	6.7018	6.63854	6.69654	6.28936	6.27809	6.42753	6.04392	5.98631	6.50977
ENSMUSG00000079834	Tmlhe	0.000707923	0.00525958	0.310011		-1.63754	-1.72839	-1.48005	-0.112739	-1.20395	-0.805268	-0.58896	-0.887709	-1.06998	0.749593	0.70935	1.06323	-0.430764	-1.17518	-0.494469	0.473817	0.0821708	0.735873
ENSMUSG00000081453	Gm6767	0.00326353	0.00733338	0.713043		-1.71575	-2.2599	-2.19214	-2.10672	-1.97553	-2.36535	-1.36951	-1.26808	-1.34541	-0.940745	-0.702087	-0.876349	-1.64824	-1.60668	-1.48627	-1.63201	-1.25722	-0.80886
ENSMUSG00000083992	Gm11478	0.00159937	0.00606924	0.593969		3.23911	2.99846	3.2098	3.28731	3.28347	3.08237	0.311892	0.0527918	0.372718	0.995257	0.978827	1.01794	-0.690734	-1.87542	-1.75501	-0.640588	-1.1068	-0.199776
ENSMUSG00000084319	Tpt1-ps3	0.00703647	0.00898345	0.717142		3.27362	3.32107	3.50472	3.23376	3.00457	2.71501	-0.435262	-0.663443	-0.668178	-0.178266	-0.148028	-0.00158116	-1.59506	-1.02181	-1.24653	-0.607179	-0.377989	-1.57471
ENSMUSG00000084771	A230072E10Rik	0.00265338	0.00700691	0.711059		-1.52404	-1.16944	-1.03214	-0.722157	-0.0725055	-0.533511	-0.17224	-0.0174154	0.0475045	0.406493	0.412824	0.514407	0.0465946	-0.00999644	-0.114458	0.272897	0.0206131	0.351139
ENSMUSG00000084846	A730011C13Rik	0.00662326	0.00883304	1.23186		1.19449	1.37398	1.12211	0.840259	1.12212	1.04259	1.68425	1.71516	1.779	1.33964	1.51604	1.42019	1.42655	1.8491	1.96951	1.84962	1.91412	2.11225
ENSMUSG00000085385	9430008C03Rik	0.00877402	0.00952753	0.905665		8.52728	8.251	8.10682	8.66765	8.65673	8.47975	9.31132	9.25045	9.21283	9.41769	9.39561	9.39016	9.52877	9.33477	9.71552	10.2451	9.93067	10.1133
ENSMUSG00000085823	Gm13012	0.000255164	0.00435767	0.347405		2.26708	1.81844	2.21488	3.25992	2.99968	2.57851	2.02529	1.63532	1.74737	3.26055	3.30872	3.41464	2.48972	2.11324	2.19357	3.5644	3.54542	3.57109
ENSMUSG00000086290	Snhg12	0.00469304	0.00794253	0.683586		0.889565	1.20499	1.08481	0.406694	0.663908	0.349632	1.41607	1.44683	1.62515	1.90557	2.13814	2.09076	1.69284	1.31336	1.97072	2.33144	2.34156	2.37859
ENSMUSG00000086481	Gm11707	0.00787971	0.0091941	0.296737		0.91503	1.20336	-0.0573154	1.41289	1.6724	1.88613	1.34924	0.721715	0.266825	2.21274	2.77852	2.60475	1.77842	0.665882	2.11524	2.48064	2.18767	2.56636
ENSMUSG00000086564	Cd101	0.00100414	0.00558294	1.8226		2.55906	3.30904	2.61649	2.59972	2.90972	3.06067	3.69839	3.56201	3.79373	2.9048	2.66941	2.88192	3.23496	3.67818	3.61284	3.00401	3.23891	2.48717
ENSMUSG00000086825	Gm15675	0.00141277	0.00600571	0.411644		0.693833	0.10295	-0.398307	0.652063	0.906104	0.773726	1.02006	0.822168	0.630826	2.02255	2.33729	1.9548	2.23016	1.00861	1.51162	3.76296	3.3505	3.17249
ENSMUSG00000086841	2410006H16Rik	0.000792809	0.00531081	0.576435		7.53441	7.44216	7.58815	7.13922	7.33663	7.12525	6.94991	6.83544	6.85673	7.54242	7.66671	7.81726	6.46651	6.58393	6.27228	6.96043	7.28767	7.15495
ENSMUSG00000086938	4930481A15Rik	0.00258218	0.00695813	0.671734		-1.0813	-0.992379	-1.01056	-0.931756	-0.585303	-0.930503	0.0513656	0.311907	0.0885378	0.692567	0.777982	0.703376	0.562864	0.528203	0.514497	1.23479	1.02922	0.83405
ENSMUSG00000087259	2610035D17Rik	0.00538198	0.00816323	0.598765		5.10873	4.98509	5.48034	6.2002	6.06008	5.93015	6.7887	7.07318	7.13053	7.67106	7.63721	7.90396	7.36228	7.11235	6.33576	7.52952	7.72018	7.15354
ENSMUSG00000089682	Bcl2l2	0.00589167	0.00844994	1.81849		-0.120006	-0.350916	-0.318713	-0.192459	-0.304317	-0.932821	0.545796	0.693937	0.69243	-0.525806	-0.0563645	-0.0738954	0.876482	1.15967	0.989971	1.21172	1.24303	0.961008
ENSMUSG00000089715	Cbx6	0.000303498	0.0045441	0.81808		6.65472	6.65355	6.60659	6.99883	6.82167	6.83832	6.49368	6.52888	6.48877	6.78882	6.83238	6.75919	6.58284	6.38743	6.38432	6.99264	6.80947	6.91294
ENSMUSG00000089736	Gm14378	0.000436519	0.00463501	0.663815		0.501923	-0.654913	-1.09845	0.230892	0.0308706	0.142892	0.0346502	0.0578121	-0.0693207	0.550613	0.67658	0.569389	0.523157	0.676582	0.727453	1.52439	1.20257	1.05315
ENSMUSG00000089847	Timm10b	0.00712036	0.00900201	0.827167		4.85519	4.58748	5.04451	4.92772	4.89063	4.83775	5.21164	5.17619	5.17373	5.35624	5.50501	5.52156	5.23404	5.17936	5.05835	5.34311	5.26969	5.43079
ENSMUSG00000090115	Usp49	0.000813002	0.00531081	1.4811		1.99881	2.25494	2.01446	1.74692	2.03668	2.05015	1.72696	1.78973	1.88874	1.26767	1.28382	1.15392	1.56226	1.78144	1.62929	1.95135	1.19064	0.562405
ENSMUSG00000090266	Mettl23	0.00412845	0.00772249	0.888973		7.63192	7.53075	7.59258	7.79193	7.59875	7.72175	8.04236	8.00184	7.98657	8.21362	8.13484	8.19167	7.65503	7.68005	7.67033	7.45447	7.23608	7.5904
ENSMUSG00000090394	4930523C07Rik	0.000589549	0.00481588	1.12971		8.79576	8.93793	8.89029	8.56833	8.64885	8.70548	8.95148	8.92041	8.91977	8.75397	8.77988	8.72995	8.64734	8.88304	8.63154	8.49717	8.57433	8.70803
ENSMUSG00000090641	Zfp712	0.00648186	0.00877046	1.57969		5.14858	5.01565	5.07717	4.83479	5.07993	5.00189	4.97078	4.9942	5.14048	4.52139	4.45657	4.14857	5.0491	5.11302	4.98995	4.18205	4.29632	4.60005
ENSMUSG00000091387	Gcnt4	0.00978522	0.00995331	3.08504		1.48226	1.71114	1.73991	-0.798643	0.180539	0.692567	1.13059	1.86738	1.07833	-0.72573	0.0909331	-0.164775	-0.147231	-0.0984296	-1.17596	-1.38144	-0.639138	-1.04957
ENSMUSG00000091844	Gm8251	0.000419701	0.00463501	2.81627		-1.49624	-1.58551	-1.88819	-3.17776	-1.28914	-1.78055	-1.03638	-0.942539	-1.07456	-2.25004	-2.60165	-2.68314	-2.19886	-2.27109	-1.68502	-2.66102	-3.93978	-2.87229
ENSMUSG00000092060	Bend4	0.00241458	0.00682834	0.247719		5.94588	6.58282	7.03251	7.81777	7.14227	7.28331	6.51818	6.04956	5.72506	7.7469	8.23815	8.34742	7.12298	5.95943	6.90878	8.86985	8.40946	9.21155
ENSMUSG00000093661	Eif4e3	0.00470532	0.00795309	1.97018		2.13763	2.56309	2.33506	1.45674	1.74582	1.6708	2.24483	2.21996	2.39172	1.58906	1.30909	1.02337	1.7178	2.0313	1.71166	1.14407	1.48996	0.698963
ENSMUSG00000094840	A630081J09Rik	0.00789126	0.0091941	0.606843		0.941503	1.91277	0.917183	0.501101	1.18868	0.902504	0.149162	0.433702	0.526378	1.24824	0.928692	1.09412	0.286049	1.40777	1.14115	1.95072	2.1463	1.40841
ENSMUSG00000095105	Edaradd	0.00223256	0.00678266	2.65668		1.57735	1.35897	1.29556	0.934704	1.0814	1.16763	2.17545	2.24332	2.12941	0.511532	1.16514	0.642639	2.48857	2.59693	2.92359	2.79741	2.72259	1.92311
ENSMUSG00000095174	Gm20069	0.00804275	0.00923726	0.644188		3.5246	3.67007	3.98302	4.25142	4.36788	4.22421	4.21955	3.93553	3.8516	4.6034	4.7641	4.54251	3.73977	3.64456	3.5553	3.59206	2.94038	4.42187
ENSMUSG00000095687	Rnaset2a	0.000715728	0.00525958	0.660357		3.60053	3.13332	2.55343	3.69433	3.99419	3.69093	4.15799	4.23499	4.23085	4.73219	4.9223	4.76538	3.38068	2.99349	3.3826	3.08692	2.9674	3.90265
ENSMUSG00000096188	Cmtm4	0.0053124	0.00812025	1.62795		3.83021	4.12777	4.11594	3.91341	3.67999	4.06238	4.08731	4.25961	4.00792	3.62068	3.33943	3.28557	3.63218	3.78409	3.85844	3.11648	3.40807	3.00969
ENSMUSG00000096210	H1f0	0.000771733	0.00531081	1.43083		2.29086	2.62755	2.66538	1.78726	1.94943	1.9895	2.40038	2.40223	2.42368	2.0028	1.84388	1.82904	1.40844	2.10336	1.04343	0.654156	1.15933	0.453065
ENSMUSG00000096606	Gm4980	0.00190822	0.00632754	0.219427		-0.969492	-1.08723	-0.597884	-0.030378	-0.963324	-0.667739	-0.69556	-1.13251	-1.70868	1.03115	0.88126	1.1154	1.02373	-0.187845	0.0174562	2.18108	2.38977	2.6799
ENSMUSG00000096727	Psmb9	0.00317042	0.00732707	0.771376		7.51148	7.49812	7.43461	7.87068	7.80418	7.6764	7.68862	7.69963	7.70101	8.01478	8.0092	8.18875	7.58755	7.55074	7.60112	7.70543	7.3836	7.67367
ENSMUSG00000096929	A330023F24Rik	0.0072725	0.00903103	2.44209		3.1047	2.5526	2.46276	2.31212	2.49305	1.87733	3.63878	3.66922	3.86651	2.08435	2.90855	2.31725	4.37882	4.24801	4.68621	3.4207	3.37079	3.18728
ENSMUSG00000096935	1700113A16Rik	0.0034386	0.00733576	0.690652		1.75907	1.81363	0.404851	1.7342	1.53418	0.937661	1.83202	1.81775	1.59445	2.24033	2.35933	2.24646	2.3675	1.92024	1.957	2.50328	2.46736	2.24612
ENSMUSG00000097042	Gm17491	0.0066312	0.00883304	0.8241		3.549	3.14428	2.98978	3.29918	3.60879	3.22474	3.65608	3.65997	3.65639	3.84436	4.03112	3.93428	3.91562	3.56692	3.95636	4.71679	4.45112	4.36221
ENSMUSG00000097154	Gm26510	0.00631221	0.00872329	0.782136		6.70666	6.60924	6.47787	6.67178	6.78007	6.42174	6.79405	6.73347	6.68336	6.97559	7.17296	7.12585	6.51576	6.64143	6.3826	7.33566	7.11468	6.81385
ENSMUSG00000097159	Gm26517	0.00512229	0.00810952	0.391495		-1.58734	-1.36785	-1.11951	0.178469	-0.0483941	-0.403596	-0.449031	-0.706265	-1.25027	0.567564	0.64314	0.442532	-0.676696	-0.985257	-0.2873	0.454195	0.00792283	0.801421
ENSMUSG00000097188	Snhg1	0.0055344	0.00821657	0.653229		4.47575	4.64301	4.16302	3.50238	3.70766	3.59615	3.73795	3.87178	3.67361	4.24876	4.31243	4.56516	3.8804	3.58143	3.92247	4.82906	4.64405	4.4651
ENSMUSG00000097353	A430046D13Rik	0.00328468	0.00733338	1.37182		5.93006	6.18223	6.00315	5.37068	5.78273	5.5998	6.19428	6.35762	6.24858	5.77747	5.91725	5.73749	5.59595	6.03058	5.6798	5.13734	5.22246	5.296
ENSMUSG00000097574	C920006O11Rik	0.00222829	0.00678266	0.577747		0.135322	0.0175868	-0.691008	0.798802	1.28692	0.636385	1.02336	0.992765	0.870066	1.55603	1.90568	1.79895	1.39158	1.50678	1.27839	2.10669	1.76613	1.56784
ENSMUSG00000097785	B230217O12Rik	0.00897462	0.00961044	1.67918		0.598249	0.271356	0.598764	0.304153	0.549294	0.680271	1.08251	0.732902	1.19622	0.116972	0.286494	0.364901	0.4966	0.784758	0.957321	-0.043734	-0.11402	0.738115
ENSMUSG00000097990	Gm19557	0.0036855	0.0075979	1.84057		5.26199	5.81001	5.82786	3.10713	4.0723	3.26947	4.41969	4.20662	4.43549	3.57863	3.226	3.61672	4.85128	3.836	4.04804	3.3062	2.98438	3.36152
ENSMUSG00000098234	Snhg6	0.00110709	0.0056444	0.697292		4.72367	4.80885	4.65973	4.93951	5.02616	5.05095	4.86426	4.83693	4.78038	5.24714	5.4442	5.35072	4.30579	4.05408	4.5235	5.104	5.04224	4.95664
ENSMUSG00000098789	Jmjd7	0.000406973	0.00463501	0.635969		-1.49972	-0.562008	-0.559832	-0.569288	-1.25255	-0.73536	-0.986816	-0.938343	-0.912937	-0.365288	-0.331175	-0.182718	-1.11151	-2.16512	-2.04471	-1.24777	-0.632791	-1.0585
ENSMUSG00000099375	RP23-458O23.2	0.00240814	0.00682479	0.63741		1.91782	1.4407	0.822306	2.74601	2.80024	2.26875	2.25428	2.06599	2.10098	2.63915	2.87278	2.85844	2.92611	1.22719	2.66281	3.37731	2.86755	3.92425
ENSMUSG00000099843	RP24-79F8.3	0.00523256	0.00812025	0.687837		3.1104	2.96322	3.02104	3.09749	3.20146	3.28824	2.48844	2.21041	2.27295	2.82016	2.80872	2.96251	2.76016	2.08712	2.48464	2.72848	2.40666	2.61103
ENSMUSG00000100150	RP23-307A6.1	0.00507147	0.00808472	2.06035		4.52442	4.84333	4.84744	2.92473	3.34981	3.57935	4.76788	4.56927	4.57827	3.24512	3.78685	3.75479	4.36565	4.44754	4.22254	2.84853	2.34149	3.26126
ENSMUSG00000100182	RP24-392K18.1	0.00375154	0.00765515	0.209542		2.89955	2.49773	2.59797	2.96579	2.75594	2.568	3.04191	2.31986	1.99146	4.29621	4.94526	4.87583	3.51517	2.89755	3.3432	4.21673	4.34107	4.33803
ENSMUSG00000100199	RP23-223M20.2	0.00816206	0.00929356	0.430306		2.8878	2.74631	2.56221	3.47184	2.97044	2.86515	2.86657	2.62304	2.4553	3.44832	3.9567	4.1896	2.94048	2.6765	2.97509	3.92354	3.58499	4.04968
ENSMUSG00000100392	RP23-32C18.2	0.00684019	0.00890241	0.684891		0.883779	0.897704	0.497206	1.36935	1.15187	1.22781	1.19253	1.01087	1.06625	1.45881	1.68214	1.76687	0.634292	0.383312	0.727557	0.305556	0.0739289	0.340608
ENSMUSG00000100426	RP23-149A5.3	0.00474817	0.00796409	5.8137		4.6173	4.09688	4.41062	1.92593	2.99	2.92489	4.63498	4.84079	5.2911	1.66179	3.05571	2.431	3.60419	2.54309	2.97778	-0.228268	0.156176	0.356934
ENSMUSG00000100975	RP24-159O13.1	0.00524867	0.00812025	1.64012		0.408518	0.646756	0.453204	-0.225814	-0.31144	-0.241541	0.280425	0.532861	0.70664	-0.186118	-0.155641	-0.279717	0.491186	0.612137	0.558219	-0.274352	-0.242997	-1.51879
[variables end]

## Sheet: Secondary H vs NH p0.01 (1315)
Supplementary Table 3. Differentially expressed genes in Help vs No-Help Secondary (2°) CTLs
Gene ID	Gene Symbol	p-value	q-value	Fold change	Help 2° 1	Help 2° 2	Help 2° 3	No-Help 2° 1	No-Help 2° 2	No-Help 2° 3
ENSMUSG00000022377	Asap1	1.44836e-06	0.00147009	0.723575	3.93261	3.91357	3.93981	4.40455	4.38219	4.39961
ENSMUSG00000041852	Tcf20	2.89277e-06	0.00147009	0.793489	5.29386	5.29169	5.28648	5.62209	5.61091	5.64018
ENSMUSG00000003992	Ssbp2	3.40393e-06	0.00147009	0.643237	2.05117	1.9932	2.01288	2.65719	2.64803	2.66177
ENSMUSG00000044167	Foxo1	4.85571e-06	0.00147009	0.74603	4.22394	4.20143	4.18485	4.62284	4.6182	4.63726
ENSMUSG00000026875	Traf1	5.65396e-06	0.00147009	0.701214	7.68783	7.65515	7.70999	8.19414	8.19644	8.19861
ENSMUSG00000073147	5031425E22Rik	6.70764e-06	0.00147009	1.13278	2.50076	2.49193	2.50593	2.32221	2.32534	2.31148
ENSMUSG00000017715	Pgs1	1.79776e-05	0.00253558	0.775609	6.70758	6.71513	6.68967	7.08103	7.04433	7.08681
ENSMUSG00000027562	Car2	2.12527e-05	0.00253558	0.051934	0.570989	0.14214	0.150586	4.58435	4.33381	4.74708
ENSMUSG00000027339	Rassf2	2.16824e-05	0.00253558	0.717488	6.86221	6.80535	6.83265	7.3384	7.29902	7.29971
ENSMUSG00000060260	Pwwp2b	2.42918e-05	0.00253558	3.02214	1.74054	1.78901	1.65397	0.0130589	0.203387	0.180372
ENSMUSG00000048215	A630023P12Rik	2.59549e-05	0.00253558	0.137975	0.346078	-0.0438915	0.0240972	3.0219	3.01324	2.8637
ENSMUSG00000024140	Epas1	2.60359e-05	0.00253558	3.38806	5.66103	5.52903	5.62129	3.81428	3.97737	3.73832
ENSMUSG00000071757	Zhx2	2.62253e-05	0.00253558	0.64854	2.78798	2.86296	2.81975	3.44032	3.42065	3.48392
ENSMUSG00000030114	Klrg1	2.69976e-05	0.00253558	4.01918	4.57874	4.74978	4.85282	2.67008	2.81428	2.67628
ENSMUSG00000024063	Lbh	2.8923e-05	0.00253558	0.750366	3.7916	3.8339	3.79249	4.19318	4.23541	4.2324
ENSMUSG00000050592	Fam78a	3.48102e-05	0.00286096	0.704683	6.66814	6.61807	6.61635	7.11951	7.12243	7.17547
ENSMUSG00000010609	Psen2	4.13879e-05	0.00320148	0.45282	3.36911	3.44999	3.51116	4.54754	4.54123	4.67045
ENSMUSG00000044037	Als2cl	4.93029e-05	0.00349276	0.407699	10.791	10.7939	10.6458	11.9388	12.0894	12.0858
ENSMUSG00000037860	Aim2	5.04657e-05	0.00349276	0.487945	4.65267	4.69053	4.63062	5.78546	5.69288	5.60111
ENSMUSG00000034659	Tmem109	5.36451e-05	0.00352717	1.5499	6.97329	7.05499	7.0711	6.43502	6.38455	6.38329
ENSMUSG00000024235	Map3k8	5.64189e-05	0.0035329	1.7672	7.65222	7.69846	7.55368	6.80502	6.8449	6.79006
ENSMUSG00000031537	Ikbkb	6.41319e-05	0.00372693	0.762955	5.42001	5.38867	5.34581	5.77308	5.78716	5.76525
ENSMUSG00000055675	Kbtbd11	6.68229e-05	0.00372693	0.543989	5.2231	5.1186	5.11	6.08676	5.96343	6.03655
ENSMUSG00000023186	Vwa5a	7.16727e-05	0.00372693	0.411641	6.62594	6.50024	6.36915	7.74833	7.79144	7.79718
ENSMUSG00000036775	Decr2	7.51593e-05	0.00372693	0.733694	1.19129	1.14983	1.19889	1.66836	1.59376	1.61813
ENSMUSG00000033542	Arhgef5	7.60498e-05	0.00372693	0.16587	-2.78727	-2.7388	-2.75416	0.00389569	-0.477376	-0.0311364
ENSMUSG00000038517	Tbkbp1	7.65226e-05	0.00372693	3.62859	7.91027	8.07926	7.97954	6.33024	6.04711	6.01349
ENSMUSG00000035863	Palm	9.88873e-05	0.00419809	3.17151	3.84967	3.91732	4.16142	2.31317	2.22421	2.39553
ENSMUSG00000075042	4930431P03Rik	0.000103861	0.00419809	0.328507	-0.475007	-0.60393	-0.604654	0.859137	1.17256	1.10272
ENSMUSG00000041528	Rnf123	0.000103934	0.00419809	0.727756	4.75398	4.77623	4.7479	5.21594	5.16943	5.26815
ENSMUSG00000025357	Dgka	0.000105452	0.00419809	0.570832	8.87833	8.72627	8.72314	9.57295	9.57142	9.60996
ENSMUSG00000049751	Rpl36al	0.000110462	0.00419809	0.710233	5.05887	5.03806	5.10367	5.54733	5.611	5.52318
ENSMUSG00000032643	Fhl3	0.000114652	0.00419809	0.548744	2.1874	2.17056	2.24442	3.14486	2.96514	3.08976
ENSMUSG00000025086	Trub1	0.000129615	0.00419809	0.690328	2.63574	2.71214	2.61123	3.21459	3.20135	3.14711
ENSMUSG00000041890	Git2	0.000130259	0.00419809	0.828724	10.4263	10.4376	10.4023	10.7166	10.6639	10.6988
ENSMUSG00000052928	Ctif	0.000130553	0.00419809	0.515138	0.254553	0.332469	0.159553	1.28739	1.14206	1.18803
ENSMUSG00000056116	H2-T22	0.000136906	0.00419809	0.797802	4.2976	4.31436	4.37229	4.65439	4.65049	4.65706
ENSMUSG00000025647	Shisa5	0.000140331	0.00419809	0.63341	9.91948	9.87729	9.91126	10.4802	10.5714	10.6328
ENSMUSG00000062169	Cnih4	0.000147312	0.00419809	1.47886	6.13841	6.0743	6.12417	5.61443	5.49569	5.5333
ENSMUSG00000041187	Prkd2	0.000153944	0.00419809	0.820128	8.18666	8.14487	8.17673	8.47827	8.42413	8.4641
ENSMUSG00000021675	F2rl2	0.000157636	0.00419809	1.60386	3.44217	3.38771	3.43818	2.82616	2.66824	2.72902
ENSMUSG00000020042	Btbd11	0.000159743	0.00419809	0.613941	1.58701	1.62811	1.53448	2.25942	2.22992	2.37174
ENSMUSG00000059336	Slc14a1	0.000161045	0.00419809	0.609708	4.95316	5.05885	5.00893	5.6999	5.66098	5.80149
ENSMUSG00000024754	Tmem2	0.000161957	0.00419809	1.66237	1.33214	1.38921	1.27067	0.521209	0.609959	0.661144
ENSMUSG00000024812	Tjp2	0.000162149	0.00419809	0.210801	-1.51098	-1.69455	-1.8581	0.529966	0.350219	0.794329
ENSMUSG00000037408	Cnnm4	0.000164053	0.00419809	1.31628	2.69919	2.65771	2.66486	2.31071	2.29529	2.22635
ENSMUSG00000003660	Snrnp200	0.000165292	0.00419809	1.13796	6.84766	6.84655	6.81392	6.6484	6.66392	6.63645
ENSMUSG00000020593	Lpin1	0.000165895	0.00419809	1.73016	5.37631	5.40059	5.52922	4.69776	4.58375	4.65189
ENSMUSG00000029406	Pitpnm2	0.000169587	0.00419809	0.574483	8.80272	8.84257	8.8278	9.52915	9.61468	9.72826
ENSMUSG00000038264	Sema7a	0.000173313	0.00419809	0.179594	1.78995	1.86833	1.42555	3.9274	4.28331	4.30469
ENSMUSG00000067071	Hes6	0.00017462	0.00419809	0.720453	4.39633	4.31439	4.38097	4.8168	4.80842	4.88554
ENSMUSG00000024854	Pold4	0.000175354	0.00419809	0.697892	8.01178	7.93925	7.99859	8.44473	8.55283	8.50883
ENSMUSG00000026872	Zeb2	0.000177033	0.00419809	3.96325	11.0072	11.3705	11.2367	9.39025	9.22957	9.03448
ENSMUSG00000043753	Dmrta1	0.000178358	0.00419809	2.90862	2.80809	2.76498	2.93722	1.31751	1.4624	1.10937
ENSMUSG00000041272	Tox	0.000185823	0.00419809	0.181078	3.14556	3.00478	2.6079	5.39832	5.21822	5.53766
ENSMUSG00000021285	Ppp1r13b	0.000187838	0.00419809	0.918083	3.47689	3.47827	3.46483	3.60735	3.58036	3.6022
ENSMUSG00000018378	Cuedc1	0.000192837	0.00419809	0.39386	0.895629	0.875998	0.831016	2.14816	2.07872	2.4085
ENSMUSG00000045087	S1pr5	0.000196637	0.00419809	3.3554	10.136	10.4355	10.5638	8.62259	8.7082	8.56503
ENSMUSG00000023132	Gzma	0.000200435	0.00419809	2.93438	13.9909	14.0187	14.0331	12.6726	12.4487	12.2624
ENSMUSG00000022463	Srebf2	0.000200839	0.00419809	0.706965	7.59428	7.62044	7.52422	8.05189	8.05701	8.1309
ENSMUSG00000066357	Wdr6	0.000201376	0.00419809	0.795508	8.71257	8.64927	8.71551	9.00344	9.016	9.04807
ENSMUSG00000033083	Tbc1d4	0.000201562	0.00419809	0.307579	5.84729	5.54045	5.73958	7.24659	7.5756	7.40805
ENSMUSG00000019866	Aim1	0.000202403	0.00419809	1.66402	6.1495	6.09286	6.24627	5.49245	5.41791	5.37425
ENSMUSG00000026475	Rgs16	0.000204318	0.00419809	0.167747	-2.82579	-2.25649	-2.2932	0.233069	-0.0235241	0.141906
ENSMUSG00000042105	Inpp5f	0.000207938	0.00420674	0.449453	1.38838	1.48654	1.24349	2.42026	2.55618	2.60325
ENSMUSG00000037759	Ptger2	0.000213759	0.00425898	0.290454	2.73412	2.47898	2.42531	4.25643	4.20252	4.53032
ENSMUSG00000022305	Lrp12	0.000226694	0.00435767	0.194818	-2.46641	-2.5784	-3.02633	-0.48113	-0.262381	-0.248229
ENSMUSG00000033436	Armcx2	0.000226727	0.00435767	0.598434	2.09171	2.01059	2.18672	2.81085	2.805	2.89538
ENSMUSG00000038518	Jarid2	0.000232901	0.00435767	0.717303	6.02492	6.08168	6.01508	6.47152	6.50752	6.58067
ENSMUSG00000061411	Nol4l	0.000237781	0.00435767	3.23499	2.36171	2.81032	2.48347	0.876988	0.813215	0.884008
ENSMUSG00000029359	Tesc	0.000244219	0.00435767	1.48017	3.83802	3.71884	3.79093	3.16499	3.26806	3.21746
ENSMUSG00000035621	Midn	0.000244318	0.00435767	0.733972	3.95426	3.97345	4.00804	4.44057	4.47134	4.36245
ENSMUSG00000025651	Uqcrc1	0.000246839	0.00435767	0.917492	5.60815	5.62336	5.62793	5.73049	5.74319	5.75846
ENSMUSG00000019122	Ccl9	0.000247538	0.00435767	2.74633	4.47439	4.50294	4.44376	3.24922	2.88458	2.91479
ENSMUSG00000009585	Apobec3	0.000250534	0.00435767	0.775544	7.56558	7.48563	7.54221	7.93165	7.89183	7.8701
ENSMUSG00000029502	Golga3	0.000251915	0.00435767	1.16883	6.97699	6.97949	6.95772	6.72033	6.74044	6.77824
ENSMUSG00000085823	Gm13012	0.000255164	0.00435767	0.347405	2.02529	1.63532	1.74737	3.26055	3.30872	3.41464
ENSMUSG00000039934	Gsap	0.000262042	0.00441775	1.75323	4.36378	4.42558	4.52071	3.72132	3.59759	3.56111
ENSMUSG00000041353	Tmem29	0.000266271	0.00443223	0.715111	1.51173	1.41445	1.45884	1.91752	1.91664	2.00213
ENSMUSG00000030124	Lag3	0.000272906	0.00448423	0.29664	2.58284	2.67152	2.85444	4.44373	4.25183	4.67288
ENSMUSG00000020420	Zfp607	0.000277258	0.00448423	1.33701	4.32885	4.28125	4.24928	3.85398	3.91804	3.83031
ENSMUSG00000037295	Ldlrap1	0.000280726	0.00448423	0.772475	5.7177	5.70456	5.77722	6.07567	6.1478	6.09333
ENSMUSG00000030761	Myo7a	0.000283307	0.00448423	0.613217	1.49197	1.64893	1.49287	2.30265	2.20752	2.24019
ENSMUSG00000051615	Rap2a	0.000289337	0.00448423	2.13891	5.92972	5.99922	5.99342	5.05475	4.81175	4.76524
ENSMUSG00000040479	Dgkz	0.000292492	0.00448423	0.801327	6.31116	6.35463	6.37546	6.70457	6.64188	6.65342
ENSMUSG00000028412	Slc44a1	0.000293265	0.00448423	0.414142	2.20184	2.09696	2.04368	3.27647	3.57951	3.30191
ENSMUSG00000089715	Cbx6	0.000303498	0.0045441	0.81808	6.49368	6.52888	6.48877	6.78882	6.83238	6.75919
ENSMUSG00000032870	Smap2	0.000304092	0.0045441	0.787721	8.0345	7.98163	7.96951	8.32751	8.3095	8.38137
ENSMUSG00000038256	Bcl9	0.000315642	0.00461453	0.268912	1.66501	1.54308	1.44113	3.14456	3.5952	3.59384
ENSMUSG00000000627	Sema4f	0.000315823	0.00461453	2.23787	8.25001	8.38233	8.59139	7.22075	7.25305	7.26355
ENSMUSG00000020021	Fgd6	0.000330791	0.00463501	2.2407	5.28167	5.47701	5.46376	4.37194	4.26095	4.09771
ENSMUSG00000014074	Rnf168	0.000331646	0.00463501	1.27804	4.22559	4.20712	4.1528	3.87116	3.79868	3.85386
ENSMUSG00000044770	Scml4	0.00033459	0.00463501	0.623413	5.8416	5.83129	5.76026	6.39223	6.57672	6.50941
ENSMUSG00000074923	Pak6	0.00033825	0.00463501	0.35696	0.57812	0.762476	0.664915	2.09929	1.98181	2.3829
ENSMUSG00000027381	Bcl2l11	0.00033903	0.00463501	0.486033	6.05871	6.01843	5.92547	6.8932	7.17799	7.05404
ENSMUSG00000071451	Psmg4	0.000343763	0.00463501	0.660998	1.69574	1.53724	1.60532	2.19752	2.25956	2.17306
ENSMUSG00000015488	Cacfd1	0.000347826	0.00463501	0.876149	5.37529	5.42777	5.39375	5.57674	5.59187	5.60045
ENSMUSG00000034271	Jdp2	0.000353519	0.00463501	0.431686	0.487057	0.299463	0.322829	1.4548	1.53485	1.75554
ENSMUSG00000027610	Gss	0.00035677	0.00463501	1.77187	5.75616	5.65372	5.81303	4.81908	4.91252	5.0155
ENSMUSG00000037552	Plekhg2	0.000358521	0.00463501	0.734947	5.78573	5.885	5.83977	6.22785	6.31774	6.29779
ENSMUSG00000044468	Fam46c	0.000359238	0.00463501	0.506915	6.28264	6.06617	6.08999	7.03397	7.12383	7.22155
ENSMUSG00000028035	Dnajb4	0.000367947	0.00463501	1.79709	7.20879	7.32391	7.22173	6.49887	6.44161	6.27695
ENSMUSG00000014504	Srp19	0.000369499	0.00463501	1.24373	3.60606	3.64281	3.61165	3.35615	3.28895	3.27138
ENSMUSG00000078945	Naip2	0.000383334	0.00463501	1.22263	4.73355	4.76226	4.76834	4.51136	4.45115	4.43166
ENSMUSG00000055322	Tns1	0.000386969	0.00463501	0.075881	-0.654441	-0.853349	-1.14064	3.08485	2.22684	3.20023
ENSMUSG00000002871	Tpra1	0.000388135	0.00463501	0.7995	3.65224	3.63918	3.68003	4.03248	3.96279	3.94469
ENSMUSG00000031392	Irak1	0.000389522	0.00463501	0.893765	6.094	6.13631	6.13204	6.28613	6.29123	6.27109
ENSMUSG00000027333	Smox	0.000393937	0.00463501	0.687688	-0.0986969	-0.106026	-0.103515	0.483148	0.49012	0.339018
ENSMUSG00000038884	A230050P20Rik	0.000395863	0.00463501	0.660475	1.63346	1.63863	1.68101	2.14493	2.29208	2.31137
ENSMUSG00000002308	Cd320	0.000402347	0.00463501	0.639855	0.6621	0.566184	0.614735	1.28927	1.32958	1.15672
ENSMUSG00000026285	Pdcd1	0.000405665	0.00463501	0.114661	2.58787	3.01624	3.00538	6.3619	5.51627	6.10496
ENSMUSG00000098789	Jmjd7	0.000406973	0.00463501	0.635969	-0.986816	-0.938343	-0.912937	-0.365288	-0.331175	-0.182718
ENSMUSG00000022475	Hdac7	0.000407924	0.00463501	0.621662	8.81596	8.75344	8.62074	9.38645	9.39346	9.46763
ENSMUSG00000031539	Ap3m2	0.000409099	0.00463501	0.88352	3.80345	3.80506	3.79377	3.94732	3.99712	3.99383
ENSMUSG00000026090	2010300C02Rik	0.000409553	0.00463501	0.41254	-1.77975	-1.61296	-1.81473	-0.354833	-0.362186	-0.658246
ENSMUSG00000053870	Fpgt	0.000412827	0.00463501	1.35385	2.88549	2.95786	2.9332	2.55123	2.48112	2.433
ENSMUSG00000032312	Csk	0.000419276	0.00463501	0.883402	12.5319	12.5326	12.5723	12.7117	12.7179	12.7438
ENSMUSG00000091844	Gm8251	0.000419701	0.00463501	2.81627	-1.03638	-0.942539	-1.07456	-2.25004	-2.60165	-2.68314
ENSMUSG00000041609	Ccdc64	0.000420287	0.00463501	0.518119	3.72279	3.50996	3.50581	4.44746	4.51411	4.62292
ENSMUSG00000028771	Ptpn12	0.000425822	0.00463501	1.45317	3.68077	3.65032	3.55456	3.0651	3.04874	3.1542
ENSMUSG00000066687	Zbtb16	0.000431114	0.00463501	5.40389	5.31909	5.27292	5.07115	2.58224	3.21531	2.56361
ENSMUSG00000054469	Lclat1	0.00043149	0.00463501	0.217805	3.56405	3.47876	3.53824	6.08847	5.38314	5.70612
ENSMUSG00000089736	Gm14378	0.000436519	0.00463501	0.663815	0.0346502	0.0578121	-0.0693207	0.550613	0.67658	0.569389
ENSMUSG00000024943	Smc5	0.000437066	0.00463501	1.24303	3.32074	3.37238	3.31942	3.06727	3.01787	2.98583
ENSMUSG00000015314	Slamf6	0.000445304	0.00465927	0.501715	2.70627	2.50791	2.49048	3.68905	3.48982	3.51097
ENSMUSG00000035671	Zswim4	0.000446439	0.00465927	0.769052	5.49511	5.60442	5.54799	5.95463	5.89727	5.93216
ENSMUSG00000072568	Fam84b	0.000452032	0.00468048	0.662399	2.06748	2.11385	2.03455	2.74665	2.57096	2.68096
ENSMUSG00000021127	Zfp36l1	0.000462216	0.00471864	0.78522	5.38772	5.48734	5.4266	5.8091	5.78558	5.75348
ENSMUSG00000028782	Bai2	0.000462893	0.00471864	0.522985	-0.737534	-0.834056	-0.759089	0.00774131	0.29816	0.168891
ENSMUSG00000044340	Phlpp1	0.000470639	0.00473064	0.544285	2.91148	2.88329	2.9434	3.72338	3.69405	3.95344
ENSMUSG00000063564	Col23a1	0.000471266	0.00473064	0.451666	2.00697	1.82625	1.78125	2.84848	3.09064	3.11536
ENSMUSG00000041354	Rgl2	0.000483262	0.00473695	0.895727	9.04131	9.07449	9.08204	9.22819	9.20822	9.23805
ENSMUSG00000060261	Gtf2i	0.000488438	0.00473695	0.832822	8.65806	8.60727	8.59011	8.85622	8.88205	8.90894
ENSMUSG00000022074	Tnfrsf10b	0.000490773	0.00473695	0.558316	0.0821874	0.0550434	0.000739127	1.03467	0.772098	0.853735
ENSMUSG00000028796	Phc2	0.000493537	0.00473695	0.794007	6.58708	6.54164	6.64404	6.9155	6.9072	6.94838
ENSMUSG00000019189	Rnf145	0.000495146	0.00473695	0.782539	6.25204	6.28091	6.31731	6.65964	6.58047	6.67144
ENSMUSG00000042349	Ikbke	0.000497522	0.00473695	0.598597	6.05687	5.9086	5.83759	6.62945	6.73456	6.66009
ENSMUSG00000064181	Rab3ip	0.000503715	0.00473695	0.457159	3.79816	3.57887	3.43525	4.69515	4.71171	4.79311
ENSMUSG00000002799	Jag2	0.000505128	0.00473695	0.349954	-0.895712	-0.979995	-1.14741	0.277883	0.524988	0.718297
ENSMUSG00000071064	Zfp827	0.0005091	0.00473695	0.546923	7.55094	7.73066	7.57726	8.42012	8.43305	8.61746
ENSMUSG00000030029	Lrig1	0.000514061	0.00473695	0.405477	6.60921	6.48615	6.19471	7.67504	7.78953	7.73241
ENSMUSG00000032890	Rims3	0.000516274	0.00473695	0.586529	1.92039	1.89105	1.86042	2.55352	2.80067	2.62684
ENSMUSG00000035596	Mboat7	0.000516771	0.00473695	0.773199	4.98143	5.00254	4.99921	5.31222	5.35088	5.43334
ENSMUSG00000026843	Fubp3	0.000521447	0.00473695	0.889162	2.15774	2.14505	2.10562	2.29806	2.31628	2.30251
ENSMUSG00000027947	Il6ra	0.000525553	0.00473695	0.274912	6.161	6.00419	5.69286	7.57539	7.9132	7.95832
ENSMUSG00000032666	1700025G04Rik	0.000531685	0.00473695	1.76433	5.52478	5.79057	5.63913	4.80165	4.81492	4.88053
ENSMUSG00000060681	Slc9a6	0.000532509	0.00473695	1.43492	4.0479	4.07841	4.04046	3.63403	3.49505	3.47478
ENSMUSG00000000489	Pdgfb	0.000533132	0.00473695	0.436768	2.52522	2.33803	2.69127	3.80556	3.60327	3.73087
ENSMUSG00000049090	Zadh2	0.000544721	0.00476537	1.20798	9.92747	9.96747	10.0073	9.70977	9.70814	9.66652
ENSMUSG00000016664	Pacsin2	0.000546897	0.00476537	1.48523	7.31243	7.33771	7.38563	6.87844	6.73528	6.70998
ENSMUSG00000028420	Tmem38b	0.000547202	0.00476537	0.713522	1.7453	1.80062	1.6392	2.21199	2.23375	2.2003
ENSMUSG00000042379	Esm1	0.000563834	0.00481588	4.50984	6.33055	6.33504	6.2256	4.41118	4.25646	3.70433
ENSMUSG00000050357	Rltpr	0.000566694	0.00481588	0.58146	4.05307	3.97807	3.83312	4.64922	4.79333	4.76846
ENSMUSG00000020868	Xylt2	0.000569979	0.00481588	0.689587	3.38662	3.37649	3.37476	3.84368	3.88225	4.02053
ENSMUSG00000030042	Pole4	0.000573025	0.00481588	1.18717	7.60663	7.52602	7.57181	7.33417	7.30466	7.32305
ENSMUSG00000034121	Mks1	0.000580428	0.00481588	0.698283	4.41578	4.53143	4.55972	5.03318	5.06149	4.9666
ENSMUSG00000055652	Klhl25	0.000580777	0.00481588	1.1897	5.01289	5.02086	5.07279	4.79412	4.75212	4.8085
ENSMUSG00000026637	Traf5	0.000581635	0.00481588	0.647332	7.0032	6.90486	6.88958	7.56885	7.4652	7.64586
ENSMUSG00000031467	Agpat5	0.000583748	0.00481588	0.701683	2.31483	2.33245	2.26376	2.8913	2.72827	2.82479
ENSMUSG00000090394	4930523C07Rik	0.000589549	0.00481588	1.12971	8.95148	8.92041	8.91977	8.75397	8.77988	8.72995
ENSMUSG00000040345	Arhgap9	0.000589624	0.00481588	0.685505	3.11032	3.02373	3.08658	3.54648	3.59716	3.71128
ENSMUSG00000018341	Il12rb2	0.000605724	0.00491683	5.25357	8.03973	7.97989	7.92498	6.03871	5.51508	5.21091
ENSMUSG00000025950	Idh1	0.000616628	0.00497463	1.31051	5.30502	5.36374	5.3326	4.87503	4.95812	4.99784
ENSMUSG00000022637	Cblb	0.000628505	0.00500331	0.684191	5.53162	5.47293	5.38771	6.03287	5.93811	6.06388
ENSMUSG00000031389	Arhgap4	0.000630576	0.00500331	0.848876	7.94133	7.87897	7.87026	8.13899	8.1462	8.1145
ENSMUSG00000022808	Snx4	0.000631597	0.00500331	0.849393	4.74348	4.7161	4.67859	4.974	4.92092	4.94972
ENSMUSG00000008859	Rala	0.000640673	0.00503368	1.24698	3.74236	3.77669	3.6783	3.41447	3.38619	3.44137
ENSMUSG00000058173	Smco4	0.000643087	0.00503368	0.492987	3.14053	3.20377	2.93436	3.98758	4.21846	4.13375
ENSMUSG00000005534	Insr	0.00066315	0.00516002	0.421578	6.92574	7.05245	6.71982	7.97272	8.24549	8.21818
ENSMUSG00000053819	Camk2d	0.000680816	0.00523473	0.784779	3.85805	3.87989	3.86311	4.28893	4.18198	4.17905
ENSMUSG00000038244	Mical2	0.000681908	0.00523473	2.0256	3.91403	4.01995	3.94297	3.09138	2.74549	2.98503
ENSMUSG00000032507	Fbxl2	0.000688587	0.00523473	2.12666	4.91186	5.0777	5.05839	4.13068	3.84224	3.80925
ENSMUSG00000052751	Repin1	0.000688675	0.00523473	1.37257	1.41965	1.44671	1.40314	1.00423	0.873881	1.02075
ENSMUSG00000040061	Plcb2	0.000699163	0.00525958	0.695333	7.33046	7.42353	7.30918	7.84468	7.82725	7.96391
ENSMUSG00000078763	Slfn1	0.000700105	0.00525958	0.716193	4.80383	4.71106	4.72968	5.30488	5.15822	5.22622
ENSMUSG00000079834	Tmlhe	0.000707923	0.00525958	0.310011	-0.58896	-0.887709	-1.06998	0.749593	0.70935	1.06323
ENSMUSG00000095687	Rnaset2a	0.000715728	0.00525958	0.660357	4.15799	4.23499	4.23085	4.73219	4.9223	4.76538
ENSMUSG00000026307	Scly	0.000717997	0.00525958	0.662662	4.08656	4.03479	4.16057	4.78844	4.61764	4.6568
ENSMUSG00000025289	Prdx4	0.000719482	0.00525958	2.39552	7.46847	7.37562	7.336	6.38983	6.01289	5.99635
ENSMUSG00000043243	Fam129c	0.000721837	0.00525958	0.574521	2.0335	2.24042	2.0214	2.80399	2.95189	2.93815
ENSMUSG00000039852	Rere	0.000723942	0.00525958	0.797119	4.98925	5.09612	5.0335	5.33544	5.38882	5.376
ENSMUSG00000042046	Dstyk	0.00073656	0.00527027	0.516444	0.0397308	0.153264	-0.0439709	0.881109	1.16602	0.96184
ENSMUSG00000034109	Golim4	0.000739188	0.00527027	2.03086	8.59579	8.86128	8.90218	7.86863	7.69528	7.72907
ENSMUSG00000026470	Stx6	0.000743678	0.00527027	0.775286	9.28654	9.21987	9.19484	9.57673	9.56846	9.65767
ENSMUSG00000018008	Cyth4	0.000745431	0.00527027	1.316	8.16746	8.24376	8.29543	7.88082	7.82296	7.81438
ENSMUSG00000032344	Mb21d1	0.000745453	0.00527027	1.58026	4.14578	3.98107	4.0506	3.29657	3.42949	3.47091
ENSMUSG00000021756	Il6st	0.000767424	0.00531081	0.277938	5.65862	5.3158	5.09417	6.97531	7.29727	7.3375
ENSMUSG00000096210	H1f0	0.000771733	0.00531081	1.43083	2.40038	2.40223	2.42368	2.0028	1.84388	1.82904
ENSMUSG00000035152	Ap2b1	0.000775353	0.00531081	1.08608	6.326	6.36493	6.36012	6.23501	6.22287	6.23577
ENSMUSG00000020941	Map3k14	0.000787036	0.00531081	0.801153	9.11486	9.10318	9.20321	9.48824	9.455	9.43756
ENSMUSG00000033355	Rtp4	0.000789704	0.00531081	0.597397	2.50691	2.53	2.37701	3.14667	3.15097	3.34599
ENSMUSG00000038213	Tapbpl	0.000791061	0.00531081	0.731318	5.31818	5.21888	5.35653	5.79669	5.70178	5.74941
ENSMUSG00000086841	2410006H16Rik	0.000792809	0.00531081	0.576435	6.94991	6.83544	6.85673	7.54242	7.66671	7.81726
ENSMUSG00000036565	Ttyh3	0.000793139	0.00531081	0.651849	4.25936	4.29879	4.41506	4.84495	4.98116	4.99929
ENSMUSG00000041161	Otud3	0.000793643	0.00531081	1.2513	2.37126	2.35439	2.39791	2.09271	2.0747	1.98587
ENSMUSG00000030247	Kcnj8	0.000794951	0.00531081	8.70548	8.49313	8.74407	9.04685	5.05741	5.79254	6.06832
ENSMUSG00000007038	Neu1	0.000796186	0.00531081	0.691055	4.1844	4.20078	4.31314	4.77015	4.83651	4.69106
ENSMUSG00000058587	Tmod3	0.000803764	0.00531081	1.11251	7.2762	7.25478	7.23632	7.09021	7.08903	7.1266
ENSMUSG00000029859	Epha1	0.000806324	0.00531081	0.507231	1.34301	1.11318	1.08474	2.26152	2.02592	2.19135
ENSMUSG00000034401	Spata6	0.000812682	0.00531081	0.855902	5.60443	5.5968	5.57338	5.80338	5.78428	5.8604
ENSMUSG00000090115	Usp49	0.000813002	0.00531081	1.4811	1.72696	1.78973	1.88874	1.26767	1.28382	1.15392
ENSMUSG00000029185	Fam114a1	0.000824756	0.00531081	1.58972	0.888987	0.899575	1.0331	0.198656	0.231501	0.385201
ENSMUSG00000042419	Nfkbil1	0.000827005	0.00531081	0.72726	1.1342	1.03624	1.15097	1.49722	1.61826	1.5843
ENSMUSG00000020034	Tcp11l2	0.000832778	0.00531081	0.751704	4.89636	4.83226	4.79451	5.1874	5.30492	5.26609
ENSMUSG00000045973	Slc25a51	0.000833194	0.00531081	1.50603	4.94829	5.09814	5.10811	4.46387	4.52862	4.38981
ENSMUSG00000048644	Ctxn1	0.000834758	0.00531081	1.70185	5.78621	5.96504	6.02993	5.11976	5.24735	5.11277
ENSMUSG00000034833	Tespa1	0.000839436	0.00531081	1.54485	4.5859	4.56822	4.71779	4.09582	3.9684	3.92529
ENSMUSG00000029507	Pus1	0.000840221	0.00531081	0.756618	6.35862	6.30971	6.441	6.72626	6.79373	6.79641
ENSMUSG00000027605	Acss2	0.000844075	0.00531081	1.41434	4.49301	4.54258	4.66281	4.11253	4.04691	4.03855
ENSMUSG00000026860	Sh3glb2	0.000852581	0.00531591	0.819841	8.36195	8.40221	8.39202	8.69403	8.70843	8.61346
ENSMUSG00000030342	Cd9	0.000852972	0.00531591	0.372936	4.91869	4.64944	4.85457	6.21158	6.00476	6.47537
ENSMUSG00000023947	Nfkbie	0.000859074	0.00531632	0.805265	8.42385	8.38365	8.49914	8.76174	8.73267	8.74963
ENSMUSG00000035770	Dync1li2	0.000866164	0.00531632	1.50296	6.11045	6.17423	6.10279	5.65766	5.51908	5.44731
ENSMUSG00000053332	Gas5	0.000868206	0.00531632	0.607399	7.36874	7.23138	7.21286	7.86759	8.08176	8.02147
ENSMUSG00000024399	Ltb	0.000870623	0.00531632	0.648169	9.5038	9.37195	9.46418	9.96424	10.0886	10.1638
ENSMUSG00000025461	Cd163l1	0.000873251	0.00531632	2.49715	4.95889	4.90889	4.82814	3.31987	3.60147	3.81372
ENSMUSG00000021678	F2rl1	0.0008835	0.00533186	0.549662	3.1531	2.90915	3.21675	3.97628	3.98664	3.90623
ENSMUSG00000022574	Naprt1	0.000888382	0.00533186	0.634915	3.42174	3.2662	3.41886	4.12891	3.95738	3.9866
ENSMUSG00000030103	Bhlhe40	0.000892013	0.00533186	2.59258	6.2585	6.40122	6.77337	5.14493	5.07516	5.08984
ENSMUSG00000025017	Pik3ap1	0.000892022	0.00533186	1.83643	5.15576	5.15772	5.20639	4.30961	4.12137	4.45819
ENSMUSG00000037921	Ddx60	0.000908291	0.00538073	0.578891	1.88699	1.99135	1.78625	2.63058	2.59127	2.80865
ENSMUSG00000023903	Mmp25	0.000908381	0.00538073	4.86132	2.91352	2.7625	2.93545	0.161494	0.570002	1.03594
ENSMUSG00000037001	Zfp39	0.000935819	0.00551477	1.20363	0.780658	0.859561	0.856069	0.540819	0.596125	0.55717
ENSMUSG00000074071	Fam169b	0.000939397	0.00551477	0.582578	6.12813	5.86491	5.97842	6.85678	6.69983	6.75327
ENSMUSG00000058638	Zfp110	0.000950055	0.00554473	1.15787	6.75612	6.73983	6.75925	6.56444	6.56303	6.49332
ENSMUSG00000040276	Pacsin1	0.000952935	0.00554473	0.18576	3.54536	3.20893	2.8802	5.24001	5.79395	5.88599
ENSMUSG00000027523	Gnas	0.000957762	0.00554827	0.7363	11.5077	11.4494	11.5076	11.8439	11.9404	12.0052
ENSMUSG00000027291	Vps39	0.000975469	0.00558294	0.908123	2.99021	2.99862	2.99861	3.15913	3.1052	3.14023
ENSMUSG00000035168	Tanc1	0.000979633	0.00558294	0.717395	6.18852	6.12647	6.00216	6.57401	6.58044	6.60018
ENSMUSG00000027660	Skil	0.000981597	0.00558294	0.736348	8.99302	9.0728	9.07812	9.56097	9.41242	9.49517
ENSMUSG00000025163	Cd7	0.000990039	0.00558294	1.54958	9.79653	9.66524	9.68285	9.20078	9.04842	8.99981
ENSMUSG00000009633	G0s2	0.000993623	0.00558294	0.497614	0.852872	0.602156	0.810963	1.58849	1.86373	1.83448
ENSMUSG00000015711	Prune	0.000995615	0.00558294	1.47612	6.75845	6.7585	6.80222	6.33468	6.17555	6.1235
ENSMUSG00000058163	Gm5431	0.0010022	0.00558294	0.577938	2.53948	2.82402	2.67569	3.53295	3.48646	3.39281
ENSMUSG00000086564	Cd101	0.00100414	0.00558294	1.8226	3.69839	3.56201	3.79373	2.9048	2.66941	2.88192
ENSMUSG00000061536	Sec22c	0.00100535	0.00558294	1.18971	3.55584	3.63997	3.61877	3.33785	3.34166	3.38324
ENSMUSG00000030336	Cd27	0.0010062	0.00558294	0.609671	9.4348	9.21336	9.22707	10.0475	9.92163	10.0478
ENSMUSG00000030301	Ccdc91	0.0010188	0.00562907	0.479499	9.56954	9.40025	9.18668	10.4502	10.5393	10.3482
ENSMUSG00000014932	Yes1	0.00102749	0.00563769	5.24458	5.51075	5.56473	5.82102	3.48955	3.51838	2.71608
ENSMUSG00000074994	Qser1	0.00103094	0.00563769	0.21679	1.86161	1.82128	1.13408	3.60885	3.86685	3.95816
ENSMUSG00000026770	Il2ra	0.00103322	0.00563769	2.73619	7.68759	7.54	7.63412	6.49432	5.96604	6.04485
ENSMUSG00000032834	Pwp2	0.00104857	0.0056444	0.841961	3.24112	3.23119	3.28882	3.459	3.53839	3.50827
ENSMUSG00000040557	Wbscr27	0.00104942	0.0056444	0.33644	6.31163	5.92752	5.7979	7.3805	7.6767	7.69459
ENSMUSG00000039942	Ptger4	0.00106383	0.0056444	1.33494	5.94862	6.00341	5.97784	5.64853	5.49082	5.54019
ENSMUSG00000026011	Ctla4	0.00106546	0.0056444	0.189352	3.17225	3.80313	3.23149	6.10783	5.42697	5.87464
ENSMUSG00000029655	N4bp2l2	0.00107511	0.0056444	1.23427	10.0133	9.98068	9.97134	9.62217	9.73726	9.69495
ENSMUSG00000071176	Arhgef10	0.00108374	0.0056444	0.518095	3.27214	3.45965	3.25788	4.10984	4.30017	4.4258
ENSMUSG00000052056	Zfp217	0.00108921	0.0056444	0.787286	4.94281	4.98721	4.99004	5.35129	5.24258	5.3613
ENSMUSG00000039263	Npepl1	0.00109596	0.0056444	0.768721	3.29911	3.38821	3.45311	3.75249	3.773	3.75334
ENSMUSG00000025650	Col7a1	0.00109774	0.0056444	1.83524	1.65825	1.48241	1.45803	0.772863	0.496069	0.701857
ENSMUSG00000020846	Fam101b	0.00109828	0.0056444	0.270637	0.934175	0.650093	0.260713	2.28203	2.64097	2.57869
ENSMUSG00000042659	Arrdc4	0.00109873	0.0056444	0.201185	2.65551	2.60857	2.22293	4.3348	4.99674	5.0957
ENSMUSG00000022587	Ly6e	0.00110322	0.0056444	0.584327	9.44779	9.30324	9.35406	9.98092	10.2051	10.2446
ENSMUSG00000098234	Snhg6	0.00110709	0.0056444	0.697292	4.86426	4.83693	4.78038	5.24714	5.4442	5.35072
ENSMUSG00000068922	Msto1	0.00111108	0.0056444	0.791156	3.23167	3.21352	3.17658	3.47233	3.59219	3.57115
ENSMUSG00000061904	Slc25a3	0.00111701	0.0056444	0.857195	12.0624	12.0919	12.0919	12.2557	12.3358	12.3217
ENSMUSG00000049807	Arhgap23	0.00111978	0.0056444	3.99594	-0.51773	-0.719702	-1.03524	-2.6353	-2.51234	-3.12063
ENSMUSG00000078765	U2af1l4	0.00112209	0.0056444	0.81689	4.4684	4.37911	4.44286	4.68833	4.71227	4.76513
ENSMUSG00000003948	Mmd	0.00112873	0.0056444	0.619997	7.41367	7.57154	7.29571	8.07884	8.15232	8.11877
ENSMUSG00000028107	Tars2	0.00113405	0.0056444	0.842114	6.3866	6.41358	6.35008	6.64429	6.66377	6.58594
ENSMUSG00000002396	Ocel1	0.00113625	0.0056444	1.20762	7.21945	7.10959	7.16061	6.89652	6.87568	6.90095
ENSMUSG00000027012	Dync1i2	0.00113689	0.0056444	1.11234	4.79996	4.83919	4.78338	4.66388	4.63775	4.6601
ENSMUSG00000020134	Peli1	0.00114553	0.0056444	0.691796	7.20773	7.1379	7.11149	7.58177	7.77947	7.69063
ENSMUSG00000004626	Stxbp2	0.00114589	0.0056444	0.856794	7.7603	7.80317	7.80173	7.97319	8.0087	8.05225
ENSMUSG00000049410	Zfp683	0.00114714	0.0056444	4.50219	5.5398	5.85229	5.96893	3.58266	4.02664	3.23984
ENSMUSG00000022799	Arhgap31	0.0011516	0.0056444	1.49281	4.76976	4.8663	4.97158	4.36503	4.27091	4.23761
ENSMUSG00000033295	Ptprf	0.00115164	0.0056444	0.125129	-1.27602	-1.22755	-1.25423	1.02814	2.17362	2.03598
ENSMUSG00000030325	Klrb1c	0.00115929	0.0056444	7.44399	7.42019	7.29226	7.54295	3.95762	5.13906	4.4705
ENSMUSG00000007589	Tinf2	0.00116018	0.0056444	1.1544	5.20895	5.23217	5.26734	4.9972	5.029	5.06083
ENSMUSG00000026980	Ly75	0.00116452	0.0056444	0.756132	9.17046	9.10013	9.0605	9.5821	9.50207	9.45679
ENSMUSG00000057132	Rpgrip1	0.00116654	0.0056444	0.547775	2.72353	2.6216	2.44491	3.35111	3.58087	3.46309
ENSMUSG00000017561	Crlf3	0.00116751	0.0056444	0.791861	7.06243	6.96606	6.93699	7.31393	7.30696	7.35464
ENSMUSG00000039981	Zc3h12d	0.00117605	0.00565294	0.741185	3.73553	3.64252	3.76423	4.16134	4.2019	4.07534
ENSMUSG00000075702	Selm	0.00117787	0.00565294	3.16226	0.70051	0.673899	1.02215	-1.12482	-0.551072	-0.910417
ENSMUSG00000002395	Use1	0.00120777	0.00577535	0.665365	6.30391	6.19756	6.25922	6.7222	6.85693	6.94491
ENSMUSG00000036819	Jmjd4	0.00121255	0.00577719	1.28797	5.41036	5.41281	5.37009	5.09609	5.04967	4.95223
ENSMUSG00000021466	Ptch1	0.00122348	0.00579829	1.56996	5.16103	5.43214	5.31732	4.65866	4.67214	4.62751
ENSMUSG00000026399	Cd55	0.0012258	0.00579829	0.44521	1.57511	1.40686	1.26115	2.62046	2.75104	2.37394
ENSMUSG00000037306	Man1c1	0.00124473	0.00584046	0.692826	3.42324	3.3311	3.4872	3.85057	4.00039	3.97889
ENSMUSG00000030095	Tmem43	0.00125922	0.00584046	1.20362	4.73571	4.78192	4.76373	4.43309	4.51818	4.52795
ENSMUSG00000055865	Fam19a3	0.00126107	0.00584046	1.73398	2.31648	2.27879	2.46727	1.59895	1.67383	1.4075
ENSMUSG00000037966	Ninj1	0.00126395	0.00584046	0.750252	4.15175	4.29058	4.29266	4.61903	4.6694	4.69022
ENSMUSG00000041831	Sytl3	0.00126787	0.00584046	1.53491	4.49995	4.55887	4.69108	4.05647	3.87858	3.9604
ENSMUSG00000026737	Pip4k2a	0.00127209	0.00584046	0.64716	8.73772	8.64571	8.56828	9.15913	9.32274	9.35326
ENSMUSG00000018398	Sept8	0.00127795	0.00584046	4.40795	2.32855	2.44503	2.47778	0.155294	0.777733	-0.101989
ENSMUSG00000048497	Mmgt2	0.0012832	0.00584046	1.44087	3.17812	3.21194	3.27001	2.81046	2.61674	2.65206
ENSMUSG00000066441	Rdh11	0.00128435	0.00584046	1.18956	4.36201	4.34589	4.33473	4.03851	4.11507	4.13778
ENSMUSG00000028163	Nfkb1	0.0012868	0.00584046	0.863962	4.58375	4.607	4.62541	4.78728	4.79949	4.86228
ENSMUSG00000032528	Vipr1	0.00128731	0.00584046	0.381602	6.60749	6.23093	6.20409	7.51189	7.83523	7.86497
ENSMUSG00000018930	Ccl4	0.00128801	0.00584046	1.55696	2.67926	2.92206	2.86493	2.24349	2.14861	2.15797
ENSMUSG00000003346	Abhd17a	0.00131348	0.00593547	0.792119	2.8698	2.8169	2.83709	3.09948	3.21527	3.21768
ENSMUSG00000051007	Pddc1	0.00131973	0.0059433	0.835377	2.08084	2.06404	2.13399	2.30707	2.35864	2.39167
ENSMUSG00000028743	Akr7a5	0.00132563	0.00594949	0.792248	1.0958	1.02644	1.07592	1.34877	1.47215	1.38517
ENSMUSG00000032656	March3	0.00135224	0.00600571	1.59901	1.96184	1.99646	1.91702	1.42923	1.26833	1.14621
ENSMUSG00000030682	Cdipt	0.00135654	0.00600571	0.769851	10.3346	10.2904	10.374	10.6506	10.692	10.7885
ENSMUSG00000031342	Gpm6b	0.00136395	0.00600571	0.0733909	0.772736	0.69383	-0.576113	4.43571	3.88602	3.87348
ENSMUSG00000031221	Igbp1	0.00136512	0.00600571	0.788627	2.80586	2.70368	2.67098	3.05835	3.05155	3.09838
ENSMUSG00000037104	Socs5	0.00136675	0.00600571	0.505121	3.63716	3.52819	3.50429	4.35396	4.51421	4.75738
ENSMUSG00000038486	Sv2a	0.00136805	0.00600571	0.49309	1.92767	1.98869	1.58622	2.91025	2.84131	2.81125
ENSMUSG00000019996	Map7	0.0013764	0.00600571	0.324402	-0.110053	-0.333149	-0.0217487	1.104	1.63073	1.67275
ENSMUSG00000038611	Phrf1	0.00138118	0.00600571	1.07732	5.01446	5.0266	5.04646	4.92002	4.93961	4.90553
ENSMUSG00000024659	Anxa1	0.00139589	0.00600571	2.7941	7.86101	7.79177	7.86756	6.29095	6.70862	6.07362
ENSMUSG00000057649	Brd9	0.00140284	0.00600571	1.28747	5.29834	5.34651	5.32387	5.03115	4.96521	4.87875
ENSMUSG00000052336	Cx3cr1	0.00140847	0.00600571	2.8822	8.58745	8.81975	8.94528	7.56012	7.21064	7.00022
ENSMUSG00000025373	Rnf41	0.0014085	0.00600571	0.907864	4.77805	4.79149	4.74744	4.92574	4.88789	4.92171
ENSMUSG00000086825	Gm15675	0.00141277	0.00600571	0.411644	1.02006	0.822168	0.630826	2.02255	2.33729	1.9548
ENSMUSG00000058297	Spock2	0.00141465	0.00600571	0.369582	1.32714	1.72116	1.72833	3.24993	2.81478	3.02002
ENSMUSG00000043671	Dpy19l3	0.00142009	0.00600571	1.39293	6.26708	6.35021	6.33014	5.948	5.793	5.77206
ENSMUSG00000032519	Slc25a38	0.00142116	0.00600571	0.860831	6.23662	6.30631	6.2639	6.46395	6.4692	6.52228
ENSMUSG00000053113	Socs3	0.00142129	0.00600571	0.297405	1.28908	1.06659	1.06175	2.50796	2.92608	3.23188
ENSMUSG00000032561	Acpp	0.00142316	0.00600571	0.319099	3.00163	2.59817	2.55236	4.08515	4.61606	4.39473
ENSMUSG00000038146	Notch3	0.00143411	0.00600571	7.27821	3.1923	3.59085	3.29391	-0.105912	0.501488	1.09073
ENSMUSG00000030852	Tacc2	0.00144029	0.00600571	0.315505	-0.902684	-0.68836	-0.864253	0.441443	1.04395	1.0521
ENSMUSG00000025077	Dclre1a	0.00144663	0.00600571	1.28428	0.61858	0.565387	0.550371	0.167943	0.29919	0.184327
ENSMUSG00000002307	Daxx	0.00145805	0.00600571	0.781698	4.35888	4.33797	4.42167	4.7637	4.65224	4.76854
ENSMUSG00000030616	Sytl2	0.00146332	0.00600571	1.82693	5.41968	5.43305	5.46223	4.79051	4.46472	4.45146
ENSMUSG00000052776	Oas1a	0.00146687	0.00600571	0.459989	1.50522	1.36322	1.1958	2.50001	2.26859	2.65663
ENSMUSG00000052609	Plekhg3	0.00146771	0.00600571	1.91076	3.08274	3.10685	3.22258	2.40269	2.19162	2.01541
ENSMUSG00000028621	Cyb5rl	0.00146779	0.00600571	0.870859	6.7247	6.67134	6.74573	6.92876	6.9237	6.88779
ENSMUSG00000018559	Ctdnep1	0.00146921	0.00600571	0.812739	7.06501	7.00606	7.10999	7.31805	7.35957	7.40086
ENSMUSG00000052605	Isoc2b	0.00147564	0.00600571	0.692279	0.155614	0.131295	0.167826	0.561041	0.691476	0.793942
ENSMUSG00000019917	Sept10	0.00147773	0.00600571	3.24608	2.01069	2.05426	1.93372	0.597444	0.423907	-0.118773
ENSMUSG00000041112	Elmo1	0.00147812	0.00600571	1.09266	8.6524	8.66529	8.68561	8.54307	8.51545	8.56124
ENSMUSG00000048758	Rpl29	0.00147973	0.00600571	0.665179	4.82577	4.63979	4.75057	5.26466	5.2836	5.43244
ENSMUSG00000045107	Saysd1	0.00149568	0.00600745	0.733015	2.36016	2.29144	2.43961	2.73418	2.84659	2.8547
ENSMUSG00000041684	Bivm	0.00149622	0.00600745	1.27117	6.03486	6.05458	6.06285	5.66907	5.79192	5.65284
ENSMUSG00000071632	2510002D24Rik	0.00149791	0.00600745	0.636227	1.50898	1.36258	1.35732	1.93607	2.16954	2.08043
ENSMUSG00000014547	Wdfy2	0.00149844	0.00600745	2.04457	1.77083	1.94694	1.61292	0.698969	0.922278	0.61405
ENSMUSG00000031827	Cotl1	0.00151194	0.00602194	0.578214	9.05557	8.93868	8.91476	9.62856	9.71271	9.9387
ENSMUSG00000046550	Spin2c	0.00151202	0.00602194	0.31035	3.72281	3.41195	3.56951	4.89866	5.28235	5.58736
ENSMUSG00000030246	Ldhb	0.00151579	0.00602194	0.2515	1.39709	1.3835	0.86376	2.84798	3.48988	3.2806
ENSMUSG00000020935	Dcakd	0.00152504	0.00602217	0.836125	5.70547	5.74566	5.72592	5.98554	6.03749	5.92865
ENSMUSG00000040723	Rcsd1	0.00153291	0.00602217	0.665377	7.52239	7.44523	7.55228	7.95729	8.14439	8.18149
ENSMUSG00000029174	Tbc1d1	0.00153317	0.00602217	0.835441	6.18947	6.14201	6.0925	6.39029	6.37471	6.43715
ENSMUSG00000036061	Smug1	0.00153452	0.00602217	1.20391	3.21385	3.23314	3.14967	2.95139	2.95867	2.88343
ENSMUSG00000020250	Txnrd1	0.00154574	0.00602217	1.29532	6.27734	6.23235	6.22269	5.95943	5.80785	5.84517
ENSMUSG00000014846	Tppp3	0.0015478	0.00602217	2.58884	5.59924	5.83997	5.54527	3.98106	4.44803	4.43848
ENSMUSG00000040621	Gemin8	0.0015479	0.00602217	0.665738	1.42532	1.17103	1.29557	1.87681	1.92445	1.85159
ENSMUSG00000002393	Nr2f6	0.00155595	0.00602877	1.52755	5.84179	5.88635	5.8582	5.21549	5.40134	5.13586
ENSMUSG00000022895	Ets2	0.00156821	0.00602877	0.652827	4.56383	4.45301	4.34009	4.98211	5.1478	5.0727
ENSMUSG00000066258	Trim12a	0.00156829	0.00602877	0.7587	8.11486	7.99665	8.04524	8.40457	8.4188	8.52857
ENSMUSG00000062866	Phactr2	0.00157389	0.00602877	0.515275	3.75125	3.90633	3.70456	4.85633	4.85015	4.52542
ENSMUSG00000076490	Trbc1	0.00157647	0.00602877	0.658553	10.4747	10.5138	10.7246	11.1968	11.1481	11.176
ENSMUSG00000025609	Mkln1	0.00157711	0.00602877	1.16397	6.17062	6.22425	6.14487	5.99354	5.9496	5.93945
ENSMUSG00000026656	Fcgr2b	0.00158755	0.00605109	4.83714	6.58351	6.23847	6.72386	3.97417	4.76311	3.98609
ENSMUSG00000083992	Gm11478	0.00159937	0.00606924	0.593969	0.311892	0.0527918	0.372718	0.995257	0.978827	1.01794
ENSMUSG00000039831	Arhgap29	0.00160331	0.00606924	0.182497	-3.76142	-3.7889	-4.24593	-1.99492	-1.41411	-1.02505
ENSMUSG00000023094	Msrb2	0.00160616	0.00606924	0.405906	2.11777	1.87511	1.61855	3.14894	3.34092	3.02391
ENSMUSG00000035151	Elmod2	0.00164505	0.00616376	1.46226	4.47731	4.49315	4.39307	3.89264	4.02612	3.80017
ENSMUSG00000028914	Casp9	0.0016522	0.00616376	1.13399	4.11619	4.16368	4.17177	4.0023	3.95525	3.94986
ENSMUSG00000026509	Capn2	0.00165708	0.00616376	1.78691	11.4384	11.5051	11.5334	10.8681	10.5251	10.5714
ENSMUSG00000030871	Ears2	0.00166053	0.00616376	0.827361	3.60202	3.71588	3.66568	3.91982	3.96499	3.91899
ENSMUSG00000032182	Yipf2	0.00166429	0.00616376	0.68936	5.26869	5.10843	5.2345	5.70673	5.8426	5.6723
ENSMUSG00000032402	Smad3	0.00166566	0.00616376	1.56952	11.9228	12.0405	12.0373	11.5024	11.2943	11.2529
ENSMUSG00000002109	Ddb2	0.00166772	0.00616376	0.703776	6.04427	5.86972	5.94978	6.37223	6.50446	6.50752
ENSMUSG00000040746	Rnf167	0.00166867	0.00616376	0.791817	7.23146	7.27169	7.34009	7.55539	7.65711	7.64103
ENSMUSG00000032657	Fam189b	0.00168981	0.00618819	0.769888	6.18605	6.22785	6.30156	6.55477	6.60916	6.68339
ENSMUSG00000041920	Slc16a6	0.00169057	0.00618819	1.55885	9.30178	9.40984	9.27511	8.80371	8.71334	8.54821
ENSMUSG00000051212	Gpr183	0.00169505	0.00618819	0.544281	5.41119	5.11435	5.14318	6.04457	6.01895	6.23793
ENSMUSG00000074227	Spint2	0.00170437	0.00618819	0.477943	6.57093	6.4297	6.3947	7.27024	7.69719	7.62316
ENSMUSG00000051675	Trim32	0.00170494	0.00618819	0.732281	0.777404	0.644377	0.711876	1.2077	1.20617	1.06837
ENSMUSG00000024970	AI846148	0.00171558	0.00618819	0.885074	2.96335	3.04275	2.99775	3.17942	3.16754	3.18528
ENSMUSG00000043079	Synpo	0.0017233	0.00618819	0.253221	-0.964138	-0.657352	-0.956971	1.13744	0.689268	1.53943
ENSMUSG00000062376	2010012O05Rik	0.00173295	0.00618819	1.67381	2.9205	3.23263	3.12927	2.42591	2.33221	2.29488
ENSMUSG00000006418	Rnf114	0.00173951	0.00618819	0.7481	7.52728	7.47161	7.5523	7.86232	7.91132	8.03364
ENSMUSG00000048174	Tmem81	0.00174251	0.00618819	1.153	5.17185	5.1341	5.13542	4.98973	4.90778	4.92768
ENSMUSG00000050957	Insl6	0.00174841	0.00618819	1.82516	4.61251	4.57078	4.76549	3.92154	3.58628	3.8369
ENSMUSG00000012123	Aim1l	0.00175456	0.00618819	2.3795	3.11692	3.40213	3.51612	1.85987	2.17252	2.25081
ENSMUSG00000003099	Ppp5c	0.00175608	0.00618819	0.851511	2.87288	2.82974	2.85997	3.0583	3.05691	3.14309
ENSMUSG00000000782	Tcf7	0.00176399	0.00618819	0.640314	9.61977	9.52478	9.54839	10.0483	10.2537	10.3204
ENSMUSG00000024594	Prrc1	0.00176529	0.00618819	1.28543	3.47488	3.53957	3.51407	3.18823	3.19634	3.0572
ENSMUSG00000002820	Atg4d	0.00176657	0.00618819	1.37857	5.03679	5.1394	5.21508	4.73738	4.63594	4.62844
ENSMUSG00000042015	Wdr41	0.00176773	0.00618819	0.785453	7.43942	7.48011	7.40882	7.75078	7.87562	7.74718
ENSMUSG00000037940	Inpp4b	0.00177257	0.00618819	0.558027	3.7338	3.54672	3.39362	4.47672	4.43355	4.28866
ENSMUSG00000029722	Agfg2	0.00177406	0.00618819	1.40639	9.28842	9.21675	9.23093	8.70689	8.67571	8.87752
ENSMUSG00000061577	Gpr114	0.00177622	0.00618819	1.33958	5.62305	5.81432	5.6844	5.29866	5.28727	5.27051
ENSMUSG00000000881	Dlg3	0.00178079	0.00618819	0.699876	4.10626	4.24476	4.24142	4.81654	4.67197	4.64842
ENSMUSG00000021025	Nfkbia	0.00178302	0.00618819	0.744742	5.64728	5.55289	5.69125	5.97592	6.10779	6.08327
ENSMUSG00000062380	Tubb3	0.00178352	0.00618819	2.21919	1.10289	1.02155	1.14623	-0.315657	0.207612	-0.0713961
ENSMUSG00000068220	Lgals1	0.00180888	0.00625966	1.75665	10.3566	10.2354	10.3026	9.65074	9.29171	9.51378
ENSMUSG00000037287	Tbcel	0.00181445	0.00626119	0.714421	6.95501	6.9064	6.75075	7.37097	7.30992	7.38674
ENSMUSG00000027002	Nckap1	0.0018353	0.00626119	1.84404	5.97669	6.06277	6.05406	5.23111	5.29672	4.91709
ENSMUSG00000069917	Hba-a2	0.00183662	0.00626119	0.309495	2.05605	1.54813	2.30329	3.78357	3.59195	3.608
ENSMUSG00000021375	Kif13a	0.0018402	0.00626119	0.147093	-2.93182	-3.36877	-3.69084	-1.13809	-0.0909892	-0.466749
ENSMUSG00000030245	Golt1b	0.00184202	0.00626119	1.23296	8.81559	8.84758	8.91427	8.6154	8.52984	8.52584
ENSMUSG00000049001	Ndnf	0.00184597	0.00626119	1.69688	3.94248	4.23087	4.10474	3.24896	3.45217	3.28829
ENSMUSG00000079563	Pglyrp2	0.00184808	0.00626119	0.830829	6.46781	6.40329	6.36364	6.7018	6.63854	6.69654
ENSMUSG00000021257	Angel1	0.00184996	0.00626119	0.696635	3.22947	3.16525	3.09832	3.71981	3.76915	3.56865
ENSMUSG00000049562	Ap5b1	0.00185217	0.00626119	1.55471	3.44834	3.67302	3.64506	3.0532	2.89563	2.90766
ENSMUSG00000040195	Tmem194	0.00186424	0.00627447	1.20926	6.37552	6.44898	6.45638	6.1868	6.17268	6.09901
ENSMUSG00000044456	Rin3	0.00186564	0.00627447	0.747308	6.00763	6.0919	6.19916	6.54794	6.51634	6.49509
ENSMUSG00000029156	Sgcb	0.00187412	0.00628692	1.29647	2.44503	2.41583	2.31116	2.03933	1.95404	2.05489
ENSMUSG00000003865	Gys1	0.00188528	0.00629559	0.700418	2.19461	2.08029	2.184	2.55765	2.67641	2.76598
ENSMUSG00000020401	Fam71b	0.00188628	0.00629559	1.74508	5.89755	5.96697	5.88823	5.05721	5.3222	4.96345
ENSMUSG00000029468	P2rx7	0.00190719	0.00632754	0.222275	3.4094	3.48562	3.01254	4.9972	5.89375	5.52536
ENSMUSG00000096606	Gm4980	0.00190822	0.00632754	0.219427	-0.69556	-1.13251	-1.70868	1.03115	0.88126	1.1154
ENSMUSG00000029311	Hsd17b11	0.00191029	0.00632754	0.665864	7.75166	7.76087	7.69086	8.16634	8.38587	8.41128
ENSMUSG00000005615	Pcyt1a	0.00193172	0.00638245	1.38534	2.4493	2.60992	2.65277	2.10338	2.13278	2.06511
ENSMUSG00000020917	Acly	0.00194141	0.0063984	1.09263	11.7204	11.6987	11.6898	11.5797	11.547	11.5989
ENSMUSG00000039910	Cited2	0.00196042	0.00642054	1.67746	4.83501	4.97608	5.01369	4.36803	4.13863	4.07928
ENSMUSG00000035877	Zhx3	0.00196145	0.00642054	1.33837	1.07034	1.11044	1.22745	0.684028	0.678556	0.784211
ENSMUSG00000021958	Pinx1	0.00197025	0.00642054	0.725128	1.9072	1.94328	1.88372	2.27029	2.37006	2.48493
ENSMUSG00000074578	1500012F01Rik	0.00197108	0.00642054	0.581922	5.76335	5.60278	5.55756	6.28449	6.39455	6.58796
ENSMUSG00000020393	Kremen1	0.00197255	0.00642054	0.848859	3.85647	3.83223	3.84666	4.10867	4.01762	4.11828
ENSMUSG00000025225	Nfkb2	0.00197882	0.00642505	0.747134	7.0323	6.98865	7.07676	7.34785	7.50628	7.50526
ENSMUSG00000044768	D1Ertd622e	0.00199266	0.00645406	1.77491	6.66032	6.81164	6.87053	6.1144	5.96512	5.77972
ENSMUSG00000024869	Nudt8	0.00199908	0.00645895	0.669202	3.30967	3.33272	3.44816	3.81356	3.96899	4.04646
ENSMUSG00000041827	Oasl1	0.00201484	0.00648016	0.255344	-0.635252	-1.14109	-0.806362	0.693419	1.13848	1.49386
ENSMUSG00000047180	Neurl3	0.00202025	0.00648016	0.678384	4.16788	3.97358	4.0978	4.54385	4.73005	4.64483
ENSMUSG00000024793	Tnfrsf25	0.00202145	0.00648016	2.73354	4.51837	4.27587	4.67345	2.91634	2.83106	3.36799
ENSMUSG00000049960	Mrps16	0.00202673	0.00648016	0.795693	9.66379	9.58565	9.5633	9.98989	9.87059	9.94141
ENSMUSG00000023495	Pcbp4	0.00203029	0.00648016	1.45562	4.29429	4.35582	4.51463	3.9205	3.79481	3.82452
ENSMUSG00000032560	Dnajc13	0.00207488	0.0066059	1.13433	5.55648	5.59375	5.53975	5.41736	5.37895	5.34817
ENSMUSG00000018001	Cyth3	0.00208397	0.0066059	0.268633	6.97032	6.59786	6.42728	8.13707	8.72771	8.81954
ENSMUSG00000004865	Srpk1	0.002087	0.0066059	0.867097	9.59668	9.53099	9.53237	9.75837	9.79283	9.72604
ENSMUSG00000037202	Prf1	0.00208978	0.0066059	1.52095	11.6365	11.7431	11.7809	11.2577	11.0755	11.0123
ENSMUSG00000024269	Tpgs2	0.00210502	0.00662815	1.28389	4.88528	4.80774	4.8457	4.56964	4.41209	4.47543
ENSMUSG00000052934	Fbxo31	0.00210689	0.00662815	1.65901	4.4233	4.58443	4.76209	3.91034	3.87065	3.79786
ENSMUSG00000033904	Ccp110	0.00212095	0.00665108	1.7767	3.20127	3.21504	3.00044	2.42203	2.38573	2.12138
ENSMUSG00000026991	Pkp4	0.0021277	0.00665108	0.535969	3.66195	3.67585	3.61613	4.31025	4.60587	4.73714
ENSMUSG00000033209	Ttc28	0.00213011	0.00665108	0.250965	1.05325	1.04068	0.775165	2.48258	2.95965	3.41019
ENSMUSG00000059791	Nrm	0.00213832	0.00665108	1.41431	7.72186	7.6791	7.6937	7.33211	7.09688	7.16538
ENSMUSG00000051586	Mical3	0.00213947	0.00665108	0.178564	1.96275	1.54556	0.981217	3.56554	4.16543	4.21502
ENSMUSG00000078779	Zfp59	0.00215885	0.00669478	1.42498	1.97788	1.89461	2.06559	1.42246	1.57482	1.40798
ENSMUSG00000078429	Ctdsp2	0.00216513	0.00669478	0.722297	9.48673	9.48153	9.60526	9.89826	10.001	10.0822
ENSMUSG00000034245	Hdac11	0.00217144	0.00669478	2.87492	2.5096	2.95758	3.0045	1.40188	1.00666	1.49258
ENSMUSG00000002227	Mov10	0.00217724	0.00669478	0.81482	3.76275	3.79763	3.85743	4.03783	4.13162	4.1347
ENSMUSG00000000378	Ccm2	0.00217899	0.00669478	0.72876	5.63504	5.66057	5.71566	6.00655	6.17465	6.19952
ENSMUSG00000020841	Cpd	0.00219092	0.00670176	1.46131	5.67013	5.53262	5.4068	5.02471	4.96514	4.9779
ENSMUSG00000024687	Osbp	0.00219145	0.00670176	1.11843	3.03066	3.01662	3.00192	2.89528	2.82178	2.84769
ENSMUSG00000097574	C920006O11Rik	0.00222829	0.00678266	0.577747	1.02336	0.992765	0.870066	1.55603	1.90568	1.79895
ENSMUSG00000095105	Edaradd	0.00223256	0.00678266	2.65668	2.17545	2.24332	2.12941	0.511532	1.16514	0.642639
ENSMUSG00000038909	Kat7	0.00224173	0.00678266	1.15671	3.55511	3.50031	3.58203	3.31281	3.37183	3.32274
ENSMUSG00000024238	Zeb1	0.00224248	0.00678266	0.83031	7.2396	7.20682	7.24668	7.42655	7.54184	7.52953
ENSMUSG00000002804	Nudt14	0.00224369	0.00678266	0.536175	2.14047	1.94867	1.90861	2.68324	3.01087	3.0013
ENSMUSG00000029192	Tbc1d14	0.00225131	0.0067884	0.777749	7.26994	7.25348	7.24184	7.69107	7.64372	7.51834
ENSMUSG00000038642	Ctss	0.00225592	0.0067884	0.71453	5.47187	5.34855	5.30535	5.76415	5.92355	5.89287
ENSMUSG00000022885	St6gal1	0.0022699	0.00680598	0.276477	5.49515	5.17485	4.80825	6.66165	7.24731	7.1336
ENSMUSG00000006310	Zbtb32	0.00227686	0.00680598	0.292946	2.69913	2.28276	2.40816	4.34434	3.8038	4.55579
ENSMUSG00000021792	Fam213a	0.00227729	0.00680598	0.520724	-0.180715	0.102622	-0.154379	0.972659	0.661212	0.957886
ENSMUSG00000039989	Cbx4	0.00228856	0.00681498	0.810416	6.86779	6.87169	6.94419	7.13216	7.25667	7.20465
ENSMUSG00000034292	Traf3ip1	0.00229066	0.00681498	1.64062	4.69533	4.64554	4.85484	3.98932	4.17118	3.89248
ENSMUSG00000024246	Thumpd2	0.00230452	0.00681564	0.721215	0.533671	0.522467	0.421537	0.854426	0.984955	1.05279
ENSMUSG00000020297	Nsg2	0.00230958	0.00681564	0.238941	8.84714	8.46897	8.03473	10.1495	10.6459	10.7513
ENSMUSG00000034593	Myo5a	0.00231446	0.00681564	1.63572	6.5597	6.78794	6.62374	6.00601	6.04154	5.79405
ENSMUSG00000040312	Cchcr1	0.00231501	0.00681564	1.98543	3.05289	3.13477	3.07706	2.37946	1.92914	1.98776
ENSMUSG00000022864	D16Ertd472e	0.00231727	0.00681564	1.3773	5.45589	5.65462	5.54131	5.14325	5.02564	5.09742
ENSMUSG00000045671	Spred2	0.00232458	0.00681564	0.606726	1.71379	1.81479	1.90925	2.35765	2.6306	2.61223
ENSMUSG00000040339	Fam102b	0.00233112	0.00681564	1.76318	6.73926	6.93928	6.81364	6.09685	6.13411	5.80669
ENSMUSG00000022657	Cd96	0.00233536	0.00681564	1.45029	6.78883	6.62921	6.86815	6.29226	6.20173	6.18317
ENSMUSG00000000631	Myo18a	0.00233753	0.00681564	1.20145	9.66272	9.70547	9.77501	9.4535	9.41277	9.48259
ENSMUSG00000033316	Galnt9	0.00235774	0.00682025	0.354292	-0.501688	-0.299865	-0.277513	1.30908	0.726959	1.37586
ENSMUSG00000037318	Traf3ip3	0.00236445	0.00682025	0.797581	8.42632	8.33143	8.30079	8.6381	8.66445	8.73488
ENSMUSG00000053617	Sh3pxd2a	0.00236871	0.00682025	0.202787	1.96845	1.69324	1.38838	3.40345	4.27196	4.28056
ENSMUSG00000043439	E130012A19Rik	0.00237138	0.00682025	0.428957	3.427	3.27102	3.41396	4.25431	4.71238	4.80858
ENSMUSG00000020097	Sgpl1	0.00237574	0.00682025	1.23956	5.56879	5.68208	5.70043	5.33808	5.37422	5.30951
ENSMUSG00000021250	Fos	0.00237612	0.00682025	0.160355	0.788164	1.14149	0.7438	4.20718	2.95721	3.43105
ENSMUSG00000020288	Ahsa2	0.00238505	0.00682025	1.376	2.6815	2.52645	2.48694	2.15543	2.04648	2.11154
ENSMUSG00000073676	Hspe1	0.00239074	0.00682025	0.7807	8.37394	8.2648	8.23102	8.68385	8.66852	8.58886
ENSMUSG00000031835	Mbtps1	0.00239098	0.00682025	0.849795	6.82571	6.86963	6.84459	7.01772	7.11532	7.11133
ENSMUSG00000025507	Pidd1	0.00239657	0.00682025	1.40385	2.64986	2.54781	2.56387	2.1895	1.97408	2.12979
ENSMUSG00000048218	Amigo2	0.00240029	0.00682025	0.24138	5.43456	4.79206	4.53257	6.7094	7.04127	7.16039
ENSMUSG00000064267	Hvcn1	0.00240135	0.00682025	0.582972	6.56733	6.51991	6.6084	7.12531	7.48788	7.41796
ENSMUSG00000099375	RP23-458O23.2	0.00240814	0.00682479	0.63741	2.25428	2.06599	2.10098	2.63915	2.87278	2.85844
ENSMUSG00000092060	Bend4	0.00241458	0.00682834	0.247719	6.51818	6.04956	5.72506	7.7469	8.23815	8.34742
ENSMUSG00000043262	Uevld	0.00242351	0.00683383	1.24521	0.7715	0.726663	0.653899	0.445767	0.340635	0.41649
ENSMUSG00000023051	Tarbp2	0.00242861	0.00683383	0.816097	7.61928	7.71444	7.71511	7.98075	8.02385	7.92379
ENSMUSG00000039474	Wfs1	0.00243212	0.00683383	0.437021	-0.547446	-0.421494	-0.479774	0.402556	0.735979	0.995429
ENSMUSG00000025757	Hspa4l	0.00243983	0.00684088	1.72092	6.68133	6.73256	6.65971	6.12866	5.84075	5.75464
ENSMUSG00000021108	Prkch	0.00246356	0.00684863	0.698601	5.42434	5.336	5.3351	5.74763	5.91607	5.98412
ENSMUSG00000050052	Tdrp	0.00246464	0.00684863	0.233164	0.696381	0.306636	-0.0254774	1.97879	2.56786	2.73264
ENSMUSG00000050697	Prkaa1	0.00246722	0.00684863	1.24779	6.30037	6.36152	6.37804	6.1064	5.97091	6.00449
ENSMUSG00000026663	Atf6	0.00246927	0.00684863	1.86404	8.65938	8.70274	8.70467	8.04739	7.71223	7.61187
ENSMUSG00000024769	Cdc42bpg	0.00247003	0.00684863	0.750208	2.18409	2.27442	2.16503	2.70681	2.5306	2.63004
ENSMUSG00000038732	Mboat1	0.00247876	0.00684863	0.652782	5.33493	5.18752	5.1618	5.97778	5.72636	5.82608
ENSMUSG00000038178	Slc43a2	0.00247905	0.00684863	0.62203	3.21714	3.26989	3.24531	3.73261	3.99506	4.05949
ENSMUSG00000032527	Pccb	0.00249149	0.00685776	0.637086	7.66634	7.5656	7.57942	8.13605	8.19381	8.43282
ENSMUSG00000057335	Cep170	0.00249541	0.00685776	1.29741	4.25112	4.30427	4.17413	3.79803	3.8655	3.93909
ENSMUSG00000067212	H2-T23	0.002501	0.00685776	0.838636	9.83768	9.829	9.93975	10.1451	10.1196	10.1034
ENSMUSG00000042557	Sin3a	0.00250761	0.00685776	1.11673	6.24321	6.21483	6.25982	6.09424	6.04128	6.1045
ENSMUSG00000034832	Tet3	0.00250843	0.00685776	0.710657	8.71043	8.83717	8.62248	9.28937	9.19703	9.16199
ENSMUSG00000033658	Ddx19b	0.00253751	0.00692287	1.31976	6.53585	6.61297	6.62853	6.28567	6.10557	6.18528
ENSMUSG00000079017	Ifi27l2a	0.00255206	0.00692473	0.323053	4.72931	4.87184	4.54451	6.14853	6.09668	6.79092
ENSMUSG00000062526	Mppe1	0.0025576	0.00692473	0.857409	9.28815	9.18274	9.23621	9.4371	9.45446	9.48137
ENSMUSG00000030059	Tmf1	0.00255842	0.00692473	1.31346	9.56293	9.44516	9.57604	9.21387	9.11487	9.07529
ENSMUSG00000003534	Ddr1	0.00255925	0.00692473	0.279983	-0.0992705	-0.06365	-0.606028	1.17068	1.70454	1.86561
ENSMUSG00000057191	AB124611	0.00257192	0.00694472	0.819828	6.75465	6.76475	6.84925	7.03615	7.05642	7.13589
ENSMUSG00000086938	4930481A15Rik	0.00258218	0.00695813	0.671734	0.0513656	0.311907	0.0885378	0.692567	0.777982	0.703376
ENSMUSG00000022723	Crybg3	0.00259553	0.00697981	1.72024	8.96984	9.01533	9.13004	8.46936	8.15384	8.14419
ENSMUSG00000032202	Rab27a	0.00260712	0.00698397	1.30032	6.17802	6.11421	6.12028	5.85605	5.67408	5.74576
ENSMUSG00000025366	Esyt1	0.0026077	0.00698397	1.21159	13.2722	13.2449	13.2979	13.0703	12.9439	12.9701
ENSMUSG00000031029	Eif3f	0.00262122	0.00699717	0.70388	8.44407	8.30772	8.45504	8.84061	8.85898	9.02703
ENSMUSG00000035764	Fbxo45	0.00262543	0.00699717	1.22969	1.80054	1.90682	1.89428	1.51184	1.611	1.5839
ENSMUSG00000060450	Rnf14	0.00262859	0.00699717	1.18258	8.4625	8.3927	8.44211	8.24644	8.14479	8.18027
ENSMUSG00000036882	Arhgap33	0.00264223	0.00700691	1.65817	2.13707	2.21756	2.01579	1.57895	1.30493	1.29776
ENSMUSG00000039911	Spsb1	0.00265193	0.00700691	0.239684	-0.0167831	-0.317318	-0.58115	1.22889	2.02418	2.01407
ENSMUSG00000084771	A230072E10Rik	0.00265338	0.00700691	0.711059	-0.17224	-0.0174154	0.0475045	0.406493	0.412824	0.514407
ENSMUSG00000003420	Fcgrt	0.00265357	0.00700691	1.61221	5.62458	5.5214	5.47986	4.71087	5.03124	4.81663
ENSMUSG00000026814	Eng	0.00266779	0.00701885	0.184814	2.64834	2.36487	1.84296	4.2241	5.19629	4.74335
ENSMUSG00000028582	Cc2d1b	0.00267856	0.00701885	0.880009	5.7682	5.85259	5.78277	5.99273	5.96637	5.99768
ENSMUSG00000021418	Rpp40	0.0026867	0.00701885	0.689314	1.91399	1.82354	1.66284	2.27332	2.39012	2.34723
ENSMUSG00000067847	Romo1	0.00268807	0.00701885	0.612	2.27094	2.23938	2.3321	2.81558	2.97885	3.17317
ENSMUSG00000029253	Cenpc1	0.00268847	0.00701885	1.23356	3.69005	3.71723	3.68096	3.30485	3.44416	3.43077
ENSMUSG00000034544	Rsrc1	0.00269795	0.00701885	1.24191	7.01505	6.94457	7.04673	6.70823	6.74096	6.61949
ENSMUSG00000074170	Plekhf1	0.00270178	0.00701885	2.46013	0.242889	0.267783	0.278393	-0.70549	-1.38354	-1.01811
ENSMUSG00000027646	Src	0.002703	0.00701885	1.46599	2.19412	2.34664	2.42475	1.67332	1.82812	1.80845
ENSMUSG00000026989	Dapl1	0.00271087	0.00701885	0.173205	2.10922	1.38669	0.981435	3.64063	4.15303	4.27201
ENSMUSG00000062761	Zfp512	0.00271299	0.00701885	0.87853	3.143	3.10704	3.05748	3.28619	3.31425	3.26759
ENSMUSG00000005198	Polr2a	0.0027168	0.00701885	1.30492	9.02866	9.14784	9.14366	8.80634	8.69864	8.6633
ENSMUSG00000058886	Deaf1	0.0027226	0.00702003	0.856398	6.31956	6.26833	6.3151	6.48017	6.5808	6.51295
ENSMUSG00000059288	Cdyl	0.00275982	0.00708579	1.19583	3.62815	3.55046	3.58083	3.38819	3.31867	3.27853
ENSMUSG00000017493	Igfbp4	0.00276747	0.00708579	0.150576	7.91958	7.46272	6.87819	9.5903	10.3386	10.5259
ENSMUSG00000003184	Irf3	0.00278464	0.00708579	0.928092	7.19446	7.14519	7.15928	7.2633	7.2705	7.2881
ENSMUSG00000000740	Rpl13	0.00278614	0.00708579	0.552851	5.7457	5.63436	5.65597	6.28732	6.61356	6.70026
ENSMUSG00000049044	Rapgef4	0.00278944	0.00708579	0.313242	5.14093	4.82344	4.3472	6.26027	6.63826	6.43697
ENSMUSG00000027111	Itga6	0.00279145	0.00708579	0.615014	7.07558	6.8151	6.75245	7.65945	7.52249	7.56512
ENSMUSG00000031765	Mt1	0.00279226	0.00708579	1.74351	0.627545	0.676018	0.495541	-0.416884	-0.0553513	-0.134655
ENSMUSG00000034586	Hid1	0.00280297	0.00708579	1.44966	8.98186	9.13055	9.154	8.66133	8.44854	8.54938
ENSMUSG00000020038	Cry1	0.0028037	0.00708579	1.51621	2.7419	2.67247	2.68459	2.27568	1.98975	2.03212
ENSMUSG00000038400	Pmepa1	0.00281146	0.00708579	0.238999	-0.899589	-1.13881	-1.53181	0.410539	1.29333	0.920695
ENSMUSG00000033577	Myo6	0.00281197	0.00708579	0.525741	0.917479	0.891569	0.792891	1.53386	1.8563	1.99451
ENSMUSG00000035283	Adrb1	0.00281941	0.00708579	2.4276	3.81289	4.21416	4.35433	3.03492	2.65687	2.85101
ENSMUSG00000026519	Tmem63a	0.00282062	0.00708579	0.798972	3.38115	3.52009	3.50923	3.83637	3.7676	3.77785
ENSMUSG00000029275	Gfi1	0.00282354	0.00708579	0.572827	3.07403	3.0344	3.29959	3.76853	4.07875	3.97222
ENSMUSG00000074305	Peak1	0.00283311	0.00708598	1.51807	12.099	12.2192	12.1124	11.7088	11.4677	11.4474
ENSMUSG00000039357	Fut11	0.00283867	0.00708598	1.31987	3.9164	3.87883	3.91115	3.57453	3.54831	3.38235
ENSMUSG00000020196	Cabin1	0.00283978	0.00708598	1.54388	11.6114	11.8247	11.751	11.2437	11.0622	11.0015
ENSMUSG00000018659	Pnpo	0.00285909	0.00710713	0.77481	5.66456	5.63921	5.57355	5.89508	6.03685	6.04965
ENSMUSG00000020601	Trib2	0.00286073	0.00710713	0.422894	3.16634	3.01546	2.76611	3.92345	4.3867	4.36266
ENSMUSG00000000532	Acvr1b	0.00287396	0.00710713	0.423924	0.898	1.10453	0.866073	1.84532	2.34847	2.38917
ENSMUSG00000009293	Ube2g2	0.00288828	0.00710713	1.21219	7.13885	7.19041	7.28315	6.93456	6.91382	6.93118
ENSMUSG00000071379	Hpcal1	0.00288839	0.00710713	0.707293	9.50118	9.5457	9.65582	9.94769	10.1529	10.101
ENSMUSG00000030283	St8sia1	0.00289332	0.00710713	0.399471	3.43276	3.1237	2.86522	4.23027	4.63314	4.52979
ENSMUSG00000037526	Atg14	0.00289359	0.00710713	0.77577	1.98163	2.00588	2.09112	2.30599	2.46052	2.41101
ENSMUSG00000004099	Dnmt1	0.00289649	0.00710713	1.38102	10.5102	10.3768	10.3003	9.87969	9.90795	10.0025
ENSMUSG00000078922	Tgtp1	0.0028969	0.00710713	0.348775	3.04681	2.77104	2.64462	4.08389	4.73803	4.19946
ENSMUSG00000038831	Ralgps1	0.00290692	0.00711845	0.565443	3.08443	3.46603	3.31109	3.98788	4.1856	4.15572
ENSMUSG00000037020	Wdr62	0.00293629	0.00717699	1.46067	1.48028	1.60653	1.36361	0.990865	0.843121	0.976549
ENSMUSG00000020573	Pik3cg	0.0029504	0.00718366	1.38699	6.38215	6.37787	6.41808	6.06445	5.85314	5.84465
ENSMUSG00000021696	Elovl7	0.0029574	0.00718366	1.4016	7.55045	7.6872	7.53206	7.00313	7.20185	7.1035
ENSMUSG00000034028	Cd226	0.00296037	0.00718366	1.73568	6.99924	7.01098	6.86833	6.39274	6.05327	6.04603
ENSMUSG00000060126	Tpt1	0.00296087	0.00718366	0.728963	9.60739	9.38137	9.4238	9.91379	9.95359	9.91342
ENSMUSG00000076461	Trbv1	0.00298629	0.00723199	0.150867	-0.824355	-2.16876	-1.4613	1.4761	1.34075	0.914695
ENSMUSG00000037346	Hrh4	0.00299669	0.00723798	0.28781	1.60133	1.56879	1.77291	3.92462	3.42542	2.98341
ENSMUSG00000024477	Pggt1b	0.00301262	0.00723798	1.20309	2.35968	2.42288	2.3182	2.08219	2.06284	2.15548
ENSMUSG00000022667	Cd200r1	0.00301747	0.00723798	0.507065	-0.0196187	-0.263597	-0.273399	1.04957	0.680381	0.652704
ENSMUSG00000033629	Ptplad1	0.00301835	0.00723798	0.875805	4.32659	4.31247	4.29024	4.47575	4.55669	4.47081
ENSMUSG00000024074	Crim1	0.00302708	0.00723798	0.736986	4.64412	4.76546	4.67143	5.24356	5.04673	5.1116
ENSMUSG00000041235	Chd7	0.00303534	0.00723798	1.35146	6.57739	6.62202	6.78889	6.2446	6.18634	6.25379
ENSMUSG00000032216	Nedd4	0.00303546	0.00723798	1.38007	6.8656	6.87907	6.77459	6.46974	6.40372	6.25158
ENSMUSG00000038301	Snx10	0.00303692	0.00723798	2.22477	7.69355	7.78818	7.79841	6.95775	6.46441	6.39702
ENSMUSG00000037824	Tspan14	0.00304831	0.00723798	0.710055	3.2318	3.11607	3.20331	3.71909	3.5434	3.77068
ENSMUSG00000009681	Bcr	0.00304965	0.00723798	0.750439	7.81772	7.98921	7.94858	8.25519	8.37358	8.36932
ENSMUSG00000021114	Atp6v1d	0.00305319	0.00723798	0.83358	4.67908	4.61245	4.61812	4.8753	4.85405	4.96812
ENSMUSG00000037242	Clic4	0.00305481	0.00723798	1.41334	9.56262	9.5717	9.50406	8.89855	9.10272	9.1398
ENSMUSG00000042492	Tbc1d10b	0.00306895	0.00725253	1.2429	5.17225	5.22667	5.29389	4.96041	4.84973	4.94154
ENSMUSG00000006494	Pdk1	0.00307325	0.00725253	0.410704	5.19146	4.92082	4.63754	5.95878	6.34273	6.2998
ENSMUSG00000068206	Pick1	0.00308452	0.00725253	0.642142	1.45127	1.21674	1.25832	1.82109	2.05943	1.96292
ENSMUSG00000046807	Lrrc75b	0.00308703	0.00725253	2.5059	9.14399	9.62844	9.78491	8.1577	8.34069	8.08297
ENSMUSG00000039270	Megf9	0.00308853	0.00725253	1.82396	2.64482	2.67993	2.61174	2.04699	1.63554	1.65275
ENSMUSG00000037211	Spry1	0.00311372	0.00729866	0.135073	-4.23788	-4.92637	-4.51147	-1.29931	-2.48297	-1.22889
ENSMUSG00000033307	Mif	0.00312433	0.0073105	0.629785	1.742	1.56272	1.59913	2.12361	2.40458	2.37687
ENSMUSG00000038286	Bphl	0.00313729	0.00732433	0.387805	0.147904	0.226278	0.165369	1.15716	1.89363	1.58855
ENSMUSG00000046668	Cxxc5	0.00315098	0.00732433	0.203175	0.581895	0.362804	-7.25625e-05	1.97936	3.00033	2.86256
ENSMUSG00000007603	Dus3l	0.00315266	0.00732433	0.792558	3.09529	3.15733	3.13516	3.36637	3.5255	3.50214
ENSMUSG00000061186	Sfmbt2	0.00315708	0.00732433	0.292845	5.31909	4.92426	4.37173	6.74252	6.59457	6.59335
ENSMUSG00000028863	Meaf6	0.00315809	0.00732433	1.14629	5.59072	5.67742	5.59784	5.45022	5.40255	5.42228
ENSMUSG00000028982	Slc25a33	0.00316732	0.00732707	0.68471	3.66202	3.52348	3.68036	4.27697	4.03613	4.19207
ENSMUSG00000096727	Psmb9	0.00317042	0.00732707	0.771376	7.68862	7.69963	7.70101	8.01478	8.0092	8.18875
ENSMUSG00000035242	Oaz1	0.00318881	0.00733338	0.856263	7.96855	7.93813	7.94769	8.1442	8.13813	8.24366
ENSMUSG00000031691	Tnpo2	0.00319848	0.00733338	0.893006	6.27461	6.29837	6.256	6.47829	6.44083	6.39963
ENSMUSG00000030337	Vamp1	0.00320909	0.00733338	0.672473	4.66904	4.59977	4.45962	5.14859	5.26367	5.03354
ENSMUSG00000015133	Lrrk1	0.00321576	0.00733338	1.34688	3.63168	3.58545	3.65971	3.12287	3.14054	3.32457
ENSMUSG00000052155	Acvr2a	0.00322418	0.00733338	0.440846	-2.19989	-2.43459	-2.74461	-1.47688	-1.2082	-1.14903
ENSMUSG00000030471	Zdhhc13	0.00322659	0.00733338	0.856294	4.97014	5.04077	4.95514	5.22021	5.24915	5.16816
ENSMUSG00000047867	Gimap6	0.00322966	0.00733338	0.788789	10.685	10.6569	10.8116	11.008	11.0888	11.0835
ENSMUSG00000061894	Zscan20	0.0032303	0.00733338	1.17251	3.0657	3.03858	3.13631	2.88233	2.86069	2.80877
ENSMUSG00000038102	Trappc11	0.0032378	0.00733338	1.07474	6.47957	6.44704	6.4339	6.34722	6.36678	6.33455
ENSMUSG00000017831	Rab5a	0.0032458	0.00733338	1.28851	5.61791	5.49985	5.52956	5.26937	5.16863	5.11219
ENSMUSG00000030653	Pde2a	0.00325579	0.00733338	0.448098	4.63726	4.32115	4.42741	5.32073	5.67756	5.86188
ENSMUSG00000046798	Cldn12	0.00326275	0.00733338	1.54611	4.1598	4.29541	4.30922	3.79789	3.50823	3.57238
ENSMUSG00000081453	Gm6767	0.00326353	0.00733338	0.713043	-1.36951	-1.26808	-1.34541	-0.940745	-0.702087	-0.876349
ENSMUSG00000043587	Pxylp1	0.00326655	0.00733338	1.66587	5.40214	5.55947	5.6492	4.96998	4.77913	4.65288
ENSMUSG00000001156	Mxd1	0.00327417	0.00733338	0.722603	6.576	6.57985	6.71767	6.98793	7.189	7.10277
ENSMUSG00000027368	Dusp2	0.00327498	0.00733338	0.780778	5.31323	5.39377	5.43126	5.8262	5.69309	5.69001
ENSMUSG00000041153	Osgin2	0.00327645	0.00733338	1.20869	2.50259	2.49805	2.41044	2.20736	2.24556	2.13782
ENSMUSG00000006344	Ggt5	0.00328028	0.00733338	0.337101	2.98236	2.34581	2.48339	3.86473	4.38858	4.2645
ENSMUSG00000053080	2700081O15Rik	0.00328125	0.00733338	1.95641	3.24243	3.63169	3.45888	2.68391	2.34278	2.40169
ENSMUSG00000097353	A430046D13Rik	0.00328468	0.00733338	1.37182	6.19428	6.35762	6.24858	5.77747	5.91725	5.73749
ENSMUSG00000032582	Rbm6	0.0032904	0.0073337	1.12626	9.11877	9.11337	9.17176	8.98998	8.924	8.97532
ENSMUSG00000025912	Mybl1	0.00329641	0.00733465	2.91581	0.0297962	0.196988	-0.606681	-1.67253	-1.62597	-1.71308
ENSMUSG00000039157	Fam102a	0.0033028	0.00733576	0.815206	5.93707	5.96253	6.03641	6.33664	6.21065	6.27301
ENSMUSG00000031758	Cdyl2	0.00330942	0.00733576	1.5262	5.56704	5.60527	5.7941	5.14221	5.07863	4.91574
ENSMUSG00000020812	1810032O08Rik	0.00333438	0.00733576	0.745524	6.79968	6.6136	6.74544	7.11704	7.22036	7.09234
ENSMUSG00000040940	Arhgef1	0.00334288	0.00733576	0.843666	8.52703	8.62897	8.60866	8.86373	8.78637	8.85033
ENSMUSG00000024248	Cox7a2l	0.00334961	0.00733576	0.664779	6.29587	6.13058	6.10478	6.62318	6.81295	6.86226
ENSMUSG00000038324	Trpc4ap	0.00335352	0.00733576	0.834209	6.59949	6.58065	6.67368	6.82159	6.89017	6.92662
ENSMUSG00000024414	Mrpl27	0.00336617	0.00733576	0.785414	4.11739	3.99038	4.07024	4.39653	4.34171	4.48519
ENSMUSG00000030651	Art2b	0.00336829	0.00733576	0.315041	7.01257	6.55409	6.13157	8.14328	8.39571	8.1584
ENSMUSG00000034171	Faah	0.00336865	0.00733576	0.700457	3.99673	3.98338	3.8358	4.57052	4.43659	4.34969
ENSMUSG00000037138	Aff3	0.00338649	0.00733576	0.386205	8.65185	8.29341	8.08408	9.4261	9.84023	9.8807
ENSMUSG00000044786	Zfp36	0.00338753	0.00733576	0.802532	5.76627	5.90193	5.84	6.14576	6.10127	6.21328
ENSMUSG00000022724	Mina	0.00339072	0.00733576	1.25074	8.99162	8.88631	8.9974	8.64835	8.69283	8.5658
ENSMUSG00000033282	Rpgrip1l	0.00339505	0.00733576	1.79204	0.773769	0.904873	0.691583	-0.242984	0.169919	-0.0815179
ENSMUSG00000045128	Rpl18a	0.00339932	0.00733576	0.638581	13.0341	12.9625	13.0043	13.4591	13.674	13.8091
ENSMUSG00000000530	Acvrl1	0.00340363	0.00733576	0.255406	-0.388671	-0.689206	-0.86092	0.774876	1.46112	1.73262
ENSMUSG00000020717	Pecam1	0.00341355	0.00733576	0.360677	5.3131	4.98135	4.80814	6.13619	6.6992	6.68086
ENSMUSG00000028318	Polr1e	0.00341578	0.00733576	0.821016	7.11412	7.08812	7.00629	7.32829	7.41816	7.31563
ENSMUSG00000047126	Cltc	0.00341981	0.00733576	1.25225	6.82105	6.81606	6.79348	6.57657	6.48241	6.39806
ENSMUSG00000037683	Armc3	0.00343156	0.00733576	0.487044	0.601487	0.314611	0.855188	1.68921	1.5084	1.68731
ENSMUSG00000096935	1700113A16Rik	0.0034386	0.00733576	0.690652	1.83202	1.81775	1.59445	2.24033	2.35933	2.24646
ENSMUSG00000038274	Fau	0.0034407	0.00733576	0.659115	8.81896	8.71541	8.83332	9.24591	9.37146	9.55451
ENSMUSG00000030775	Trat1	0.00344824	0.00733576	2.31313	7.70375	7.47099	7.3477	6.54961	6.35614	5.98715
ENSMUSG00000021785	Ngly1	0.00344919	0.00733576	0.835712	3.86123	3.84841	3.82627	4.18525	4.06495	4.06248
ENSMUSG00000062006	Rpl34	0.00345101	0.00733576	0.646652	7.583	7.3546	7.4733	7.95397	8.1267	8.21705
ENSMUSG00000034994	Eef2	0.00345519	0.00733576	0.735787	11.9902	11.8626	11.9346	12.2998	12.3221	12.4935
ENSMUSG00000040322	Slc25a24	0.00345867	0.00733576	2.16926	4.93301	5.04189	5.11369	4.21526	3.90427	3.61745
ENSMUSG00000059263	Usp47	0.00345888	0.00733576	1.10357	4.93248	4.89432	4.91677	4.80297	4.73443	4.77963
ENSMUSG00000018189	Uchl5	0.00346335	0.00733576	1.28514	2.40909	2.27399	2.21783	1.95196	1.95291	1.91028
ENSMUSG00000027509	Rae1	0.00346388	0.00733576	0.865266	6.49877	6.39423	6.45166	6.64757	6.63711	6.68633
ENSMUSG00000039193	Nlrc4	0.00347165	0.00733576	0.253811	-2.65843	-3.40216	-3.28906	-1.57136	-0.996924	-0.846842
ENSMUSG00000020889	Nr1d1	0.00347483	0.00733576	2.18343	0.118216	0.426243	0.698086	-0.76024	-0.571527	-0.805472
ENSMUSG00000037855	Zfp365	0.00347542	0.00733576	0.208936	-3.49565	-3.51202	-4.42882	-1.93315	-1.44609	-1.28066
ENSMUSG00000061451	Tmem151a	0.00349035	0.00735547	2.98512	4.10549	4.46562	4.56466	2.8118	3.16582	2.42478
ENSMUSG00000028470	Hint2	0.0035222	0.00739906	0.720223	1.70757	1.81486	1.78735	2.10383	2.312	2.3144
ENSMUSG00000044224	Dnajc21	0.00352229	0.00739906	1.18138	3.64322	3.57176	3.54585	3.39845	3.32095	3.32001
ENSMUSG00000029312	Klhl8	0.00355529	0.00745648	1.52456	-0.134397	-0.224188	-0.287696	-0.930212	-0.893008	-0.648235
ENSMUSG00000041560	Gltscr2	0.00357826	0.00749269	0.700899	6.66018	6.46466	6.59349	7.00578	7.04593	7.20478
ENSMUSG00000022389	Tef	0.00358485	0.00749455	1.6005	8.45027	8.68764	8.72619	8.07093	7.83293	7.92467
ENSMUSG00000054434	Tmem120b	0.00360236	0.00751922	0.492472	3.8894	3.83624	3.50222	4.72302	4.5898	4.98069
ENSMUSG00000022439	Parvg	0.00360945	0.00752208	0.851004	7.34291	7.29445	7.3472	7.49329	7.58787	7.60168
ENSMUSG00000020486	Sept4	0.00361962	0.00752466	1.48669	5.40629	5.52091	5.59758	4.9751	5.04257	4.79081
ENSMUSG00000027678	Ncoa3	0.00362214	0.00752466	0.833579	6.4541	6.46683	6.45698	6.69788	6.80503	6.66282
ENSMUSG00000030156	Cd69	0.0036493	0.00756912	0.630869	8.20041	8.08166	7.88343	8.60488	8.77083	8.78356
ENSMUSG00000034024	Cct2	0.00367382	0.0075979	0.845769	8.20542	8.09955	8.11448	8.34087	8.38758	8.41599
ENSMUSG00000023341	Mx2	0.00367793	0.0075979	0.431466	1.40123	1.67366	1.86556	2.62081	2.83114	3.12654
ENSMUSG00000097990	Gm19557	0.0036855	0.0075979	1.84057	4.41969	4.20662	4.43549	3.57863	3.226	3.61672
ENSMUSG00000027858	Tspan2	0.00368628	0.0075979	2.66133	4.64111	4.93967	4.69724	3.67441	3.42036	2.9468
ENSMUSG00000024330	Col11a2	0.0036927	0.00759922	0.797813	4.44198	4.35284	4.35389	4.63638	4.69958	4.79039
ENSMUSG00000004317	Clcn5	0.00370903	0.00762089	1.43062	2.91023	2.94261	2.77986	2.49207	2.33243	2.25828
ENSMUSG00000042410	Agps	0.00371769	0.00762676	1.33212	4.8641	4.88517	4.74116	4.51814	4.3546	4.37652
ENSMUSG00000017132	Cyth1	0.00374152	0.00765515	0.874784	6.51292	6.54981	6.61983	6.752	6.74525	6.7643
ENSMUSG00000036225	Kctd1	0.00374355	0.00765515	0.754971	2.7591	2.67633	2.87597	3.22715	3.18791	3.11286
ENSMUSG00000100182	RP24-392K18.1	0.00375154	0.00765515	0.209542	3.04191	2.31986	1.99146	4.29621	4.94526	4.87583
ENSMUSG00000039899	Fgl2	0.00376032	0.00765515	3.67445	9.48945	9.44283	9.29575	8.12911	7.33755	7.12879
ENSMUSG00000019960	Dusp6	0.00376063	0.00765515	0.33231	3.99769	3.99717	3.43914	5.11212	5.34374	5.74633
ENSMUSG00000060579	Fhit	0.00376805	0.00765839	0.277941	-1.52315	-2.38826	-2.40159	-0.424065	-0.24766	-0.0998237
ENSMUSG00000021930	Spryd7	0.00378651	0.00767021	0.815332	0.280952	0.394422	0.401359	0.710307	0.636724	0.613326
ENSMUSG00000067149	Igj	0.00378802	0.00767021	0.0647517	3.3862	3.82683	3.51321	6.29814	7.81649	8.45842
ENSMUSG00000038352	Arl5c	0.00379136	0.00767021	0.680262	6.20271	6.17807	6.08886	6.61188	6.64327	6.88202
ENSMUSG00000018770	Atp5g3	0.00379845	0.00767275	0.834354	6.46093	6.47249	6.37128	6.64308	6.70179	6.74363
ENSMUSG00000037606	Osbpl5	0.00381281	0.00767699	1.40317	10.8073	10.8273	10.8849	10.5042	10.2516	10.2977
ENSMUSG00000029298	Gbp9	0.00381917	0.00767699	0.692068	5.98857	6.04707	5.8741	6.63579	6.47715	6.38984
ENSMUSG00000020807	4933427D14Rik	0.00383461	0.00767699	1.19582	3.90967	3.90652	3.91504	3.73212	3.58562	3.63949
ENSMUSG00000054404	Slfn5	0.0038358	0.00767699	0.669418	5.53376	5.45512	5.29932	6.13135	5.99369	5.90022
ENSMUSG00000039304	Tnfsf10	0.00383667	0.00767699	1.69311	4.50413	4.71132	4.57673	4.02543	3.84536	3.64237
ENSMUSG00000067288	Rps28	0.00383816	0.00767699	0.555736	11.1406	10.9512	11.0847	11.6655	11.9463	12.1074
ENSMUSG00000040724	Kcna2	0.00384923	0.00767699	0.221561	-1.06024	-1.44503	-2.21958	0.392868	0.809512	0.595448
ENSMUSG00000074886	Grk6	0.00385342	0.00767699	0.706775	6.64405	6.48325	6.50827	6.91601	7.0849	7.13669
ENSMUSG00000031652	N4bp1	0.00385854	0.00767699	1.45601	6.3618	6.45256	6.54346	6.05731	5.83941	5.83504
ENSMUSG00000042747	Krtcap2	0.00386127	0.00767699	1.25721	7.60536	7.6753	7.69656	7.3003	7.26455	7.42168
ENSMUSG00000051396	Hspa14	0.00386477	0.00767699	1.13441	7.62035	7.58924	7.6198	7.48315	7.38832	7.41209
ENSMUSG00000067274	Rplp0	0.00387924	0.0076878	0.583612	9.67069	9.4324	9.45091	10.1054	10.3136	10.4657
ENSMUSG00000079419	Ms4a6c	0.00388758	0.0076878	2.00481	5.08172	5.33393	5.22043	4.11719	4.50275	4.00575
ENSMUSG00000022048	Dpysl2	0.00388774	0.0076878	1.29019	6.04907	6.00677	6.1572	5.63914	5.78194	5.68919
ENSMUSG00000052296	Ppp6r1	0.00390881	0.00769037	0.881459	6.5379	6.54564	6.55347	6.73388	6.67283	6.77641
ENSMUSG00000041757	Plekha6	0.00391962	0.00769037	2.92145	4.79264	5.20704	5.27307	3.68064	3.82043	3.13162
ENSMUSG00000019782	Rwdd1	0.00392326	0.00769037	1.22085	3.51369	3.37764	3.5032	3.1988	3.19532	3.13675
ENSMUSG00000003208	Ccdc94	0.00392621	0.00769037	0.734772	5.97351	5.86892	5.89497	6.39901	6.22527	6.44702
ENSMUSG00000016409	Nkap	0.00392961	0.00769037	1.15517	5.21111	5.17863	5.20078	4.92312	5.03291	5.01015
ENSMUSG00000022223	Sdr39u1	0.00394957	0.00769037	0.688967	1.36667	1.26083	1.36907	1.70716	1.92509	1.97681
ENSMUSG00000041417	Pik3r1	0.00396838	0.00769037	1.26523	6.01616	6.1001	6.04586	5.81708	5.65772	5.66911
ENSMUSG00000035941	Ibtk	0.00397531	0.00769037	0.841578	3.42692	3.3523	3.31736	3.66373	3.60599	3.57335
ENSMUSG00000020453	Patz1	0.00397943	0.00769037	0.84227	8.90096	8.84513	8.84576	9.03769	9.14112	9.15598
ENSMUSG00000006782	Cnp	0.00398262	0.00769037	0.6427	6.94606	6.756	6.75604	7.29562	7.48533	7.59049
ENSMUSG00000039197	Adk	0.00398971	0.00769037	0.41313	-0.937249	-1.39789	-1.32877	-0.263001	0.190639	0.234446
ENSMUSG00000068129	Cst7	0.00399254	0.00769037	0.878055	8.4003	8.41383	8.37048	8.55751	8.55005	8.63991
ENSMUSG00000056476	Med12l	0.00399424	0.00769037	4.33468	3.1674	3.06006	2.88937	1.58556	0.418431	0.765064
ENSMUSG00000002881	Nab1	0.00399447	0.00769037	1.30903	7.50717	7.57324	7.52848	7.27142	7.07271	7.09929
ENSMUSG00000024858	Adrbk1	0.00401104	0.00769037	0.870188	8.89091	8.93444	8.9349	9.17163	9.06643	9.12398
ENSMUSG00000066880	Zfp617	0.00401692	0.00769037	1.23632	2.38412	2.40225	2.42117	2.16446	1.99811	2.12682
ENSMUSG00000023022	Lima1	0.00401775	0.00769037	0.172151	-2.19615	-2.46255	-3.16389	-0.448626	0.555366	-0.314578
ENSMUSG00000040699	Limd2	0.00401845	0.00769037	0.642031	10.4295	10.3204	10.4025	10.8227	11.0883	11.1593
ENSMUSG00000049516	Spty2d1	0.00402248	0.00769037	1.34406	5.68523	5.71439	5.73373	5.39642	5.15458	5.30257
ENSMUSG00000029729	Zkscan1	0.00402414	0.00769037	1.22306	9.30499	9.30071	9.35025	9.0797	9.0689	8.93586
ENSMUSG00000074211	Sdhaf1	0.00402416	0.00769037	0.801056	3.52644	3.47045	3.40635	3.75426	3.86972	3.73934
ENSMUSG00000003559	As3mt	0.00403433	0.00769037	2.0969	6.832	7.21327	7.07756	5.70614	6.02543	6.18647
ENSMUSG00000015437	Gzmb	0.00403847	0.00769037	1.64829	7.11138	7.13572	7.06269	6.58698	6.17293	6.38696
ENSMUSG00000058655	Eif4b	0.00403938	0.00769037	0.792383	9.15134	9.02693	9.136	9.3654	9.45033	9.50574
ENSMUSG00000013698	Pea15a	0.00404075	0.00769037	1.39135	7.95667	8.01976	8.19184	7.61881	7.61804	7.50196
ENSMUSG00000047187	Rab2a	0.00404538	0.00769037	1.14956	5.96429	5.96779	5.94855	5.80871	5.77303	5.69565
ENSMUSG00000025809	Itgb1	0.00404872	0.00769037	1.95601	14.7384	14.7646	14.8564	14.1324	13.7083	13.6151
ENSMUSG00000044475	Ascc1	0.0040528	0.00769037	0.622059	4.6774	4.48842	4.54881	5.07356	5.27288	5.42283
ENSMUSG00000023030	Slc11a2	0.00406628	0.00769952	0.697846	4.69479	4.436	4.44203	5.03984	5.01041	5.07962
ENSMUSG00000031951	Tmem231	0.00407113	0.00769952	2.15282	3.91226	4.01217	4.15886	3.25935	2.69199	2.81325
ENSMUSG00000071068	Treml2	0.00407906	0.00769952	0.244786	6.25303	5.83828	5.57525	7.35923	8.16857	8.23
ENSMUSG00000008683	Rps15a	0.0040827	0.00769952	0.602832	10.7327	10.4335	10.481	11.1173	11.3717	11.3489
ENSMUSG00000049225	Pdp1	0.00408689	0.00769952	1.4363	5.30166	5.36246	5.32845	4.9504	4.8233	4.65179
ENSMUSG00000024539	Ptpn2	0.00409636	0.00770631	1.23692	3.38514	3.31412	3.39475	3.14372	3.03979	2.99025
ENSMUSG00000038217	Tlcd2	0.00410466	0.00771089	0.243674	-2.52152	-2.27373	-2.1443	-0.587065	-0.617998	0.376446
ENSMUSG00000046434	Hnrnpa1	0.00412014	0.00772249	0.69767	6.93317	6.74324	6.77238	7.20532	7.40527	7.39635
ENSMUSG00000024521	Pmaip1	0.00412367	0.00772249	1.75643	3.64887	3.65444	3.83265	3.09563	2.67063	2.93178
ENSMUSG00000090266	Mettl23	0.00412845	0.00772249	0.888973	8.04236	8.00184	7.98657	8.21362	8.13484	8.19167
ENSMUSG00000046157	Tmem229b	0.00413678	0.00772708	0.740682	7.62938	7.45135	7.58455	7.93452	7.94118	8.0888
ENSMUSG00000038497	Tmco3	0.00414388	0.00772936	1.216	7.10691	7.18484	7.16303	6.91429	6.90827	6.7858
ENSMUSG00000030314	Atg7	0.00416062	0.00773984	1.26847	5.1806	5.17016	5.27921	4.94556	4.87146	4.78369
ENSMUSG00000074892	B3galt5	0.00416619	0.00773984	2.67311	1.21296	1.56279	1.50257	0.213403	0.232579	-0.423226
ENSMUSG00000032883	Acsl3	0.00416716	0.00773984	0.297403	3.97649	3.30769	3.00463	5.05796	5.15697	5.3224
ENSMUSG00000023393	Slc17a9	0.00417419	0.00774197	0.696846	6.30792	6.07479	6.08875	6.61281	6.76783	6.65409
ENSMUSG00000032094	Cd3d	0.00419381	0.00775053	0.703299	6.81177	6.57787	6.71463	7.17002	7.14248	7.31513
ENSMUSG00000030966	Trim21	0.00420381	0.00775053	0.908826	6.37131	6.31496	6.31389	6.44961	6.4672	6.49712
ENSMUSG00000033730	Egr3	0.00420718	0.00775053	0.414003	-0.551497	-0.646515	-0.638069	0.268087	1.00745	0.705243
ENSMUSG00000039328	Rnf122	0.00420971	0.00775053	0.270884	0.0294409	0.229303	0.144284	1.38704	2.32824	2.34051
ENSMUSG00000020589	Fam49a	0.00421423	0.00775053	1.46581	4.74571	4.72529	4.74593	4.3668	4.1446	4.05044
ENSMUSG00000022353	Mtss1	0.0042195	0.00775053	0.280739	5.36959	5.00184	4.85574	6.42721	7.37073	6.92732
ENSMUSG00000020657	Dnajc27	0.00422006	0.00775053	0.701097	3.16416	3.17194	3.23875	3.56036	3.85155	3.69988
ENSMUSG00000038351	Sgsm2	0.00423213	0.00776185	1.37072	7.02947	7.25962	7.2081	6.65092	6.76907	6.71239
ENSMUSG00000039787	Cercam	0.00423849	0.00776269	2.12667	5.79993	5.97805	6.02595	5.15467	4.55762	4.82586
ENSMUSG00000036613	Tssc1	0.00425142	0.00776748	0.823993	5.2217	5.25725	5.2695	5.44826	5.53226	5.60581
ENSMUSG00000028041	Adam15	0.00425292	0.00776748	1.49346	4.37345	4.55478	4.40562	3.87661	3.71962	4.00164
ENSMUSG00000032932	Hspa13	0.00427148	0.00777297	1.5848	5.72187	5.73177	5.67636	5.04508	5.24061	4.8514
ENSMUSG00000025731	0610011F06Rik	0.00427781	0.00777297	0.762927	5.35731	5.30152	5.35695	5.68613	5.6456	5.8552
ENSMUSG00000001909	Trmt1	0.00428784	0.00777297	0.758693	5.33654	5.29292	5.35776	5.59864	5.81244	5.77137
ENSMUSG00000045092	S1pr1	0.00429621	0.00777297	1.17456	12.7356	12.7564	12.7448	12.5811	12.5144	12.4449
ENSMUSG00000038894	Irs2	0.00429704	0.00777297	0.271853	-1.29225	-1.41887	-1.652	-0.0767627	0.376942	0.974
ENSMUSG00000061859	Inadl	0.00431068	0.00777297	0.238651	1.01468	0.529582	0.148231	2.14293	2.77715	2.97349
ENSMUSG00000054072	Iigp1	0.00431161	0.00777297	0.235154	1.62441	1.7826	0.923079	3.20352	3.38782	4.0037
ENSMUSG00000037894	H2afz	0.00431927	0.00777297	1.28708	6.51057	6.38371	6.40979	6.10307	5.97416	6.13455
ENSMUSG00000025161	Slc16a3	0.00432217	0.00777297	1.68462	1.38348	1.44688	1.70341	0.645262	0.923592	0.707647
ENSMUSG00000035311	Gnptab	0.00432372	0.00777297	1.48902	9.1544	9.19324	9.25914	8.81163	8.50383	8.56825
ENSMUSG00000022957	Itsn1	0.00432604	0.00777297	2.22183	3.80243	3.91536	3.98048	2.97481	2.89957	2.36864
ENSMUSG00000028081	Rps3a1	0.00432686	0.00777297	0.641725	10.4035	10.1762	10.2479	10.7441	10.9773	11.0261
ENSMUSG00000037447	Arid5a	0.00433528	0.00777748	1.17188	6.11925	6.1398	6.24503	5.94841	5.93894	5.93025
ENSMUSG00000045216	Hs6st1	0.0043486	0.00778999	0.72564	4.57877	4.65611	4.63037	4.94226	5.10785	5.20316
ENSMUSG00000062115	Rai1	0.0043541	0.00778999	0.753003	7.29895	7.38482	7.30381	7.84142	7.61927	7.7547
ENSMUSG00000030403	Vasp	0.004364	0.0077971	0.789251	11.7666	11.7444	11.7093	12.1192	11.9707	12.1547
ENSMUSG00000035473	Galm	0.00438304	0.00782049	0.504224	3.3242	3.46757	3.03381	4.25411	4.07259	4.46248
ENSMUSG00000069793	Slfn9	0.00439215	0.00782613	1.34573	4.45377	4.34646	4.27029	3.94675	3.83205	4.00655
ENSMUSG00000062861	Zfp28	0.00440695	0.00783313	1.38751	4.84193	4.81943	5.03573	4.51384	4.39195	4.3738
ENSMUSG00000062997	Rpl35	0.00441117	0.00783313	0.550962	3.88783	3.64167	3.66423	4.35018	4.6485	4.77497
ENSMUSG00000028884	Rpa2	0.0044154	0.00783313	1.30631	4.87911	4.81129	4.90289	4.45646	4.38696	4.59335
ENSMUSG00000022661	Cd200	0.00441991	0.00783313	0.218189	3.54308	3.21431	2.97899	4.9759	6.1089	5.24063
ENSMUSG00000029094	Afap1	0.00445081	0.00787188	0.239367	0.445717	0.0997134	-0.620525	1.70454	2.14976	2.25871
ENSMUSG00000005873	Reep5	0.00445406	0.00787188	1.56207	7.1877	7.34785	7.40767	6.8508	6.58194	6.58011
ENSMUSG00000060636	Rpl35a	0.00446471	0.00787188	0.660241	6.22536	5.91804	6.08216	6.56889	6.70894	6.74454
ENSMUSG00000022312	Eif3h	0.00446572	0.00787188	0.755129	11.7498	11.6248	11.6705	12.0088	12.0473	12.2047
ENSMUSG00000021619	Atg10	0.00449066	0.00789649	1.51261	5.3458	5.34034	5.37463	4.78153	4.92115	4.56697
ENSMUSG00000003810	Mast2	0.00450468	0.00789649	1.33424	4.02536	4.05817	4.24031	3.7237	3.71451	3.63759
ENSMUSG00000033813	Tcea1	0.00450762	0.00789649	1.26201	7.86491	7.81422	7.76164	7.54476	7.50898	7.37983
ENSMUSG00000059554	Ccdc28a	0.00451488	0.00789649	0.775175	4.0673	4.21279	4.15749	4.43047	4.59568	4.51365
ENSMUSG00000056121	Fez2	0.00451501	0.00789649	0.790075	7.30997	7.32553	7.49417	7.72216	7.71312	7.71421
ENSMUSG00000016498	Pdcd1lg2	0.00451571	0.00789649	0.526203	-2.80218	-2.48578	-2.42044	-1.86031	-1.50967	-1.5595
ENSMUSG00000041440	Gk5	0.0045385	0.00791206	0.526633	1.33049	1.6664	1.38818	2.27154	2.25616	2.63277
ENSMUSG00000046447	Camk2n1	0.00454701	0.00791206	2.8541	0.390065	0.796716	1.03932	-1.12834	-0.660328	-0.524342
ENSMUSG00000041406	BC055324	0.00454733	0.00791206	2.08269	-0.167442	-0.0734059	-0.466755	-1.025	-1.3568	-1.50115
ENSMUSG00000030844	Rgs10	0.00454868	0.00791206	0.291366	2.88949	2.36892	2.40669	3.81384	4.6139	4.57464
ENSMUSG00000020715	Ern1	0.00456288	0.00792628	1.88885	2.63954	2.95073	2.67657	2.06508	1.82002	1.62921
ENSMUSG00000031239	Itm2a	0.0045716	0.00792981	0.68192	2.95204	2.98766	3.04093	3.4289	3.72901	3.4797
ENSMUSG00000007458	M6pr	0.00458198	0.00792981	1.14481	11.2412	11.1724	11.2665	11.014	11.0699	11.0109
ENSMUSG00000022696	Sidt1	0.00458301	0.00792981	0.661508	12.3903	12.1848	12.0864	12.9065	12.7235	12.82
ENSMUSG00000018451	6330403K07Rik	0.00460006	0.00794253	2.22872	0.422189	0.886278	0.715422	-0.685002	-0.18982	-0.569938
ENSMUSG00000026074	Map4k4	0.00461936	0.00794253	0.909884	8.24687	8.2042	8.20015	8.35749	8.38315	8.31932
ENSMUSG00000048827	Pkd1l3	0.00463905	0.00794253	1.31119	0.123212	0.205082	-0.00330712	-0.340579	-0.231439	-0.275623
ENSMUSG00000031562	Dctd	0.00463981	0.00794253	0.495374	0.56106	0.491696	0.214308	1.15339	1.54704	1.60686
ENSMUSG00000036983	Tfb1m	0.00463989	0.00794253	1.12343	4.3914	4.31958	4.39203	4.23219	4.17536	4.19174
ENSMUSG00000031320	Rps4x	0.0046414	0.00794253	0.602253	7.84123	7.66309	7.74187	8.25031	8.55599	8.63458
ENSMUSG00000034951	Cog7	0.00464322	0.00794253	0.758411	3.83499	3.8516	3.84667	4.11884	4.25154	4.35972
ENSMUSG00000030055	Rab43	0.0046437	0.00794253	0.846191	8.07666	8.10514	8.19612	8.40816	8.33335	8.35924
ENSMUSG00000002803	Btbd6	0.00466645	0.00794253	0.745513	2.60166	2.53207	2.51784	2.8426	3.00077	3.07929
ENSMUSG00000038214	Bend3	0.00466783	0.00794253	0.777672	-0.232667	-0.105566	-0.0635623	0.152473	0.264651	0.269381
ENSMUSG00000057863	Rpl36	0.00468119	0.00794253	0.623473	9.11878	8.81181	9.03688	9.52705	9.69633	9.78887
ENSMUSG00000017631	Abr	0.00468433	0.00794253	1.2523	4.67314	4.72111	4.71734	4.48806	4.3369	4.31287
ENSMUSG00000016018	Skiv2l2	0.00468856	0.00794253	1.16561	5.34544	5.30172	5.25028	5.10705	5.1038	5.02335
ENSMUSG00000026335	Pam	0.00468967	0.00794253	0.570143	2.26146	2.02551	2.16992	2.71414	3.10021	3.07435
ENSMUSG00000039221	Rpl22l1	0.0046909	0.00794253	0.678405	5.73643	5.56695	5.45793	6.1067	6.25675	6.07721
ENSMUSG00000049555	Tmie	0.00469162	0.00794253	0.269499	6.64342	6.10091	5.91353	7.63129	8.23012	8.4714
ENSMUSG00000086290	Snhg12	0.00469304	0.00794253	0.683586	1.41607	1.44683	1.62515	1.90557	2.13814	2.09076
ENSMUSG00000093661	Eif4e3	0.00470532	0.00795309	1.97018	2.24483	2.21996	2.39172	1.58906	1.30909	1.02337
ENSMUSG00000027284	Cdan1	0.00471959	0.00795589	1.26146	9.38343	9.38559	9.44306	9.14605	9.09974	8.96102
ENSMUSG00000038418	Egr1	0.0047237	0.00795589	0.316255	0.607652	0.122487	-0.221537	1.49908	2.00547	1.98657
ENSMUSG00000042810	Krba1	0.0047305	0.00795589	0.786041	2.4368	2.52137	2.32056	2.80437	2.7401	2.77623
ENSMUSG00000020372	Gnb2l1	0.00473118	0.00795589	0.655827	10.3381	10.1389	10.1796	10.6568	10.8743	10.9513
ENSMUSG00000036438	Calm2	0.00474568	0.00796409	1.10666	7.51565	7.49314	7.43388	7.34359	7.31819	7.34226
ENSMUSG00000100426	RP23-149A5.3	0.00474817	0.00796409	5.8137	4.63498	4.84079	5.2911	1.66179	3.05571	2.431
ENSMUSG00000007817	Zmiz1	0.00475703	0.00796879	1.83475	5.69043	6.07845	6.04614	5.24494	4.98445	4.95887
ENSMUSG00000055725	Paqr3	0.00478433	0.00799718	1.8968	1.28243	1.6049	1.52279	0.77644	0.540842	0.322129
ENSMUSG00000035900	Gramd4	0.00479014	0.00799718	0.635679	7.39813	7.31975	7.51359	7.88414	8.07571	8.23251
ENSMUSG00000037617	Spag1	0.00479223	0.00799718	1.74624	3.42694	3.34469	3.14292	2.27702	2.57176	2.65301
ENSMUSG00000028849	Map7d1	0.00480375	0.00800626	1.26192	6.59346	6.6276	6.72248	6.36498	6.22265	6.34904
ENSMUSG00000027424	Mgme1	0.00483561	0.00804914	1.62937	1.99577	2.05809	2.18512	1.35141	1.19525	1.57937
ENSMUSG00000027984	Hadh	0.00485309	0.00805691	0.852159	7.98521	7.88624	7.90215	8.1101	8.2036	8.15232
ENSMUSG00000039001	Rps21	0.00485894	0.00805691	0.640308	12.225	12.0024	12.1588	12.5869	12.8485	12.8802
ENSMUSG00000025967	Eef1b2	0.00486512	0.00805691	0.549388	9.14606	8.85354	8.96023	9.59914	9.9442	10.0088
ENSMUSG00000037661	Gpr160	0.0048722	0.00805691	1.4499	2.74734	2.72889	2.80167	2.38054	2.22931	2.0602
ENSMUSG00000057738	Sptan1	0.00487967	0.00805691	1.26791	7.8432	7.83406	7.82938	7.61356	7.4208	7.44493
ENSMUSG00000063457	Rps15	0.00487972	0.00805691	0.598687	8.49927	8.29547	8.43801	8.92985	9.19745	9.32583
ENSMUSG00000031933	Folr4	0.00488669	0.00805691	0.167479	2.80855	2.00256	1.85794	4.10247	5.1455	5.15492
ENSMUSG00000044827	Tlr1	0.00488929	0.00805691	0.606624	6.81904	6.67328	6.79584	7.70565	7.45133	7.29455
ENSMUSG00000074129	Rpl13a	0.00489609	0.00805801	0.684287	10.4385	10.1988	10.3628	10.8131	10.8149	11.014
ENSMUSG00000052013	Btla	0.00491493	0.00807892	0.419074	4.59983	4.35288	4.16982	5.38077	5.99081	5.51512
ENSMUSG00000008318	Relt	0.00492127	0.00807924	0.675943	4.57201	4.46326	4.49185	4.92501	5.04633	5.25086
ENSMUSG00000026573	Xcl1	0.00493321	0.00807945	0.262992	2.96975	3.10763	2.77638	4.36235	4.7816	5.49052
ENSMUSG00000026288	Inpp5d	0.00493649	0.00807945	1.12434	9.90701	9.90665	9.86324	9.77209	9.68166	9.71593
ENSMUSG00000033685	Ucp2	0.00494112	0.00807945	0.821058	9.04559	9.04934	9.08406	9.29525	9.29467	9.4424
ENSMUSG00000070972	Dnajc25	0.00494598	0.00807945	1.45061	2.06338	1.95841	1.79092	1.42779	1.47682	1.29812
ENSMUSG00000036686	Cc2d1a	0.00496912	0.00808472	1.0908	5.08003	5.08237	5.14622	4.98244	4.98344	4.96656
ENSMUSG00000022426	Josd1	0.00497185	0.00808472	0.848535	3.11131	3.0929	3.21091	3.39025	3.40193	3.33379
ENSMUSG00000005763	Cd247	0.00498057	0.00808472	0.768145	9.25191	9.15612	9.33495	9.67818	9.54034	9.66612
ENSMUSG00000035781	R3hdm4	0.00498251	0.00808472	0.878426	6.78009	6.75391	6.84345	6.9423	6.98447	7.01169
ENSMUSG00000028362	Tnfsf8	0.00498813	0.00808472	0.342806	8.5526	8.27124	7.70598	9.48603	9.81138	9.86602
ENSMUSG00000002221	Paxip1	0.00499241	0.00808472	1.14421	9.35646	9.40606	9.31371	9.2	9.16954	9.12365
ENSMUSG00000020400	Tnip1	0.00499401	0.00808472	0.770045	7.47631	7.40289	7.45698	7.75995	7.75754	7.94965
ENSMUSG00000026313	Hdac4	0.00503298	0.00808472	0.729476	6.66368	6.70186	6.817	7.05283	7.2174	7.27751
ENSMUSG00000028910	Mecr	0.00503305	0.00808472	0.739007	2.9911	2.90897	2.92615	3.25782	3.51296	3.36447
ENSMUSG00000004535	Tax1bp1	0.00503843	0.00808472	1.29375	11.0505	11.0178	11.0751	10.7972	10.6543	10.5773
ENSMUSG00000032690	Oas2	0.00504045	0.00808472	0.401403	5.68008	5.46332	5.03252	6.4306	6.85568	6.84028
ENSMUSG00000030744	Rps3	0.00504681	0.00808472	0.620909	10.5669	10.3156	10.4313	10.9475	11.1376	11.2913
ENSMUSG00000068479	Mfap1a	0.00505096	0.00808472	1.28119	4.75538	4.76598	4.85675	4.51241	4.46542	4.32785
ENSMUSG00000024974	Smc3	0.00505563	0.00808472	1.22012	9.3608	9.26511	9.2199	9.05507	8.97166	8.95801
ENSMUSG00000036853	Mcoln3	0.00505738	0.00808472	0.260166	4.69048	3.62101	3.72613	5.82447	6.07789	5.96273
ENSMUSG00000076431	Sox4	0.00506452	0.00808472	0.202334	-0.580652	-1.36755	-1.31101	0.65534	1.78628	1.21474
ENSMUSG00000100150	RP23-307A6.1	0.00507147	0.00808472	2.06035	4.76788	4.56927	4.57827	3.24512	3.78685	3.75479
ENSMUSG00000063576	Klhdc3	0.00507656	0.00808472	0.834404	7.3719	7.49499	7.52027	7.70465	7.73722	7.72883
ENSMUSG00000034903	Cobll1	0.00507887	0.00808472	1.58181	4.75398	4.81328	4.78405	4.35584	4.02653	3.98421
ENSMUSG00000074604	Mgst2	0.00508123	0.00808472	0.47354	2.84751	2.95185	2.42291	3.74092	4.02941	3.68726
ENSMUSG00000052889	Prkcb	0.00508388	0.00808472	0.792652	4.29313	4.28087	4.13846	4.53909	4.64072	4.53837
ENSMUSG00000001281	Itgb7	0.00508446	0.00808472	1.31744	8.0424	8.06978	8.25177	7.7783	7.68669	7.70576
ENSMUSG00000030745	Il21r	0.00510139	0.00810185	0.848881	10.8531	10.8732	10.7767	11.0094	11.104	11.0986
ENSMUSG00000097159	Gm26517	0.00512229	0.00810952	0.391495	-0.449031	-0.706265	-1.25027	0.567564	0.64314	0.442532
ENSMUSG00000028042	Zbtb7b	0.00513065	0.00810952	1.57792	2.76619	2.67679	3.03876	2.24791	2.08678	2.17298
ENSMUSG00000027901	Dennd2d	0.00513069	0.00810952	0.561189	5.89412	5.60002	5.69277	6.31797	6.67813	6.69113
ENSMUSG00000027510	Rbm38	0.00513714	0.00810952	0.692427	7.60635	7.50718	7.45774	7.90401	8.06031	8.19775
ENSMUSG00000004040	Stat3	0.005138	0.00810952	0.914507	8.44597	8.48019	8.50462	8.58419	8.5968	8.63658
ENSMUSG00000038446	Cdc40	0.00514322	0.00810952	1.10208	3.47607	3.47069	3.47077	3.30296	3.31148	3.38241
ENSMUSG00000022018	Rgcc	0.00516297	0.00811602	0.558821	1.09183	1.1778	0.817627	1.6604	1.94468	2.00081
ENSMUSG00000009739	Pou6f1	0.00516658	0.00811602	0.66313	4.35895	4.38388	4.37029	5.1752	4.88096	4.83487
ENSMUSG00000029864	Gstk1	0.00517228	0.00811602	0.520184	-0.413155	-0.364682	-0.628116	0.202913	0.501047	0.718809
ENSMUSG00000027506	Tpd52	0.00517381	0.00811602	0.301432	-0.0309309	-0.629465	-0.785578	0.832014	1.51551	1.39678
ENSMUSG00000002963	Pnkp	0.0051782	0.00811602	0.942949	3.9126	3.92523	3.96294	4.02094	4.01383	4.02025
ENSMUSG00000057342	Sphk2	0.00518981	0.00812025	0.745248	8.54391	8.56495	8.53107	8.82301	9.01469	9.07484
ENSMUSG00000040270	Bach2	0.00520724	0.00812025	0.531919	4.38815	4.37004	4.47813	5.07376	5.62439	5.27033
ENSMUSG00000061665	Cd2ap	0.00521231	0.00812025	0.638626	5.1672	4.98681	4.95368	5.61226	5.87328	5.56302
ENSMUSG00000028936	Rpl22	0.00521719	0.00812025	0.615643	6.9402	6.69998	6.81433	7.31875	7.55603	7.67923
ENSMUSG00000099843	RP24-79F8.3	0.00523256	0.00812025	0.687837	2.48844	2.21041	2.27295	2.82016	2.80872	2.96251
ENSMUSG00000046364	Rpl27a	0.00523537	0.00812025	0.612059	7.10254	6.85614	6.9364	7.48047	7.69492	7.84446
ENSMUSG00000032446	Eomes	0.00524402	0.00812025	0.629609	8.24378	8.16818	8.11712	9.05242	8.65525	8.82384
ENSMUSG00000029861	Fam131b	0.00524503	0.00812025	2.86217	5.17744	5.74299	5.90676	4.40395	3.85323	4.01866
ENSMUSG00000054150	Syne3	0.0052471	0.00812025	2.02369	4.29775	4.52775	4.6215	3.77927	3.30171	3.31506
ENSMUSG00000100975	RP24-159O13.1	0.00524867	0.00812025	1.64012	0.280425	0.532861	0.70664	-0.186118	-0.155641	-0.279717
ENSMUSG00000030876	Mettl9	0.00525206	0.00812025	0.709779	7.69747	7.5658	7.4105	7.9869	8.09959	8.07096
ENSMUSG00000026491	Ahctf1	0.00526129	0.00812025	1.23641	6.49944	6.5398	6.41522	6.24992	6.18022	6.10584
ENSMUSG00000015757	Ppil4	0.00527308	0.00812025	1.19324	8.72501	8.7109	8.67751	8.51809	8.4632	8.36746
ENSMUSG00000060470	Gpr97	0.0052783	0.00812025	2.72371	7.2648	7.73785	7.99099	6.38402	6.35976	5.91314
ENSMUSG00000063646	Jakmip1	0.00527832	0.00812025	0.858958	9.8576	9.82403	9.93232	10.058	10.0774	10.1365
ENSMUSG00000032604	Qars	0.00528257	0.00812025	0.889819	6.25517	6.17822	6.2161	6.37155	6.35717	6.42602
ENSMUSG00000047881	Rell1	0.00529754	0.00812025	1.27045	4.41397	4.42875	4.58041	4.1291	4.18648	4.07154
ENSMUSG00000026068	Il18rap	0.00530106	0.00812025	2.20308	10.5829	10.7209	10.8729	9.93092	9.54849	9.27877
ENSMUSG00000039159	Ube2h	0.00530367	0.00812025	0.788687	8.56151	8.55222	8.44971	8.96119	8.79005	8.83963
ENSMUSG00000023009	Nckap5l	0.00530498	0.00812025	0.711349	3.17979	3.44371	3.28687	3.8831	3.73012	3.77125
ENSMUSG00000096188	Cmtm4	0.0053124	0.00812025	1.62795	4.08731	4.25961	4.00792	3.62068	3.33943	3.28557
ENSMUSG00000049489	Fam58b	0.00531676	0.00812025	1.13746	3.1372	3.04794	3.10292	2.88581	2.89164	2.95316
ENSMUSG00000023980	Taf8	0.00532717	0.00812671	0.869812	7.12755	7.06215	7.10439	7.29176	7.24939	7.3566
ENSMUSG00000031391	L1cam	0.00534313	0.00814162	2.2401	6.23425	6.43845	6.45571	5.59483	5.12001	4.92287
ENSMUSG00000036764	Dnajc12	0.00536999	0.00816323	2.54518	0.72026	0.852914	0.826896	-1.03165	-0.325056	-0.286538
ENSMUSG00000038349	Plcl1	0.00537177	0.00816323	0.330719	0.851808	0.648742	-0.104045	2.04294	2.07168	2.07086
ENSMUSG00000087259	2610035D17Rik	0.00538198	0.00816323	0.598765	6.7887	7.07318	7.13053	7.67106	7.63721	7.90396
ENSMUSG00000039007	Cpq	0.00539066	0.00816323	0.203872	-1.90973	-2.06771	-2.51049	-0.620128	0.439887	0.575103
ENSMUSG00000032333	Stoml1	0.00539264	0.00816323	0.605715	1.74043	1.8181	1.77554	2.2413	2.62805	2.63459
ENSMUSG00000034353	Ramp1	0.00539456	0.00816323	0.162585	0.666962	-0.0908623	-0.248912	1.96431	3.0308	3.19428
ENSMUSG00000038187	Btbd10	0.00542901	0.00819706	1.44078	4.14169	4.23778	4.08858	3.77946	3.6258	3.48222
ENSMUSG00000000290	Itgb2	0.00544403	0.00819706	1.35087	12.9107	12.9833	13.1561	12.64	12.5308	12.5776
ENSMUSG00000031398	Plxna3	0.00546374	0.00819706	0.687728	0.385973	0.346449	0.566504	0.941424	1.11063	0.867144
ENSMUSG00000041954	Tnfrsf18	0.00546671	0.00819706	0.724751	2.6654	2.6387	2.7798	3.0955	3.07662	3.30509
ENSMUSG00000031516	Dctn6	0.00546701	0.00819706	0.908796	3.35273	3.34674	3.41128	3.521	3.52466	3.479
ENSMUSG00000036840	Siah1a	0.00546762	0.00819706	0.783626	3.45186	3.53758	3.389	3.75155	3.906	3.77617
ENSMUSG00000024098	Twsg1	0.00546944	0.00819706	0.710329	5.14116	5.06287	4.8611	5.52902	5.56718	5.44926
ENSMUSG00000030067	Foxp1	0.00547051	0.00819706	0.769231	8.56773	8.72132	8.5137	8.98204	9.03114	8.92511
ENSMUSG00000057667	Bloc1s3	0.00547705	0.00819706	0.935837	6.05605	6.03813	6.08128	6.16634	6.16652	6.12962
ENSMUSG00000031574	Star	0.00547925	0.00819706	1.33424	0.830168	0.821577	0.7994	0.416723	0.262808	0.523545
ENSMUSG00000021556	Golm1	0.00549043	0.00820288	1.35811	5.96417	6.05542	6.06579	5.72628	5.47288	5.56141
ENSMUSG00000052298	Cdc42se2	0.00549562	0.00820288	0.891501	9.81986	9.81995	9.75407	9.96622	9.92603	9.9987
ENSMUSG00000037742	Eef1a1	0.00551183	0.00821372	0.68246	10.042	9.89677	9.93848	10.3366	10.5471	10.647
ENSMUSG00000031808	Slc27a1	0.00551965	0.00821372	0.448103	0.0383581	0.0517487	-0.0806909	0.744406	1.37356	1.36575
ENSMUSG00000036810	Cnep1r1	0.00552162	0.00821372	1.17835	3.87624	3.95176	3.87193	3.7038	3.6921	3.59373
ENSMUSG00000097188	Snhg1	0.0055344	0.00821657	0.653229	3.73795	3.87178	3.67361	4.24876	4.31243	4.56516
ENSMUSG00000020048	Hsp90b1	0.00553603	0.00821657	1.23624	12.128	11.9954	11.957	11.6884	11.7117	11.7624
ENSMUSG00000031672	Got2	0.00555332	0.00822518	0.9101	4.77718	4.74201	4.79703	4.9253	4.86977	4.92886
ENSMUSG00000023953	Polh	0.00555434	0.00822518	1.33334	7.09016	6.91946	6.94677	6.48451	6.55389	6.67287
ENSMUSG00000051557	Pusl1	0.00557984	0.00824295	0.815003	2.46023	2.33895	2.42231	2.6471	2.78211	2.67764
ENSMUSG00000033318	Gstt2	0.00558574	0.00824295	0.532166	4.02633	3.682	3.52019	4.50736	4.7658	4.68551
ENSMUSG00000001436	Slc19a1	0.00558929	0.00824295	0.798825	5.01763	4.96779	4.93139	5.19389	5.37836	5.31671
ENSMUSG00000027709	Mccc1	0.00559142	0.00824295	0.758441	1.6386	1.64001	1.53926	1.89898	2.12461	1.99095
ENSMUSG00000032757	Bet1	0.00560326	0.00824935	1.45688	9.66208	9.75177	9.60319	9.31001	9.04288	9.03552
ENSMUSG00000030688	Stard10	0.0056083	0.00824935	1.98182	4.7996	4.95706	5.19616	4.22878	4.02092	3.74264
ENSMUSG00000008496	Pou2f2	0.00561739	0.0082531	0.663114	6.23025	6.49289	6.55393	7.06039	7.06785	6.92685
ENSMUSG00000020289	Nprl3	0.00562341	0.0082531	0.79533	5.30877	5.43383	5.46813	5.66063	5.77989	5.76135
ENSMUSG00000028957	Per3	0.00568551	0.00833494	1.81192	7.26762	7.55978	7.69189	6.83063	6.61888	6.49722
ENSMUSG00000037944	Ccr7	0.00569463	0.00833902	0.250282	4.90757	4.47363	4.09119	5.91978	6.80478	6.74294
ENSMUSG00000022214	Dcaf11	0.00572129	0.00836874	0.861167	9.92604	9.95656	10.005	10.1148	10.1958	10.2239
ENSMUSG00000001444	Tbx21	0.00573004	0.00837223	1.59654	5.99953	6.103	6.2838	5.64083	5.37085	5.3498
ENSMUSG00000024132	Eci1	0.0057424	0.00838097	0.790002	3.54222	3.53257	3.61229	4.00161	3.80102	3.90467
ENSMUSG00000040472	Rabggta	0.00577366	0.00841531	0.880025	9.25915	9.30587	9.37391	9.5082	9.5023	9.48158
ENSMUSG00000034117	Ptgdr2	0.00578451	0.00841531	3.95243	6.48719	6.5003	6.61677	5.21717	4.48622	3.95265
ENSMUSG00000030786	Itgam	0.0057854	0.00841531	2.57866	6.85157	7.00513	6.84841	5.83101	5.7338	5.04044
ENSMUSG00000022635	Zcrb1	0.00579228	0.00841531	1.10768	4.06694	4.0071	4.03932	3.87144	3.9328	3.86651
ENSMUSG00000002728	Naa20	0.00581276	0.00841531	0.84401	2.8541	2.77063	2.81663	3.09823	2.98115	3.09599
ENSMUSG00000033632	AW554918	0.00581405	0.00841531	1.14728	4.75447	4.83241	4.70968	4.56185	4.58454	4.5555
ENSMUSG00000038605	Samd10	0.00581717	0.00841531	0.70056	3.96079	3.95205	4.13356	4.38015	4.62271	4.5838
ENSMUSG00000036241	Ube2r2	0.00582606	0.00841531	0.767104	6.37654	6.25664	6.35133	6.59118	6.79375	6.74709
ENSMUSG00000038855	Itpkb	0.0058312	0.00841531	0.814944	11.3224	11.2988	11.4129	11.7204	11.5752	11.6242
ENSMUSG00000031644	Nek1	0.00583548	0.00841531	1.28938	1.25111	1.25516	1.11107	0.935771	0.773899	0.807635
ENSMUSG00000024906	Mus81	0.00583632	0.00841531	0.861029	1.47959	1.46914	1.4005	1.60221	1.6963	1.69831
ENSMUSG00000021892	Sh3bp5	0.0058445	0.00841787	0.615797	3.12162	2.84567	2.88452	3.45529	3.72983	3.76512
ENSMUSG00000025369	Smarcc2	0.0058606	0.00843183	1.15624	8.29555	8.35279	8.40072	8.16564	8.09107	8.16403
ENSMUSG00000007836	Hnrnpa0	0.00588933	0.00844994	0.827272	10.8465	10.8641	10.8852	11.1157	11.0663	11.2345
ENSMUSG00000089682	Bcl2l2	0.00589167	0.00844994	1.81849	0.545796	0.693937	0.69243	-0.525806	-0.0563645	-0.0738954
ENSMUSG00000078490	C030017K20Rik	0.00589246	0.00844994	0.351586	-0.494438	-1.00236	-1.04366	0.278467	0.66531	1.03992
ENSMUSG00000037805	Rpl10a	0.00590968	0.0084654	0.579492	7.92178	7.87378	7.84861	8.40648	8.68908	8.91003
ENSMUSG00000052684	Jun	0.00592974	0.00848038	0.19157	-1.62282	-1.47732	-1.46173	1.67179	0.142653	0.775862
ENSMUSG00000034751	Mast4	0.00593304	0.00848038	0.280901	0.945862	1.06346	0.738456	2.09609	3.1613	2.98599
ENSMUSG00000025702	March8	0.00596345	0.00850612	0.619376	0.388737	0.234394	0.137592	0.789291	1.14996	0.894813
ENSMUSG00000028737	Aldh4a1	0.00596398	0.00850612	0.814367	2.43718	2.38806	2.40597	2.59973	2.76873	2.7515
ENSMUSG00000026765	Lypd6b	0.00598582	0.00852801	0.240162	3.58611	2.99383	2.58083	4.60455	5.36372	5.36625
ENSMUSG00000042207	Kdm5b	0.00600187	0.00854162	0.627119	5.71309	5.67542	5.65722	6.10429	6.47524	6.48577
ENSMUSG00000054932	Afp	0.00601915	0.00855695	0.292679	0.346805	-0.347071	-0.522125	1.19935	1.745	1.85108
ENSMUSG00000060098	Prmt7	0.00603508	0.00856203	0.799467	5.03929	4.92447	5.0648	5.26657	5.31797	5.41268
ENSMUSG00000064065	Ipcef1	0.00603574	0.00856203	0.733167	4.97872	4.95708	4.8265	5.50049	5.34101	5.26416
ENSMUSG00000030208	Emp1	0.00606037	0.0085759	3.36183	6.72485	6.47917	6.88266	5.54776	4.7611	4.53008
ENSMUSG00000051166	Eml5	0.00606505	0.0085759	0.623182	2.63168	2.78563	2.44544	3.37212	3.39924	3.13822
ENSMUSG00000026478	Lamc1	0.00606592	0.0085759	2.31408	5.8699	5.98508	6.06264	5.19245	4.63564	4.45822
ENSMUSG00000047675	Rps8	0.00607851	0.0085759	0.625021	6.69478	6.4057	6.52161	7.03999	7.24535	7.37082
ENSMUSG00000062825	Actg1	0.0060822	0.0085759	0.803367	10.6122	10.5432	10.4825	10.8334	10.7997	10.9525
ENSMUSG00000027406	Idh3b	0.00608986	0.0085759	0.88538	5.30681	5.2454	5.30703	5.45311	5.42208	5.51094
ENSMUSG00000056749	Nfil3	0.00609117	0.0085759	1.4997	6.41184	6.40282	6.68017	5.82556	5.88099	6.03427
ENSMUSG00000071454	Dtnb	0.0061046	0.00857883	0.826847	6.56603	6.51087	6.49457	6.89146	6.7408	6.76213
ENSMUSG00000027422	Rrbp1	0.0061063	0.00857883	1.23228	7.19411	7.17932	7.28547	6.83818	6.91843	6.9983
ENSMUSG00000000711	Rab5b	0.00615969	0.00863203	1.08365	4.96243	4.91412	4.95081	4.81789	4.85831	4.80347
ENSMUSG00000018415	Gid4	0.0061606	0.00863203	0.79633	3.98198	4.0196	4.05548	4.23939	4.36323	4.44012
ENSMUSG00000033373	Fntb	0.00616386	0.00863203	0.393994	0.906284	0.741114	0.288468	1.69123	1.97868	2.29722
ENSMUSG00000026305	Lrrfip1	0.00619625	0.00866816	1.37899	9.83426	9.82224	9.79437	9.52756	9.26778	9.26469
ENSMUSG00000031352	Hccs	0.00620312	0.00866854	1.08588	4.50657	4.47019	4.43608	4.36991	4.33651	4.34983
ENSMUSG00000048852	Gm12185	0.00620984	0.00866872	0.594511	0.46001	0.671576	0.567851	1.10408	1.29777	1.54826
ENSMUSG00000026603	Smyd2	0.00622954	0.00867862	0.333348	0.922946	0.475233	0.18245	1.76062	2.08687	2.48783
ENSMUSG00000038776	Ephx1	0.00623012	0.00867862	0.307803	0.536219	0.317768	0.269061	1.4519	2.42902	2.34189
ENSMUSG00000015112	Slc25a13	0.00625331	0.00868982	0.474836	6.81278	6.57567	6.22269	7.49648	7.50454	7.83362
ENSMUSG00000053291	Rab4b	0.00625409	0.00868982	0.77664	0.732552	0.864186	0.90671	1.20909	1.11609	1.27232
ENSMUSG00000019970	Sgk1	0.00625799	0.00868982	1.61517	8.74956	8.88082	8.86295	8.38616	8.05019	7.98191
ENSMUSG00000042766	Trim46	0.00630033	0.00872329	3.17525	2.27123	2.41339	2.62352	0.951821	1.17392	0.181804
ENSMUSG00000076432	Ywhaq	0.00630409	0.00872329	1.70929	7.28181	7.3823	7.30308	6.82043	6.49746	6.32911
ENSMUSG00000097154	Gm26510	0.00631221	0.00872329	0.782136	6.79405	6.73347	6.68336	6.97559	7.17296	7.12585
ENSMUSG00000032555	Topbp1	0.00631808	0.00872329	1.23378	4.47292	4.42064	4.29467	4.09158	4.05346	4.13395
ENSMUSG00000026571	Dcaf6	0.00631991	0.00872329	0.829711	3.74018	3.73113	3.60423	3.97704	3.90914	3.99732
ENSMUSG00000026239	Pde6d	0.0063219	0.00872329	0.863321	2.6476	2.71548	2.78336	2.91452	2.94703	2.92099
ENSMUSG00000032479	Map4	0.00633128	0.00872707	1.26047	6.31721	6.31646	6.40772	6.12432	5.97009	5.94509
ENSMUSG00000049686	Orai1	0.00634442	0.00873603	0.786355	2.32868	2.48945	2.47274	2.75247	2.7195	2.85915
ENSMUSG00000020019	Ntn4	0.00638033	0.00876106	4.25977	4.39246	4.91152	5.38459	3.23005	2.90583	2.28036
ENSMUSG00000071654	AI462493	0.00638388	0.00876106	0.766098	8.23475	8.14978	8.23988	8.51646	8.53411	8.72703
ENSMUSG00000034453	Polr3b	0.00638466	0.00876106	0.853093	5.78021	5.68277	5.69152	5.8859	5.97349	5.98279
ENSMUSG00000066043	Phactr4	0.00638924	0.00876106	1.27482	2.98634	3.15534	3.13507	2.75075	2.8075	2.66763
ENSMUSG00000055053	Nfic	0.00639827	0.0087643	1.67745	9.57129	9.82752	10.0351	9.14293	8.97475	9.0774
ENSMUSG00000022108	Itm2b	0.0064103	0.00877046	1.068	12.5031	12.5118	12.4896	12.4398	12.3839	12.3961
ENSMUSG00000038991	Txndc5	0.00644182	0.00877046	1.18875	8.2647	8.23243	8.37804	8.07354	8.00998	8.04333
ENSMUSG00000039236	Isg20	0.00645583	0.00877046	0.51744	2.68166	2.79166	2.58989	3.32235	3.67516	3.91731
ENSMUSG00000038930	Rccd1	0.00645684	0.00877046	0.797244	2.3959	2.37354	2.35282	2.58532	2.79484	2.72282
ENSMUSG00000057530	Ece1	0.00645986	0.00877046	0.577814	2.50917	2.43217	2.35311	2.9481	3.27985	3.44046
ENSMUSG00000006575	Rundc3a	0.00647223	0.00877046	0.647028	-0.0455288	0.17138	-0.0788904	0.604756	0.508341	0.818161
ENSMUSG00000029735	Tpk1	0.00647431	0.00877046	0.741979	3.68023	3.86212	3.78246	4.24527	4.08075	4.29044
ENSMUSG00000090641	Zfp712	0.00648186	0.00877046	1.57969	4.97078	4.9942	5.14048	4.52139	4.45657	4.14857
ENSMUSG00000044066	Cep68	0.00649275	0.00877046	0.781257	7.0149	7.08014	6.88834	7.27442	7.40214	7.3752
ENSMUSG00000063897	N/A	0.00650047	0.00877046	0.783027	3.19433	3.1279	3.08503	3.47421	3.39283	3.59881
ENSMUSG00000025362	Rps26	0.00651034	0.00877046	0.580967	6.09093	5.98401	5.97267	6.51338	6.8925	6.99214
ENSMUSG00000021036	Sptlc2	0.00652003	0.00877046	1.155	11.1059	11.1243	11.1164	10.9496	10.8284	10.9449
ENSMUSG00000017405	Nek8	0.00652039	0.00877046	0.803461	1.53832	1.5296	1.40217	1.80364	1.87923	1.73432
ENSMUSG00000037795	N4bp2	0.00652418	0.00877046	0.497612	4.74762	4.54669	4.20444	5.28661	5.64604	5.58683
ENSMUSG00000028977	Casz1	0.00652891	0.00877046	0.573456	2.26151	1.93663	2.01102	2.73938	3.10952	2.76701
ENSMUSG00000020029	Nudt4	0.00653173	0.00877046	1.4523	4.92882	4.84846	4.80212	4.50806	4.27258	4.18375
ENSMUSG00000060739	Nsa2	0.00653272	0.00877046	0.760261	5.07027	4.89132	4.93976	5.25608	5.43323	5.39834
ENSMUSG00000031995	St14	0.00653359	0.00877046	0.525569	4.14151	4.11581	4.25726	5.3889	4.78987	5.11996
ENSMUSG00000024101	Wash	0.0065339	0.00877046	0.895411	9.14515	9.13099	9.19639	9.27017	9.34171	9.33877
ENSMUSG00000017386	Traf4	0.00653616	0.00877046	0.708483	4.19374	4.11621	4.20963	4.51272	4.66966	4.82879
ENSMUSG00000006342	Susd2	0.00656373	0.00879848	6.01604	3.17208	3.56438	3.47769	1.42803	1.1603	-0.140631
ENSMUSG00000024451	Arap3	0.00657285	0.00880173	0.482458	0.831131	0.739596	1.10739	2.0898	1.60552	2.13738
ENSMUSG00000062328	Rpl17	0.0065889	0.00881424	0.638889	9.28779	9.02491	9.14142	9.6233	9.80451	9.96539
ENSMUSG00000030707	Coro1a	0.00659895	0.00881873	0.806545	9.62242	9.57999	9.59315	9.8263	9.87788	10.0219
ENSMUSG00000040669	Phc1	0.00661114	0.00882603	1.16196	3.37015	3.45608	3.4529	3.26231	3.1552	3.21194
ENSMUSG00000084846	A730011C13Rik	0.00662326	0.00883304	1.23186	1.68425	1.71516	1.779	1.33964	1.51604	1.42019
ENSMUSG00000097042	Gm17491	0.0066312	0.00883304	0.8241	3.65608	3.65997	3.65639	3.84436	4.03112	3.93428
ENSMUSG00000007892	Rplp1	0.00663653	0.00883304	0.528153	14.1067	13.9258	13.942	14.5968	14.9686	15.172
ENSMUSG00000029672	Fam3c	0.00664546	0.00883597	0.68111	6.63528	6.53278	6.59658	6.95348	7.16572	7.30755
ENSMUSG00000044162	Tnip3	0.00665438	0.0088389	0.356824	2.48451	3.26995	2.67225	4.57508	4.00986	4.30192
ENSMUSG00000005533	Igf1r	0.00667602	0.00883951	0.379516	3.82473	3.68592	3.26888	4.69216	5.40318	4.8775
ENSMUSG00000024277	Mapre2	0.00667786	0.00883951	1.3531	4.82243	4.86485	4.93396	4.59332	4.35456	4.36456
ENSMUSG00000063316	Rpl27	0.00668474	0.00883951	0.763225	5.99155	5.79867	5.8399	6.17168	6.30765	6.32024
ENSMUSG00000031848	Lsm4	0.00668702	0.00883951	0.76668	4.82201	4.68138	4.79956	5.0378	5.17248	5.24259
ENSMUSG00000062232	Rapgef2	0.00669303	0.00883951	1.30629	9.41961	9.5063	9.60016	9.22144	9.03744	9.11078
ENSMUSG00000037331	Larp1	0.00669709	0.00883951	0.909842	10.5586	10.5977	10.6465	10.7509	10.7344	10.7265
ENSMUSG00000030254	Rad18	0.00670254	0.00883951	1.17025	3.00458	3.05466	3.0024	2.87282	2.73891	2.76948
ENSMUSG00000006333	Rps9	0.00670862	0.00883951	0.568504	9.77978	9.48401	9.60517	10.1853	10.4934	10.6345
ENSMUSG00000047880	Cxcr5	0.00671992	0.00884554	0.236282	7.16663	6.7734	6.77232	8.25098	9.53356	9.17207
ENSMUSG00000030533	Unc45a	0.00677483	0.00889854	0.914904	4.57353	4.60441	4.65831	4.73748	4.73745	4.74625
ENSMUSG00000026126	Ptpn18	0.00677592	0.00889854	0.729698	10.4184	10.2885	10.4246	10.7848	10.7293	10.9813
ENSMUSG00000042628	Zfyve1	0.00678242	0.00889854	1.18966	8.65299	8.70721	8.76621	8.51865	8.3937	8.46239
ENSMUSG00000039431	Mtmr7	0.00678725	0.00889854	2.48383	3.41014	4.03326	3.41875	2.53935	2.35933	2.02577
ENSMUSG00000015143	Actn1	0.00680908	0.00890241	0.399661	5.89448	5.60894	5.21805	6.57694	6.97356	7.14042
ENSMUSG00000040952	Rps19	0.00681785	0.00890241	0.544793	4.74393	4.42163	4.52038	5.15533	5.58935	5.56992
ENSMUSG00000020522	Mfap3	0.00682459	0.00890241	1.14493	4.04902	4.06606	4.02202	3.86203	3.78342	3.90586
ENSMUSG00000040596	Pogk	0.0068296	0.00890241	1.72438	10.9367	11.0573	11.1445	10.5338	10.1808	10.0657
ENSMUSG00000028885	Smpdl3b	0.00683167	0.00890241	1.8514	6.99671	7.00942	7.22137	6.50096	6.01578	6.04491
ENSMUSG00000026104	Stat1	0.0068342	0.00890241	0.796595	9.46213	9.36238	9.28567	9.67099	9.6494	9.77404
ENSMUSG00000100392	RP23-32C18.2	0.00684019	0.00890241	0.684891	1.19253	1.01087	1.06625	1.45881	1.68214	1.76687
ENSMUSG00000029283	Cdc7	0.00684436	0.00890241	1.3698	7.1779	7.10518	7.00018	6.71358	6.71118	6.49661
ENSMUSG00000040383	Aqr	0.00685352	0.00890551	1.20492	8.53938	8.49924	8.56038	8.35751	8.19012	8.24457
ENSMUSG00000028234	Rps20	0.00686614	0.0089131	0.500959	7.4315	7.12816	7.11445	7.89764	8.33283	8.43535
ENSMUSG00000058600	Rpl30	0.00688054	0.00892298	0.684407	6.29628	6.0189	6.1531	6.56178	6.77403	6.77369
ENSMUSG00000030722	Nfatc2ip	0.0069136	0.00894862	1.13053	5.52088	5.59339	5.48997	5.38457	5.35967	5.329
ENSMUSG00000024339	Tap2	0.006914	0.00894862	0.835445	6.76457	6.75044	6.87518	7.03431	7.01511	7.11892
ENSMUSG00000066975	Cryba4	0.00692473	0.00894862	1.97692	-0.968821	-1.2484	-1.40982	-1.9881	-2.12132	-2.46739
ENSMUSG00000039813	Tbc1d2	0.00692752	0.00894862	3.01367	3.92099	3.94719	4.11332	2.98469	2.27112	1.95112
ENSMUSG00000005465	Il27ra	0.00696935	0.00897817	0.858869	5.43048	5.53054	5.55547	5.73667	5.75189	5.6864
ENSMUSG00000021578	Ccdc127	0.00697349	0.00897817	1.13554	2.86194	2.87073	2.91521	2.64522	2.75578	2.69673
ENSMUSG00000020483	Dynll2	0.00698391	0.00897817	1.14392	6.28055	6.34886	6.35145	6.07814	6.1387	6.18206
ENSMUSG00000045349	Sh2d5	0.0069937	0.00897817	2.36896	0.155039	0.543313	0.906805	-0.91477	-0.530966	-0.681869
ENSMUSG00000033847	Pla2g4c	0.00699384	0.00897817	2.53623	-0.200937	-0.469321	-0.128943	-1.12475	-1.85374	-1.84878
ENSMUSG00000012848	Rps5	0.00699574	0.00897817	0.629703	11.1255	10.9789	11.0399	11.4753	11.7828	11.888
ENSMUSG00000040717	Il17rd	0.0069982	0.00897817	1.74173	0.0134608	0.489078	0.334742	-0.398086	-0.522096	-0.644105
ENSMUSG00000058558	Rpl5	0.0070156	0.00898105	0.631873	9.3974	9.22794	9.31336	9.73622	10.0679	10.1214
ENSMUSG00000023284	Zfp605	0.00702591	0.00898105	1.19896	5.5651	5.53727	5.57939	5.25019	5.24761	5.39861
ENSMUSG00000050271	D8Ertd82e	0.00702623	0.00898105	1.27775	9.63539	9.7807	9.80135	9.30831	9.38154	9.46679
ENSMUSG00000057278	Snrpg	0.00702776	0.00898105	0.832175	6.55971	6.40905	6.51346	6.70703	6.77327	6.79704
ENSMUSG00000084319	Tpt1-ps3	0.00703647	0.00898345	0.717142	-0.435262	-0.663443	-0.668178	-0.178266	-0.148028	-0.00158116
ENSMUSG00000024608	Rps14	0.00704526	0.00898595	0.680987	8.14288	8.02366	8.10698	8.44028	8.73077	8.76537
ENSMUSG00000022263	Trio	0.00705911	0.00898835	0.597894	1.04965	1.22098	0.924297	1.57628	1.96467	1.8801
ENSMUSG00000019951	Uhrf1bp1l	0.00706081	0.00898835	1.5652	10.4575	10.4885	10.4313	10.0558	9.74903	9.63332
ENSMUSG00000079426	Arpc4	0.00707799	0.0090005	0.902621	10.5604	10.5053	10.5059	10.6686	10.6341	10.7124
ENSMUSG00000024622	Hmgxb3	0.00708405	0.0090005	0.854706	8.75993	8.82057	8.86846	9.10379	9.02716	8.99752
ENSMUSG00000063334	Krr1	0.00711095	0.00900201	1.20943	9.79338	9.71766	9.75442	9.45017	9.57759	9.41473
ENSMUSG00000033429	Mcee	0.0071141	0.00900201	0.805509	3.12176	2.93925	3.10416	3.33458	3.36284	3.40383
ENSMUSG00000089847	Timm10b	0.00712036	0.00900201	0.827167	5.21164	5.17619	5.17373	5.35624	5.50501	5.52156
ENSMUSG00000038679	Trps1	0.00712572	0.00900201	0.67421	6.32095	6.6371	6.48398	7.09056	6.92174	7.13593
ENSMUSG00000021646	Mccc2	0.00712611	0.00900201	0.408971	-1.49317	-2.00919	-1.80102	-0.879512	-0.201285	-0.35279
ENSMUSG00000021196	Pfkp	0.00712632	0.00900201	1.29402	7.52186	7.49674	7.5723	7.21894	7.01907	7.23732
ENSMUSG00000041132	N4bp2l1	0.00713698	0.00900201	0.820858	4.41396	4.32413	4.29326	4.6221	4.70603	4.55761
ENSMUSG00000035901	Dennd5a	0.00714	0.00900201	2.07716	9.70592	9.87827	9.88478	9.16583	8.60332	8.53597
ENSMUSG00000031532	Tmem66	0.0071569	0.00901056	0.783249	12.4986	12.35	12.3537	12.7846	12.6563	12.8188
ENSMUSG00000039943	Plcb4	0.00716048	0.00901056	0.375615	1.9088	2.10167	1.34888	2.94396	3.50484	3.14857
ENSMUSG00000045826	Ptprcap	0.00716785	0.00901121	0.826634	6.47559	6.43809	6.45162	6.65162	6.70649	6.83122
ENSMUSG00000032515	Csrnp1	0.00717489	0.00901145	0.825901	4.99107	5.05439	5.13796	5.27093	5.38454	5.35583
ENSMUSG00000059552	Trp53	0.0071898	0.00902155	0.771143	8.36768	8.30664	8.36718	8.58093	8.81015	8.77522
ENSMUSG00000031148	Gpkow	0.00720859	0.0090277	1.1817	4.63487	4.53939	4.53675	4.3944	4.27406	4.31994
ENSMUSG00000030930	Chst15	0.00721774	0.0090277	0.234557	3.95652	3.55186	3.45282	4.98865	6.23916	6.00936
ENSMUSG00000003970	Rpl8	0.00722349	0.0090277	0.627495	13.7579	13.5027	13.6356	14.087	14.3758	14.4505
ENSMUSG00000002948	Map2k7	0.00722779	0.0090277	0.858153	7.4752	7.56766	7.53961	7.81472	7.72755	7.70227
ENSMUSG00000041225	Arhgap12	0.00722903	0.0090277	1.34422	3.89387	3.98708	3.93267	3.65936	3.48936	3.38459
ENSMUSG00000034881	Tbxa2r	0.0072391	0.00902953	0.584414	6.44947	6.28276	6.56314	6.99334	7.18438	7.44245
ENSMUSG00000041879	Ipo9	0.00724554	0.00902953	1.11187	5.45176	5.47361	5.41075	5.33328	5.29391	5.24994
ENSMUSG00000073394	Runx2os1	0.00725109	0.00902953	1.32677	-0.290305	-0.5486	-0.484826	-0.805649	-0.861913	-0.87993
ENSMUSG00000041481	Serpina3g	0.00726821	0.00903103	0.523683	9.56085	9.57227	10.0044	10.8676	10.4912	10.5784
ENSMUSG00000096929	A330023F24Rik	0.0072725	0.00903103	2.44209	3.63878	3.66922	3.86651	2.08435	2.90855	2.31725
ENSMUSG00000029027	Dffb	0.00727289	0.00903103	0.84097	7.7567	7.88897	7.87896	8.13782	8.08638	8.05006
ENSMUSG00000000295	Hddc2	0.00729265	0.00904389	0.741928	2.11908	2.07736	2.05303	2.36177	2.53093	2.64872
ENSMUSG00000005824	Tnfsf14	0.00729711	0.00904389	1.44938	6.80384	6.72409	7.04769	6.38739	6.24222	6.33969
ENSMUSG00000032596	Uba7	0.00730389	0.00904389	0.817255	7.72953	7.83727	7.8267	8.18132	8.03254	8.05306
ENSMUSG00000008668	Rps18	0.00733368	0.0090671	0.590027	8.77213	8.53328	8.66842	9.15541	9.50397	9.5979
ENSMUSG00000024037	Wdr4	0.00733642	0.0090671	0.708719	1.78532	1.7333	1.63671	2.06812	2.37446	2.20289
ENSMUSG00000049191	Rgag4	0.00737032	0.00909618	1.91354	2.45671	2.76281	2.99074	1.86527	1.93924	1.59702
ENSMUSG00000025142	Aspscr1	0.0073797	0.00909618	0.836069	9.26543	9.31104	9.32514	9.55289	9.47852	9.64512
ENSMUSG00000026918	Brd3	0.0073807	0.00909618	1.20833	3.38128	3.39237	3.45607	3.13214	3.22427	3.05428
ENSMUSG00000022614	Lmf2	0.00739013	0.00909927	1.13922	4.21072	4.24483	4.26349	4.11876	4.02881	4.00732
ENSMUSG00000068391	Chrac1	0.00740809	0.00911108	0.803653	3.51544	3.47877	3.61475	3.76005	3.92226	3.87271
ENSMUSG00000010517	Faf1	0.00741732	0.00911108	1.11528	3.56221	3.56325	3.53012	3.38215	3.45049	3.35071
ENSMUSG00000040714	Klc3	0.00742051	0.00911108	0.691636	3.19647	3.25525	3.16222	3.92278	3.71797	3.56894
ENSMUSG00000025888	Casp1	0.0074388	0.00912124	1.76471	6.61972	6.48991	6.5621	6.03161	5.48464	5.69717
ENSMUSG00000062545	Tlr12	0.00744266	0.00912124	0.535206	1.28024	1.06204	1.16488	1.74233	2.30124	2.16908
ENSMUSG00000028530	Jak1	0.00746345	0.00912536	1.2783	12.692	12.7076	12.808	12.5029	12.3148	12.3272
ENSMUSG00000028803	Nipal3	0.00747047	0.00912536	1.64619	6.40086	6.50466	6.66336	6.04067	5.73454	5.63627
ENSMUSG00000021569	Trip13	0.007475	0.00912536	2.2342	1.73167	1.25181	1.00686	0.046913	0.114384	0.349777
ENSMUSG00000022791	Tnk2	0.00747556	0.00912536	1.40453	5.82849	6.09462	6.11928	5.57312	5.53089	5.46812
ENSMUSG00000019806	Aig1	0.00748071	0.00912536	0.484106	0.093019	-0.107867	-0.331582	0.629991	0.946708	1.21668
ENSMUSG00000037415	Ranbp10	0.00749318	0.00912854	0.83239	5.66933	5.6606	5.71337	5.91864	5.87534	6.04333
ENSMUSG00000036955	2510003E04Rik	0.0074972	0.00912854	1.14092	3.00657	2.97137	3.01295	2.86259	2.81765	2.74006
ENSMUSG00000020456	Ogdh	0.00751225	0.0091384	1.08751	5.36018	5.41555	5.43741	5.27452	5.27693	5.2986
ENSMUSG00000024772	Ehd1	0.00754303	0.00916736	0.572207	4.30535	4.25626	4.11958	4.73099	5.21	5.15638
ENSMUSG00000032399	Rpl4	0.00757713	0.00917066	0.668078	11.6148	11.3705	11.4387	11.8942	12.0654	12.2101
ENSMUSG00000028327	1300002K09Rik	0.00758018	0.00917066	0.124002	-1.94162	-1.45705	-2.09492	0.0350992	1.71977	1.78624
ENSMUSG00000026581	Sell	0.0075822	0.00917066	0.244985	5.13663	4.53532	4.09406	6.07258	6.91587	6.86528
ENSMUSG00000046718	Bst2	0.00758641	0.00917066	0.594962	7.81492	7.72009	7.70314	8.22538	8.53206	8.7281
ENSMUSG00000038822	Hace1	0.00758716	0.00917066	1.54456	8.96238	8.97989	8.9045	8.53921	8.31553	8.11043
ENSMUSG00000030168	Adipor2	0.00758759	0.00917066	1.13814	4.55769	4.52142	4.57386	4.43185	4.33888	4.32219
ENSMUSG00000061607	Mdc1	0.00760441	0.00918255	1.30399	9.09113	9.15143	9.16982	8.88764	8.74053	8.6354
ENSMUSG00000020580	Rock2	0.0076356	0.00919354	1.28503	6.03951	6.12786	5.97086	5.79552	5.64873	5.60857
ENSMUSG00000052833	Sae1	0.00763782	0.00919354	1.16066	2.88017	2.85832	2.90526	2.5959	2.66495	2.73806
ENSMUSG00000036879	Phkb	0.00764989	0.00919354	0.87179	7.86307	7.90059	7.77114	8.06357	8.03366	8.03141
ENSMUSG00000021676	Iqgap2	0.00765177	0.00919354	1.53784	7.41931	7.37939	7.39989	7.02736	6.65912	6.64939
ENSMUSG00000032267	Usp28	0.00766398	0.00919354	0.450283	3.17831	3.0171	2.76707	3.74417	4.37406	4.29754
ENSMUSG00000020876	Snx11	0.00766715	0.00919354	1.14435	6.77461	6.81184	6.76196	6.63488	6.61293	6.51701
ENSMUSG00000034853	Acot11	0.00766899	0.00919354	1.78446	4.92573	5.03296	5.1859	4.5021	3.99743	4.13859
ENSMUSG00000036977	Anapc10	0.00766944	0.00919354	1.52019	2.83682	2.76346	2.53839	1.95134	2.1465	2.22807
ENSMUSG00000030759	Far1	0.00767676	0.00919393	1.80951	6.95383	7.10823	6.80689	6.375	6.06329	5.86385
ENSMUSG00000027304	Rtf1	0.00769956	0.0091941	1.10966	6.70057	6.73065	6.7795	6.62592	6.57057	6.56386
ENSMUSG00000040929	Rfx3	0.00771277	0.0091941	1.43131	6.27125	6.4032	6.19691	5.92473	5.63025	5.76437
ENSMUSG00000017897	Eya2	0.00771969	0.0091941	0.6893	2.20033	2.00512	2.09171	2.48984	2.61079	2.80692
ENSMUSG00000028965	Tnfrsf9	0.00772243	0.0091941	0.5866	2.33545	2.09683	1.90385	2.72537	3.04488	2.87452
ENSMUSG00000002365	Snx9	0.00772531	0.0091941	0.387498	1.58116	1.44588	1.45146	2.38582	3.32934	2.86655
ENSMUSG00000020212	Mdm1	0.00774177	0.0091941	1.5431	3.8368	3.93182	3.86923	3.48482	3.06426	3.21128
ENSMUSG00000029602	Rasal1	0.00774778	0.0091941	0.7333	3.85945	3.6854	3.58083	4.22698	4.15092	4.09034
ENSMUSG00000027466	Rbck1	0.00776383	0.0091941	0.905353	10.3707	10.4063	10.418	10.5686	10.4913	10.5655
ENSMUSG00000007872	Id3	0.00776434	0.0091941	0.237014	3.30199	2.77659	2.28932	4.27139	5.08377	5.2436
ENSMUSG00000023961	Enpp4	0.00778801	0.0091941	0.356806	2.55151	2.2737	1.78339	3.33758	4.02985	3.70153
ENSMUSG00000006731	B4galnt1	0.00778875	0.0091941	0.848743	6.10202	6.12305	6.19119	6.34447	6.32771	6.45388
ENSMUSG00000028468	Rgp1	0.0077893	0.0091941	0.891795	6.69859	6.79237	6.78255	6.95174	6.91733	6.90007
ENSMUSG00000028096	Gpr89	0.00779407	0.0091941	1.31351	8.05658	7.97746	7.98513	7.72528	7.64416	7.46944
ENSMUSG00000046330	Rpl37a	0.00779483	0.0091941	0.634724	9.3082	9.10776	9.17899	9.62386	9.91729	10.0212
ENSMUSG00000058013	Sept11	0.00779651	0.0091941	1.57758	7.16623	7.29079	7.3939	6.84856	6.56875	6.46049
ENSMUSG00000041483	Zfp281	0.00780634	0.0091941	0.859359	4.97185	5.03489	4.95718	5.27362	5.20152	5.14479
ENSMUSG00000037997	Parp11	0.00781443	0.0091941	0.726446	3.40564	3.23217	3.10028	3.65863	3.76153	3.70115
ENSMUSG00000035239	Neu3	0.00781467	0.0091941	0.515611	1.48037	1.87118	2.12204	2.70444	2.75989	2.8762
ENSMUSG00000026576	Atp1b1	0.00782137	0.0091941	0.186346	3.37425	2.61956	2.02323	4.50547	5.43992	5.34349
ENSMUSG00000059878	Zfp422	0.00782909	0.0091941	0.770406	1.15766	1.19388	1.11019	1.38916	1.57355	1.62794
ENSMUSG00000071369	Map3k5	0.00783711	0.0091941	0.682147	5.05486	4.92206	4.84496	5.61399	5.30865	5.55476
ENSMUSG00000035898	Uba6	0.00783976	0.0091941	1.60865	6.71902	6.63655	6.49885	6.13259	5.95648	5.7078
ENSMUSG00000036053	Fmnl2	0.00785287	0.0091941	0.195467	-1.29278	-1.51082	-2.26653	-0.0853982	1.05287	1.02739
ENSMUSG00000047648	Fbxo30	0.00786512	0.0091941	1.83483	6.93439	7.11577	7.16474	6.51105	6.11206	5.96486
ENSMUSG00000053398	Phgdh	0.00786942	0.0091941	0.739645	8.82834	8.804	8.72674	9.0663	9.24911	9.34895
ENSMUSG00000086481	Gm11707	0.00787971	0.0091941	0.296737	1.34924	0.721715	0.266825	2.21274	2.77852	2.60475
ENSMUSG00000060950	Trmt61a	0.00788152	0.0091941	0.685118	6.8943	6.62288	6.7891	7.16129	7.3692	7.41251
ENSMUSG00000044447	Dock5	0.00788967	0.0091941	2.08161	5.62994	5.77233	5.75746	5.07994	4.48884	4.41787
ENSMUSG00000094840	A630081J09Rik	0.00789126	0.0091941	0.606843	0.149162	0.433702	0.526378	1.24824	0.928692	1.09412
ENSMUSG00000031776	Arl2bp	0.00789631	0.0091941	1.20217	7.50504	7.46751	7.5644	7.32836	7.1693	7.24235
ENSMUSG00000020752	Recql5	0.00790457	0.0091941	0.841843	7.81969	7.74372	7.80878	8.01762	8.12467	7.97502
ENSMUSG00000031387	Renbp	0.00791178	0.0091941	0.368667	0.487366	0.128181	0.540518	1.33304	1.91369	2.22817
ENSMUSG00000000959	Oxa1l	0.00791919	0.0091941	0.844045	6.67793	6.68513	6.72973	6.87365	6.92083	7.03214
ENSMUSG00000049422	Chchd10	0.00792138	0.0091941	0.355765	1.86828	1.58096	2.06347	2.85154	3.35314	3.78105
ENSMUSG00000000555	Itga5	0.00792641	0.0091941	0.146818	-1.44622	-2.01442	-3.06418	0.0276819	1.06496	0.686252
ENSMUSG00000027115	Kif18a	0.00793448	0.0091941	1.94572	5.08154	4.9968	4.60209	3.87707	3.74559	4.17686
ENSMUSG00000047777	Phf13	0.00793559	0.0091941	1.37149	7.31793	7.38853	7.52353	7.09275	6.86367	6.90636
ENSMUSG00000028051	Hcn3	0.00797595	0.00922063	0.450124	-1.48508	-1.31314	-1.69913	-0.446749	0.0487043	-0.644483
ENSMUSG00000061477	Rps7	0.00798026	0.00922063	0.583885	9.36238	9.10141	9.20208	9.72906	10.0753	10.1902
ENSMUSG00000026411	Tmem9	0.00798473	0.00922063	0.456841	5.11779	4.83207	5.07819	5.7163	6.37578	6.32667
ENSMUSG00000063714	Sp3os	0.00799454	0.00922063	0.7189	3.32273	3.20674	3.30826	3.74529	3.91585	3.60501
ENSMUSG00000029204	Rhoh	0.00800157	0.00922063	0.615242	3.13769	3.00694	2.96312	3.4739	3.83443	3.90174
ENSMUSG00000052253	Zfp622	0.00800649	0.00922063	0.868978	9.4264	9.38671	9.49684	9.62961	9.60009	9.68807
ENSMUSG00000048012	Zfp473	0.00800757	0.00922063	1.95138	3.99809	3.9307	3.71884	3.13726	2.56624	3.05062
ENSMUSG00000033470	Cysltr2	0.00802174	0.00922886	1.52318	3.44561	3.47208	3.66546	3.06722	2.72301	2.97164
ENSMUSG00000095174	Gm20069	0.00804275	0.00923726	0.644188	4.21955	3.93553	3.8516	4.6034	4.7641	4.54251
ENSMUSG00000028495	Rps6	0.00804309	0.00923726	0.591629	5.86775	5.57667	5.68951	6.21988	6.53184	6.65393
ENSMUSG00000030835	Nomo1	0.00806935	0.0092558	0.884585	5.22977	5.25473	5.26993	5.36977	5.42725	5.48819
ENSMUSG00000022901	Cd86	0.00807961	0.0092558	0.696852	3.68964	3.56939	3.52045	4.30153	4.03159	4.00959
ENSMUSG00000025066	Sfr1	0.00808035	0.0092558	1.1399	5.20127	5.11176	5.13598	4.95926	5.00973	4.91328
ENSMUSG00000017404	Rpl19	0.00809384	0.00926319	0.699115	9.18825	8.98903	9.10479	9.43945	9.65714	9.73468
ENSMUSG00000007891	Ctsd	0.00810653	0.00926964	1.33348	10.978	11.0262	11.2026	10.7438	10.569	10.6484
ENSMUSG00000053334	Ficd	0.00812319	0.00928062	1.12689	5.50113	5.49228	5.45605	5.24671	5.33388	5.35183
ENSMUSG00000100199	RP23-223M20.2	0.00816206	0.00929356	0.430306	2.86657	2.62304	2.4553	3.44832	3.9567	4.1896
ENSMUSG00000052760	A630001G21Rik	0.00816448	0.00929356	0.770315	9.00091	9.00082	8.81266	9.36963	9.3486	9.22559
ENSMUSG00000031527	Eri1	0.00817221	0.00929356	1.24656	6.36007	6.25036	6.16165	5.87985	5.9835	5.95488
ENSMUSG00000021242	Npc2	0.00817326	0.00929356	0.681641	5.09478	4.94328	4.97262	5.35446	5.61897	5.696
ENSMUSG00000032788	Pdxk	0.00817329	0.00929356	1.4584	9.04426	9.20555	9.38447	8.74741	8.68652	8.56719
ENSMUSG00000047215	Rpl9	0.00818462	0.00929356	0.663715	12.7084	12.4401	12.5674	12.9773	13.2693	13.2434
ENSMUSG00000050107	Gsg2	0.00819105	0.00929356	1.71789	4.36898	4.1827	4.12792	3.65297	3.17264	3.51207
ENSMUSG00000058470	Gm8369	0.00819521	0.00929356	0.772258	10.174	10.1014	10.195	10.6707	10.4443	10.474
ENSMUSG00000026833	Olfm1	0.00819812	0.00929356	0.260841	1.01885	0.493091	0.730204	1.95449	3.11467	2.98926
ENSMUSG00000032494	Tdgf1	0.00820601	0.00929449	0.278714	-1.17383	-0.551125	-1.6897	1.06275	0.616751	0.435258
ENSMUSG00000011256	Adam19	0.00822258	0.00930524	0.693193	9.81279	9.89387	9.64019	10.4683	10.2332	10.2313
ENSMUSG00000030107	Usp18	0.00823219	0.0093081	0.569046	2.1839	2.18249	1.94734	2.625	3.03534	3.09354
ENSMUSG00000049517	Rps23	0.00824367	0.00931308	0.634425	4.95916	4.82969	4.89429	5.30619	5.59892	5.74747
ENSMUSG00000042724	Map3k9	0.00826094	0.00932458	0.311047	5.06819	4.52767	4.34994	5.80484	6.70067	6.49468
ENSMUSG00000002329	Mdp1	0.0082789	0.00933254	0.881903	4.49313	4.40349	4.38028	4.62884	4.57975	4.61224
ENSMUSG00000068823	Csde1	0.00829171	0.00933254	1.1949	8.51068	8.49468	8.62307	8.31692	8.32308	8.21776
ENSMUSG00000058756	Thra	0.00829433	0.00933254	0.637888	0.993746	0.848782	1.01754	1.36215	1.76672	1.67706
ENSMUSG00000029759	Pon3	0.00829638	0.00933254	2.6229	8.70222	9.10091	8.86992	7.06947	7.97409	7.456
ENSMUSG00000046862	Pramef8	0.0083189	0.00934593	1.1046	3.93973	3.91999	3.96939	3.83672	3.74982	3.81201
ENSMUSG00000032076	Cadm1	0.00832351	0.00934593	0.160032	-2.52805	-2.47957	-3.25453	-1.07757	0.393857	0.352265
ENSMUSG00000056888	Glipr1	0.00832961	0.00934593	1.15155	9.98602	9.897	9.90521	9.78648	9.68534	9.70567
ENSMUSG00000030523	Trpm1	0.00834437	0.00935451	0.192731	2.92527	2.61717	1.55658	4.2231	4.94969	5.05225
ENSMUSG00000029250	Polr2b	0.00836679	0.00937166	1.17644	5.05612	4.90092	4.97923	4.75162	4.77167	4.7097
ENSMUSG00000000078	Klf6	0.0083807	0.00937228	1.34743	7.26439	7.38768	7.34712	7.05878	6.86347	6.78631
ENSMUSG00000021144	Mta1	0.00838594	0.00937228	0.913658	6.99498	7.06334	7.07336	7.19464	7.15782	7.17004
ENSMUSG00000059734	Ndufs8	0.00838872	0.00937228	0.794594	3.55728	3.45634	3.54196	3.79671	3.78228	3.97173
ENSMUSG00000061143	Maml3	0.00840942	0.00938743	0.224964	3.01503	2.97187	1.79356	4.37387	4.83413	5.02915
ENSMUSG00000033809	Alg3	0.00841918	0.00939035	0.826187	3.03357	3.06735	3.1416	3.357	3.43766	3.27425
ENSMUSG00000027423	Snx5	0.00842873	0.00939303	1.13585	8.82683	8.79272	8.87465	8.65169	8.69685	8.59433
ENSMUSG00000038807	Rap1gap2	0.00845364	0.00939318	2.137	7.384	7.66822	7.83382	6.89436	6.42055	6.28438
ENSMUSG00000052374	Actn2	0.00845869	0.00939318	0.445221	5.73075	5.19595	5.12013	6.24298	6.56134	6.74472
ENSMUSG00000016087	Fli1	0.00846001	0.00939318	1.16064	8.13221	8.08255	8.16319	7.98352	7.85619	7.89346
ENSMUSG00000020778	Ten1	0.0084631	0.00939318	0.863638	6.56625	6.53045	6.54081	6.73133	6.7003	6.84039
ENSMUSG00000070923	Klhl9	0.00847095	0.00939318	1.11318	2.39462	2.43404	2.46761	2.30343	2.29955	2.22923
ENSMUSG00000045775	Slc16a5	0.00848312	0.00939318	0.249204	6.59443	5.93898	5.37463	7.54598	8.27441	8.10146
ENSMUSG00000014791	Elmo3	0.00848517	0.00939318	0.52295	2.93343	2.62465	2.7614	3.37023	3.8232	3.93181
ENSMUSG00000023048	Prr13	0.00848601	0.00939318	1.23204	5.80125	5.88502	5.86032	5.64559	5.44743	5.55042
ENSMUSG00000074497	A430078G23Rik	0.00855698	0.00942793	1.29224	8.13147	8.2291	8.21292	7.95678	7.78821	7.71889
ENSMUSG00000030590	Fam98c	0.00856668	0.00942793	0.81959	3.92283	3.9638	4.00795	4.18092	4.21608	4.35864
ENSMUSG00000079481	Nhsl2	0.00856755	0.00942793	4.23805	10.4324	10.7794	10.7382	9.29961	8.55122	7.84901
ENSMUSG00000059708	Akap17b	0.00856916	0.00942793	1.6838	3.50331	3.68454	3.41127	3.0158	2.77646	2.55171
ENSMUSG00000040025	Ythdf2	0.00857092	0.00942793	1.10346	2.52889	2.47881	2.54623	2.3339	2.40485	2.38907
ENSMUSG00000041164	Zmiz2	0.00858175	0.00942793	0.750309	6.95679	7.16362	7.09898	7.36608	7.54735	7.54929
ENSMUSG00000030815	Phkg2	0.00858429	0.00942793	0.907291	4.61493	4.67261	4.68093	4.76898	4.78396	4.83663
ENSMUSG00000063160	Numbl	0.00858839	0.00942793	2.21567	3.87577	4.20228	4.11238	3.08315	3.18043	2.48363
ENSMUSG00000030729	Pgm2l1	0.00859169	0.00942793	1.83789	3.86207	3.81802	3.62717	3.19493	2.86219	2.61597
ENSMUSG00000030413	Pglyrp1	0.00859312	0.00942793	0.728643	6.14589	5.91454	6.06854	6.61282	6.38319	6.50309
ENSMUSG00000020022	Ndufa12	0.00859626	0.00942793	0.878073	4.71598	4.73034	4.71454	4.83728	4.9706	4.91574
ENSMUSG00000022314	Rad21	0.00860508	0.00942973	1.25191	11.9583	11.884	11.8252	11.6717	11.4861	11.5373
ENSMUSG00000035692	Isg15	0.00862891	0.00944285	0.602259	1.69704	1.60855	1.58665	2.33097	2.12214	2.63377
ENSMUSG00000039656	Rxrb	0.00863141	0.00944285	0.894621	9.87894	9.87669	9.97574	10.0605	10.0678	10.085
ENSMUSG00000038844	Kif16b	0.00865447	0.00945316	1.12255	5.74263	5.68023	5.76208	5.53369	5.61029	5.5406
ENSMUSG00000022217	Emc9	0.00865521	0.00945316	0.60529	2.55281	2.47561	2.61123	3.03619	3.23847	3.53789
ENSMUSG00000055629	B4galnt4	0.00866986	0.00945937	2.69342	1.23558	1.85646	1.5271	-0.171794	-0.0807685	0.583377
ENSMUSG00000071203	Naip5	0.00867549	0.00945937	0.529347	1.36244	1.2745	1.04868	1.81364	2.28636	2.33877
ENSMUSG00000053094	Tmem248	0.00868789	0.00945937	1.11758	9.7286	9.65663	9.75607	9.52756	9.58115	9.55145
ENSMUSG00000039234	Sec24d	0.00868967	0.00945937	1.39761	3.07466	3.26438	3.20677	2.84967	2.56069	2.68657
ENSMUSG00000060036	Rpl3	0.00869766	0.00946024	0.627055	6.34671	6.12391	6.23384	6.65985	7.00834	7.05628
ENSMUSG00000002458	Rgs19	0.00874618	0.00950514	0.848962	7.86007	7.77546	7.77089	8.11435	8.02186	7.9789
ENSMUSG00000085385	9430008C03Rik	0.00877402	0.00952753	0.905665	9.31132	9.25045	9.21283	9.41769	9.39561	9.39016
ENSMUSG00000022346	Myc	0.00881515	0.00955522	0.435115	3.77447	3.40044	3.22185	4.3074	4.72849	4.96248
ENSMUSG00000001247	Lsr	0.00881704	0.00955522	0.400955	0.785814	1.34746	1.10589	1.96034	2.69262	2.54166
ENSMUSG00000034189	Hsdl1	0.0088286	0.00955522	0.733051	6.24242	6.17824	6.27483	6.50092	6.77336	6.76526
ENSMUSG00000052302	Tbc1d30	0.00883142	0.00955522	0.513401	0.185047	0.165214	0.233744	0.783711	1.47111	1.21471
ENSMUSG00000024675	Ms4a4c	0.00883585	0.00955522	0.52954	4.65727	4.36224	4.23926	5.04989	5.42539	5.53506
[truncated: 99 more rows]
