# Supplementary material for: CD4+ T cell help creates memory CD8+ T cells with innate and help-independent recall capacities
Source: Nat Commun. 2019 Dec 4;10:5531. doi: 10.1038/s41467-019-13438-1 (PMC6892909; doi:10.1038/s41467-019-13438-1)
Supplement: Supplementary file 7 — Supplementary Data 4 [file 41467_2019_13438_MOESM7_ESM.xlsx]

## Sheet: Overlap Primary Secondary p0.01
Supplementary Table 4. Differentially expressed genes overlapping between Help vs No-Help Primary CTLs and Help vs No-Help Secondary CTLs
Gene ID	Gene Symbol	p-value	q-value	Help 1° 1	Help 1° 2	Help 1° 3	No-Help 1° 1	No-Help 1° 2	No-Help 1° 3	Help 2° 1	Help 2° 2	Help 2° 3	No-Help 2° 1	No-Help 2° 2	No-Help 2° 3
ENSMUSG00000062825	Actg1	1.05913e-12	4.14118e-10	5.99319	5.97639	5.92386	5.42597	5.16122	5.20936	10.6122	10.5432	10.4825	10.8334	10.7997	10.9525
ENSMUSG00000037894	H2afz	5.29505e-10	1.03518e-07	4.45387	4.35606	4.16027	3.4292	3.47444	3.41237	6.51057	6.38371	6.40979	6.10307	5.97416	6.13455
ENSMUSG00000044037	Als2cl	8.28212e-10	1.07944e-07	9.48531	9.5206	9.43039	10.8168	10.7283	10.6847	10.791	10.7939	10.6458	11.9388	12.0894	12.0858
ENSMUSG00000008668	Rps18	2.87224e-09	2.80762e-07	6.07001	6.10471	6.11852	6.38459	6.30969	6.25579	8.77213	8.53328	8.66842	9.15541	9.50397	9.5979
ENSMUSG00000027562	Car2	5.75001e-09	4.49651e-07	3.18052	2.84306	3.0914	5.38946	5.7413	5.51956	0.570989	0.14214	0.150586	4.58435	4.33381	4.74708
ENSMUSG00000035242	Oaz1	8.64516e-09	5.22775e-07	6.90377	6.85346	6.65793	6.44768	6.43277	6.31198	7.96855	7.93813	7.94769	8.1442	8.13813	8.24366
ENSMUSG00000061577	Gpr114	9.35915e-09	5.22775e-07	4.91926	4.89691	4.91064	4.47591	4.44928	4.46351	5.62305	5.81432	5.6844	5.29866	5.28727	5.27051
ENSMUSG00000033542	Arhgef5	4.24113e-08	1.88742e-06	-2.09803	-2.1812	-2.17388	-0.603522	-0.472337	-0.607864	-2.78727	-2.7388	-2.75416	0.00389569	-0.477376	-0.0311364
ENSMUSG00000023186	Vwa5a	4.58674e-08	1.88742e-06	6.36783	6.29179	6.37877	7.66771	7.50091	7.51001	6.62594	6.50024	6.36915	7.74833	7.79144	7.79718
ENSMUSG00000044786	Zfp36	4.82717e-08	1.88742e-06	7.21201	7.49263	7.36407	5.50707	5.64135	5.49609	5.76627	5.90193	5.84	6.14576	6.10127	6.21328
ENSMUSG00000038930	Rccd1	7.83762e-08	2.53145e-06	1.00731	1.09798	1.22602	1.86349	1.71904	1.83419	2.3959	2.37354	2.35282	2.58532	2.79484	2.72282
ENSMUSG00000032657	Fam189b	8.44041e-08	2.53145e-06	5.23572	5.06891	5.19682	5.673	5.62105	5.47166	6.18605	6.22785	6.30156	6.55477	6.60916	6.68339
ENSMUSG00000038418	Egr1	8.92043e-08	2.53145e-06	5.7882	6.1497	6.47073	2.13455	1.76856	1.86719	0.607652	0.122487	-0.221537	1.49908	2.00547	1.98657
ENSMUSG00000028234	Rps20	9.44017e-08	2.53145e-06	5.29381	5.17596	5.18712	5.75037	5.68191	5.60508	7.4315	7.12816	7.11445	7.89764	8.33283	8.43535
ENSMUSG00000027339	Rassf2	9.71145e-08	2.53145e-06	6.97941	6.88097	6.876	7.48731	7.43615	7.42528	6.86221	6.80535	6.83265	7.3384	7.29902	7.29971
ENSMUSG00000030029	Lrig1	2.05865e-07	4.97143e-06	4.89978	5.19921	5.02697	6.96331	6.64172	6.8374	6.60921	6.48615	6.19471	7.67504	7.78953	7.73241
ENSMUSG00000062866	Phactr2	2.25007e-07	4.97143e-06	5.49027	5.37181	5.29469	5.71346	5.72146	5.6829	3.75125	3.90633	3.70456	4.85633	4.85015	4.52542
ENSMUSG00000030103	Bhlhe40	2.28864e-07	4.97143e-06	8.00062	8.07718	8.32283	4.94899	5.35163	5.3842	6.2585	6.40122	6.77337	5.14493	5.07516	5.08984
ENSMUSG00000000627	Sema4f	3.27448e-07	6.73853e-06	7.19282	7.4902	7.6076	6.1398	6.00081	6.07337	8.25001	8.38233	8.59139	7.22075	7.25305	7.26355
ENSMUSG00000075042	4930431P03Rik	3.46004e-07	6.76438e-06	-0.261679	-0.420807	-0.627036	1.71119	1.36401	1.47677	-0.475007	-0.60393	-0.604654	0.859137	1.17256	1.10272
ENSMUSG00000032834	Pwp2	3.88711e-07	7.23742e-06	2.51385	2.64763	2.60704	2.91598	2.95795	2.79117	3.24112	3.23119	3.28882	3.459	3.53839	3.50827
ENSMUSG00000026011	Ctla4	4.81967e-07	7.88727e-06	7.06572	7.04072	7.05031	6.35217	6.50595	6.44163	3.17225	3.80313	3.23149	6.10783	5.42697	5.87464
ENSMUSG00000020022	Ndufa12	5.05345e-07	7.88727e-06	3.86779	3.84169	3.86325	4.36895	4.11497	4.29637	4.71598	4.73034	4.71454	4.83728	4.9706	4.91574
ENSMUSG00000063564	Col23a1	5.1615e-07	7.88727e-06	2.11044	2.10172	1.99977	3.37251	3.36156	3.2018	2.00697	1.82625	1.78125	2.84848	3.09064	3.11536
ENSMUSG00000021250	Fos	5.33402e-07	7.88727e-06	9.40286	9.15518	8.8415	4.49412	5.18813	3.58081	0.788164	1.14149	0.7438	4.20718	2.95721	3.43105
ENSMUSG00000022637	Cblb	5.7162e-07	7.88727e-06	5.95103	5.9394	6.03444	6.29594	6.29923	6.30736	5.53162	5.47293	5.38771	6.03287	5.93811	6.06388
ENSMUSG00000030301	Ccdc91	5.99139e-07	7.88727e-06	8.52827	8.5852	8.30679	9.81958	9.87714	9.9473	9.56954	9.40025	9.18668	10.4502	10.5393	10.3482
ENSMUSG00000050592	Fam78a	6.02664e-07	7.88727e-06	6.55852	6.44272	6.43035	6.71241	6.76638	6.69637	6.66814	6.61807	6.61635	7.11951	7.12243	7.17547
ENSMUSG00000051675	Trim32	6.08339e-07	7.88727e-06	0.401993	0.377167	0.388743	0.983164	1.04115	1.04396	0.777404	0.644377	0.711876	1.2077	1.20617	1.06837
ENSMUSG00000024399	Ltb	6.27877e-07	7.88727e-06	8.77941	8.77579	8.82395	9.4939	9.41101	9.26939	9.5038	9.37195	9.46418	9.96424	10.0886	10.1638
ENSMUSG00000054469	Lclat1	6.30379e-07	7.88727e-06	3.94827	4.1553	3.8904	6.74596	6.25633	6.59719	3.56405	3.47876	3.53824	6.08847	5.38314	5.70612
ENSMUSG00000051396	Hspa14	6.45506e-07	7.88727e-06	8.08049	8.17818	8.20008	7.79975	7.72767	7.83907	7.62035	7.58924	7.6198	7.48315	7.38832	7.41209
ENSMUSG00000036438	Calm2	6.95111e-07	8.23601e-06	7.40478	7.45403	7.44293	6.93258	7.03726	6.9747	7.51565	7.49314	7.43388	7.34359	7.31819	7.34226
ENSMUSG00000027368	Dusp2	7.4469e-07	8.56394e-06	6.85076	6.49502	6.67701	5.30537	5.32404	5.23662	5.31323	5.39377	5.43126	5.8262	5.69309	5.69001
ENSMUSG00000018008	Cyth4	8.15102e-07	9.10585e-06	7.82462	7.78041	7.86218	7.54384	7.59505	7.51383	8.16746	8.24376	8.29543	7.88082	7.82296	7.81438
ENSMUSG00000087259	2610035D17Rik	8.9245e-07	9.693e-06	5.10873	4.98509	5.48034	6.2002	6.06008	5.93015	6.7887	7.07318	7.13053	7.67106	7.63721	7.90396
ENSMUSG00000039934	Gsap	9.77241e-07	1.01798e-05	4.61715	4.63416	4.60134	3.65384	3.85196	3.85926	4.36378	4.42558	4.52071	3.72132	3.59759	3.56111
ENSMUSG00000022377	Asap1	1.00724e-06	1.01798e-05	4.32106	4.28667	4.39484	4.99056	4.84717	4.75727	3.93261	3.91357	3.93981	4.40455	4.38219	4.39961
ENSMUSG00000022667	Cd200r1	1.01538e-06	1.01798e-05	0.889624	1.19174	0.799052	2.51542	2.27297	2.30441	-0.0196187	-0.263597	-0.273399	1.04957	0.680381	0.652704
ENSMUSG00000020846	Fam101b	1.07169e-06	1.04758e-05	-0.869601	-0.734405	-0.662689	1.05289	0.888853	0.610748	0.934175	0.650093	0.260713	2.28203	2.64097	2.57869
ENSMUSG00000079563	Pglyrp2	1.23807e-06	1.15986e-05	6.20784	6.20829	6.16033	6.72702	6.6438	6.65539	6.46781	6.40329	6.36364	6.7018	6.63854	6.69654
ENSMUSG00000060260	Pwwp2b	1.25867e-06	1.15986e-05	1.33755	1.23255	1.56106	0.488309	0.134067	0.356588	1.74054	1.78901	1.65397	0.0130589	0.203387	0.180372
ENSMUSG00000061904	Slc25a3	1.29037e-06	1.15986e-05	12.1268	12.1693	12.1003	11.8171	11.7978	11.7197	12.0624	12.0919	12.0919	12.2557	12.3358	12.3217
ENSMUSG00000000782	Tcf7	1.30521e-06	1.15986e-05	8.3678	8.16091	8.24764	9.99766	9.81338	9.53239	9.61977	9.52478	9.54839	10.0483	10.2537	10.3204
ENSMUSG00000053819	Camk2d	1.36831e-06	1.18891e-05	4.21935	4.30931	4.19801	4.7173	4.60262	4.76665	3.85805	3.87989	3.86311	4.28893	4.18198	4.17905
ENSMUSG00000003420	Fcgrt	1.43061e-06	1.21602e-05	5.57796	5.53331	5.4994	4.3518	4.45937	4.47634	5.62458	5.5214	5.47986	4.71087	5.03124	4.81663
ENSMUSG00000019866	Aim1	1.49689e-06	1.24528e-05	6.12778	6.14632	6.17665	5.73183	5.87594	5.83015	6.1495	6.09286	6.24627	5.49245	5.41791	5.37425
ENSMUSG00000028849	Map7d1	1.58025e-06	1.26115e-05	7.06194	7.08214	7.10637	6.76987	6.67769	6.72422	6.59346	6.6276	6.72248	6.36498	6.22265	6.34904
ENSMUSG00000060098	Prmt7	1.58047e-06	1.26115e-05	4.56664	4.45831	4.42136	4.7336	4.77438	4.72882	5.03929	4.92447	5.0648	5.26657	5.31797	5.41268
ENSMUSG00000055675	Kbtbd11	1.65708e-06	1.29584e-05	5.0603	4.7918	4.87245	6.14266	6.04398	5.87408	5.2231	5.1186	5.11	6.08676	5.96343	6.03655
ENSMUSG00000071757	Zhx2	1.72963e-06	1.32546e-05	2.40456	2.22328	2.41286	3.05186	3.16864	2.92801	2.78798	2.86296	2.81975	3.44032	3.42065	3.48392
ENSMUSG00000071632	2510002D24Rik	1.76723e-06	1.32546e-05	0.8175	0.688446	0.654915	1.4201	1.22862	1.2269	1.50898	1.36258	1.35732	1.93607	2.16954	2.08043
ENSMUSG00000055322	Tns1	1.7995e-06	1.32546e-05	0.895699	0.563026	1.00241	3.40268	2.82385	3.21007	-0.654441	-0.853349	-1.14064	3.08485	2.22684	3.20023
ENSMUSG00000015314	Slamf6	1.83056e-06	1.32546e-05	3.22517	3.04053	3.16967	4.43193	4.10443	4.14956	2.70627	2.50791	2.49048	3.68905	3.48982	3.51097
ENSMUSG00000026285	Pdcd1	1.99826e-06	1.42058e-05	5.27862	5.71974	5.15427	7.08628	6.55608	6.84084	2.58787	3.01624	3.00538	6.3619	5.51627	6.10496
ENSMUSG00000040061	Plcb2	2.04596e-06	1.42852e-05	7.26693	7.24728	7.29986	7.42355	7.43331	7.39153	7.33046	7.42353	7.30918	7.84468	7.82725	7.96391
ENSMUSG00000030247	Kcnj8	2.29031e-06	1.50499e-05	5.743	5.21737	5.73526	2.1248	3.03668	3.35442	8.49313	8.74407	9.04685	5.05741	5.79254	6.06832
ENSMUSG00000038517	Tbkbp1	2.29824e-06	1.50499e-05	8.29672	7.70132	8.14372	6.36152	6.56446	6.33537	7.91027	8.07926	7.97954	6.33024	6.04711	6.01349
ENSMUSG00000049555	Tmie	2.32584e-06	1.50499e-05	3.80742	4.13	3.81646	5.70768	5.27699	5.76745	6.64342	6.10091	5.91353	7.63129	8.23012	8.4714
ENSMUSG00000048215	A630023P12Rik	2.36054e-06	1.50499e-05	-0.549638	-0.426365	0.222509	2.74905	1.9962	2.22874	0.346078	-0.0438915	0.0240972	3.0219	3.01324	2.8637
ENSMUSG00000041757	Plekha6	2.37074e-06	1.50499e-05	2.63579	3.00157	3.2745	1.20542	1.54876	1.0794	4.79264	5.20704	5.27307	3.68064	3.82043	3.13162
ENSMUSG00000011256	Adam19	2.40528e-06	1.50499e-05	10.7375	10.7132	10.8118	10.975	10.9066	10.9767	9.81279	9.89387	9.64019	10.4683	10.2332	10.2313
ENSMUSG00000020029	Nudt4	2.45927e-06	1.50499e-05	5.61981	5.58774	5.76066	5.21845	5.14332	5.30394	4.92882	4.84846	4.80212	4.50806	4.27258	4.18375
ENSMUSG00000035863	Palm	2.49195e-06	1.50499e-05	4.94746	5.06604	4.60228	3.69568	4.16981	3.69568	3.84967	3.91732	4.16142	2.31317	2.22421	2.39553
ENSMUSG00000062526	Mppe1	2.50521e-06	1.50499e-05	8.73592	8.52092	8.6266	9.07319	9.04749	8.95832	9.28815	9.18274	9.23621	9.4371	9.45446	9.48137
ENSMUSG00000033083	Tbc1d4	2.54039e-06	1.50499e-05	6.75528	6.54213	6.32434	7.65815	7.57325	7.44478	5.84729	5.54045	5.73958	7.24659	7.5756	7.40805
ENSMUSG00000037759	Ptger2	2.60025e-06	1.51746e-05	3.15907	2.60916	3.26275	4.95466	5.02345	4.86803	2.73412	2.47898	2.42531	4.25643	4.20252	4.53032
ENSMUSG00000060261	Gtf2i	2.65283e-06	1.52538e-05	8.39781	8.36484	8.47866	8.63344	8.64389	8.61871	8.65806	8.60727	8.59011	8.85622	8.88205	8.90894
ENSMUSG00000020593	Lpin1	2.71082e-06	1.53613e-05	5.38771	5.24865	5.42658	4.92542	4.89943	4.98498	5.37631	5.40059	5.52922	4.69776	4.58375	4.65189
ENSMUSG00000030342	Cd9	2.86986e-06	1.59298e-05	5.94542	5.94635	5.76339	7.25332	6.83354	7.01641	4.91869	4.64944	4.85457	6.21158	6.00476	6.47537
ENSMUSG00000024812	Tjp2	2.89263e-06	1.59298e-05	0.738842	0.285235	-0.0798802	1.72783	1.42915	1.8869	-1.51098	-1.69455	-1.8581	0.529966	0.350219	0.794329
ENSMUSG00000050052	Tdrp	2.93604e-06	1.59443e-05	-1.0392	-1.18937	-0.992113	0.57624	0.379058	0.286385	0.696381	0.306636	-0.0254774	1.97879	2.56786	2.73264
ENSMUSG00000032560	Dnajc13	3.00605e-06	1.61009e-05	5.49544	5.56804	5.612	5.88225	5.83416	5.89117	5.55648	5.59375	5.53975	5.41736	5.37895	5.34817
ENSMUSG00000037346	Hrh4	3.07372e-06	1.62409e-05	3.61296	4.42521	4.0874	5.64571	5.48268	5.52963	1.60133	1.56879	1.77291	3.92462	3.42542	2.98341
ENSMUSG00000028362	Tnfsf8	3.13303e-06	1.63335e-05	6.31306	6.46121	6.65936	8.7051	8.39774	8.61423	8.5526	8.27124	7.70598	9.48603	9.81138	9.86602
ENSMUSG00000023903	Mmp25	3.4341e-06	1.76676e-05	1.65825	1.95768	2.10293	0.0310226	-0.273892	-0.40703	2.91352	2.7625	2.93545	0.161494	0.570002	1.03594
ENSMUSG00000032656	2003-03-01	3.55971e-06	1.79827e-05	1.25708	1.13934	1.27278	0.24488	0.567113	0.56164	1.96184	1.99646	1.91702	1.42923	1.26833	1.14621
ENSMUSG00000022808	Snx4	3.58735e-06	1.79827e-05	5.00034	4.8982	4.965	5.1181	5.16378	5.13815	4.74348	4.7161	4.67859	4.974	4.92092	4.94972
ENSMUSG00000037940	Inpp4b	3.67436e-06	1.81858e-05	3.44205	3.34724	3.47902	4.68496	4.46755	4.65785	3.7338	3.54672	3.39362	4.47672	4.43355	4.28866
ENSMUSG00000033629	Ptplad1	3.95777e-06	1.9214e-05	4.22473	4.27639	4.25064	4.73199	4.6574	4.78907	4.32659	4.31247	4.29024	4.47575	4.55669	4.47081
ENSMUSG00000049516	Spty2d1	3.9804e-06	1.9214e-05	6.70418	7.1329	7.15732	5.75625	5.87929	5.94291	5.68523	5.71439	5.73373	5.39642	5.15458	5.30257
ENSMUSG00000018930	Ccl4	4.03791e-06	1.92539e-05	4.60172	4.09846	4.38819	1.54493	2.22733	1.97146	2.67926	2.92206	2.86493	2.24349	2.14861	2.15797
ENSMUSG00000040276	Pacsin1	4.18328e-06	1.95008e-05	3.21133	3.23651	3.23193	5.40479	5.14796	4.98954	3.54536	3.20893	2.8802	5.24001	5.79395	5.88599
ENSMUSG00000022901	Cd86	4.26815e-06	1.95008e-05	3.83583	3.95911	3.93899	4.748	4.71235	4.7171	3.68964	3.56939	3.52045	4.30153	4.03159	4.00959
ENSMUSG00000052751	Repin1	4.27006e-06	1.95008e-05	0.986411	0.968821	0.946706	1.23073	1.25578	1.30464	1.41965	1.44671	1.40314	1.00423	0.873881	1.02075
ENSMUSG00000024063	Lbh	4.28917e-06	1.95008e-05	3.71785	3.70636	3.72139	4.20744	4.03198	4.18819	3.7916	3.8339	3.79249	4.19318	4.23541	4.2324
ENSMUSG00000026875	Traf1	4.36709e-06	1.96268e-05	7.1717	7.25052	7.22585	7.94144	7.90431	7.64662	7.68783	7.65515	7.70999	8.19414	8.19644	8.19861
ENSMUSG00000030966	Trim21	4.46321e-06	1.98309e-05	6.14045	6.07607	6.08469	6.90606	6.748	6.70446	6.37131	6.31496	6.31389	6.44961	6.4672	6.49712
ENSMUSG00000006494	Pdk1	4.55762e-06	2.00228e-05	3.99413	3.99917	4.05363	4.91365	5.01563	4.74977	5.19146	4.92082	4.63754	5.95878	6.34273	6.2998
ENSMUSG00000046157	Tmem229b	4.77988e-06	2.07659e-05	7.26745	7.2391	7.2574	7.74601	7.72851	7.71502	7.62938	7.45135	7.58455	7.93452	7.94118	8.0888
ENSMUSG00000027422	Rrbp1	4.87927e-06	2.09604e-05	7.58716	7.5958	7.50551	7.07946	7.05837	7.00326	7.19411	7.17932	7.28547	6.83818	6.91843	6.9983
ENSMUSG00000024132	Eci1	4.93186e-06	2.09604e-05	2.88594	2.82413	2.59579	3.45388	3.32274	3.35839	3.54222	3.53257	3.61229	4.00161	3.80102	3.90467
ENSMUSG00000034271	Jdp2	5.19732e-06	2.18511e-05	1.60893	1.65203	1.1634	2.2863	2.21347	2.2703	0.487057	0.299463	0.322829	1.4548	1.53485	1.75554
ENSMUSG00000027610	Gss	5.29431e-06	2.20221e-05	5.55287	5.39623	5.52112	4.43742	4.37868	4.7166	5.75616	5.65372	5.81303	4.81908	4.91252	5.0155
ENSMUSG00000028771	Ptpn12	5.43376e-06	2.23642e-05	4.22733	4.16083	4.45133	3.50419	3.56144	3.71938	3.68077	3.65032	3.55456	3.0651	3.04874	3.1542
ENSMUSG00000027947	Il6ra	5.67714e-06	2.3017e-05	6.42032	6.30456	6.37147	7.91594	7.76944	7.4429	6.161	6.00419	5.69286	7.57539	7.9132	7.95832
ENSMUSG00000030336	Cd27	5.7101e-06	2.3017e-05	9.2893	9.123	9.14466	10.0587	9.95445	9.90728	9.4348	9.21336	9.22707	10.0475	9.92163	10.0478
ENSMUSG00000034832	Tet3	5.88281e-06	2.30629e-05	9.22491	9.30009	9.38317	9.83582	9.69306	9.65415	8.71043	8.83717	8.62248	9.28937	9.19703	9.16199
ENSMUSG00000030059	Tmf1	5.88511e-06	2.30629e-05	9.8233	9.79935	9.84856	9.424	9.49305	9.54769	9.56293	9.44516	9.57604	9.21387	9.11487	9.07529
ENSMUSG00000037617	Spag1	5.89844e-06	2.30629e-05	4.48639	4.60151	4.50006	3.40683	3.86922	3.84322	3.42694	3.34469	3.14292	2.27702	2.57176	2.65301
ENSMUSG00000042747	Krtcap2	6.25256e-06	2.41131e-05	7.34671	7.36365	7.34792	6.86297	6.99623	7.00717	7.60536	7.6753	7.69656	7.3003	7.26455	7.42168
ENSMUSG00000075702	Selm	6.29037e-06	2.41131e-05	-0.14047	-0.150876	-0.24919	-1.98668	-1.42807	-1.60482	0.70051	0.673899	1.02215	-1.12482	-0.551072	-0.910417
ENSMUSG00000000078	Klf6	6.4886e-06	2.46315e-05	8.08923	8.05755	8.2103	7.08791	7.17194	7.36842	7.26439	7.38768	7.34712	7.05878	6.86347	6.78631
ENSMUSG00000025017	Pik3ap1	6.59398e-06	2.47908e-05	5.26665	5.37878	5.37935	4.71652	4.74662	4.56254	5.15576	5.15772	5.20639	4.30961	4.12137	4.45819
ENSMUSG00000003429	Rps11	7.07375e-06	2.62626e-05	11.5626	11.6148	11.6008	11.7856	11.7668	11.7034	12.3687	12.0773	12.1331	12.6577	12.899	13.0335
ENSMUSG00000025647	Shisa5	7.12017e-06	2.62626e-05	9.75061	9.73198	9.7465	10.2309	10.1281	9.96499	9.91948	9.87729	9.91126	10.4802	10.5714	10.6328
ENSMUSG00000020212	Mdm1	7.30537e-06	2.62626e-05	4.56559	4.51337	4.47114	4.15577	4.10516	4.25781	3.8368	3.93182	3.86923	3.48482	3.06426	3.21128
ENSMUSG00000002803	Btbd6	7.33826e-06	2.62626e-05	2.03164	2.09258	2.06058	2.57255	2.51983	2.38051	2.60166	2.53207	2.51784	2.8426	3.00077	3.07929
ENSMUSG00000021785	Ngly1	7.37212e-06	2.62626e-05	4.28101	4.11862	4.19439	4.45361	4.51401	4.56161	3.86123	3.84841	3.82627	4.18525	4.06495	4.06248
ENSMUSG00000018341	Il12rb2	7.39925e-06	2.62626e-05	8.19816	8.52168	8.63226	6.73036	6.92287	7.30407	8.03973	7.97989	7.92498	6.03871	5.51508	5.21091
ENSMUSG00000038187	Btbd10	7.45564e-06	2.62626e-05	4.63341	4.72045	4.76958	4.18033	4.19303	4.31826	4.14169	4.23778	4.08858	3.77946	3.6258	3.48222
ENSMUSG00000014932	Yes1	7.55986e-06	2.6392e-05	4.71425	3.95931	4.78803	1.63011	2.01283	2.09702	5.51075	5.56473	5.82102	3.48955	3.51838	2.71608
ENSMUSG00000022657	Cd96	7.91486e-06	2.72882e-05	5.99442	6.06506	6.15101	5.37018	5.5786	5.68606	6.78883	6.62921	6.86815	6.29226	6.20173	6.18317
ENSMUSG00000021930	Spryd7	8.06054e-06	2.72882e-05	-0.18682	-0.313267	-0.2592	0.222149	0.00186149	0.244146	0.280952	0.394422	0.401359	0.710307	0.636724	0.613326
ENSMUSG00000045826	Ptprcap	8.0766e-06	2.72882e-05	6.12767	6.09892	6.04721	6.38823	6.37818	6.28048	6.47559	6.43809	6.45162	6.65162	6.70649	6.83122
ENSMUSG00000026307	Scly	8.09575e-06	2.72882e-05	4.16738	4.07598	4.21663	5.14922	4.94639	4.87396	4.08656	4.03479	4.16057	4.78844	4.61764	4.6568
ENSMUSG00000003948	Mmd	8.18135e-06	2.73411e-05	8.1067	8.20128	7.96171	8.75882	8.52222	8.74216	7.41367	7.57154	7.29571	8.07884	8.15232	8.11877
ENSMUSG00000064267	Hvcn1	8.69548e-06	2.8813e-05	6.01416	6.00162	5.71531	6.68007	6.72633	6.61657	6.56733	6.51991	6.6084	7.12531	7.48788	7.41796
ENSMUSG00000046807	Lrrc75b	8.97619e-06	2.93781e-05	7.72655	7.55011	7.96483	5.90295	6.72456	6.4692	9.14399	9.62844	9.78491	8.1577	8.34069	8.08297
ENSMUSG00000026239	Pde6d	9.03967e-06	2.93781e-05	2.24705	2.09416	2.09037	2.53352	2.61934	2.41956	2.6476	2.71548	2.78336	2.91452	2.94703	2.92099
ENSMUSG00000026872	Zeb2	9.1371e-06	2.93781e-05	11.2583	11.0644	11.445	8.60112	9.49171	9.12042	11.0072	11.3705	11.2367	9.39025	9.22957	9.03448
ENSMUSG00000026814	Eng	9.23553e-06	2.93781e-05	0.698001	1.28694	1.20085	2.03639	1.91041	1.92803	2.64834	2.36487	1.84296	4.2241	5.19629	4.74335
ENSMUSG00000041272	Tox	9.24169e-06	2.93781e-05	3.24356	3.26234	2.43418	5.89213	5.23837	5.46143	3.14556	3.00478	2.6079	5.39832	5.21822	5.53766
ENSMUSG00000027111	Itga6	9.4838e-06	2.99046e-05	7.45696	7.36195	7.34627	7.87338	7.92713	7.93267	7.07558	6.8151	6.75245	7.65945	7.52249	7.56512
ENSMUSG00000074892	B3galt5	1.03028e-05	3.22272e-05	-0.967214	-0.456918	-0.836613	-1.74431	-2.54601	-2.75738	1.21296	1.56279	1.50257	0.213403	0.232579	-0.423226
ENSMUSG00000032666	1700025G04Rik	1.04928e-05	3.22542e-05	5.40991	5.28092	5.49995	4.8116	4.89968	4.91198	5.52478	5.79057	5.63913	4.80165	4.81492	4.88053
ENSMUSG00000037242	Clic4	1.05544e-05	3.22542e-05	9.76046	9.77101	9.85331	9.32592	9.32773	9.26268	9.56262	9.5717	9.50406	8.89855	9.10272	9.1398
ENSMUSG00000030325	Klrb1c	1.06352e-05	3.22542e-05	5.25543	3.95472	4.32804	1.88746	2.63057	2.34613	7.42019	7.29226	7.54295	3.95762	5.13906	4.4705
ENSMUSG00000022614	Lmf2	1.06414e-05	3.22542e-05	4.47464	4.57799	4.60299	4.23318	4.2694	4.26487	4.21072	4.24483	4.26349	4.11876	4.02881	4.00732
ENSMUSG00000015937	H2afy	1.07847e-05	3.24371e-05	6.59736	6.61281	6.65472	6.29661	6.33919	6.3081	6.40985	6.42369	6.49064	6.2674	6.22927	6.3205
ENSMUSG00000020297	Nsg2	1.1089e-05	3.26936e-05	7.61313	7.40373	7.50843	10.421	9.80573	9.74719	8.84714	8.46897	8.03473	10.1495	10.6459	10.7513
ENSMUSG00000024140	Epas1	1.11488e-05	3.26936e-05	6.96899	7.20943	7.57588	4.42265	5.55685	4.80539	5.66103	5.52903	5.62129	3.81428	3.97737	3.73832
ENSMUSG00000024906	Mus81	1.11681e-05	3.26936e-05	1.16764	1.16171	1.22739	1.46644	1.53778	1.44436	1.47959	1.46914	1.4005	1.60221	1.6963	1.69831
ENSMUSG00000038301	Snx10	1.12044e-05	3.26936e-05	8.35064	8.33973	8.42673	7.53535	7.75386	7.788	7.69355	7.78818	7.79841	6.95775	6.46441	6.39702
ENSMUSG00000046447	Camk2n1	1.14059e-05	3.3035e-05	-0.54081	-0.701841	-0.921891	-2.97501	-2.59229	-2.16993	0.390065	0.796716	1.03932	-1.12834	-0.660328	-0.524342
ENSMUSG00000074071	Fam169b	1.20903e-05	3.46861e-05	6.34162	6.26299	6.34357	6.79241	6.66181	6.71408	6.12813	5.86491	5.97842	6.85678	6.69983	6.75327
ENSMUSG00000041831	Sytl3	1.21741e-05	3.46861e-05	4.50195	4.50414	4.40603	4.00232	4.05544	3.97918	4.49995	4.55887	4.69108	4.05647	3.87858	3.9604
ENSMUSG00000032528	Vipr1	1.22421e-05	3.46861e-05	5.84992	5.53209	5.82718	6.92663	6.98941	6.61742	6.60749	6.23093	6.20409	7.51189	7.83523	7.86497
ENSMUSG00000069793	Slfn9	1.23551e-05	3.47542e-05	4.34966	4.15031	4.23695	4.77922	4.74967	4.84064	4.45377	4.34646	4.27029	3.94675	3.83205	4.00655
ENSMUSG00000041481	Serpina3g	1.26609e-05	3.53602e-05	8.43228	8.32422	7.88419	9.95295	9.6835	9.54874	9.56085	9.57227	10.0044	10.8676	10.4912	10.5784
ENSMUSG00000006310	Zbtb32	1.31014e-05	3.61661e-05	4.43312	4.55963	4.18287	6.0335	5.27441	5.51731	2.69913	2.28276	2.40816	4.34434	3.8038	4.55579
ENSMUSG00000039910	Cited2	1.31345e-05	3.61661e-05	5.23286	5.39644	5.52332	4.35785	4.53552	4.51585	4.83501	4.97608	5.01369	4.36803	4.13863	4.07928
ENSMUSG00000079038	D130040H23Rik	1.32453e-05	3.62161e-05	4.3342	4.2214	4.46974	5.64113	5.39261	5.60178	4.80514	5.12816	4.85156	4.34716	4.3339	4.49933
ENSMUSG00000052609	Plekhg3	1.34969e-05	3.66478e-05	3.1903	3.2503	3.18788	1.96678	2.30913	2.21104	3.08274	3.10685	3.22258	2.40269	2.19162	2.01541
ENSMUSG00000045775	Slc16a5	1.42871e-05	3.8526e-05	4.18758	3.96572	4.21406	6.83114	6.55965	6.34383	6.59443	5.93898	5.37463	7.54598	8.27441	8.10146
ENSMUSG00000027901	Dennd2d	1.45484e-05	3.89619e-05	5.2398	5.09094	5.17436	6.09034	6.0133	5.93393	5.89412	5.60002	5.69277	6.31797	6.67813	6.69113
ENSMUSG00000052934	Fbxo31	1.53005e-05	4.02901e-05	3.99346	4.04571	4.127	3.26791	3.53717	3.46102	4.4233	4.58443	4.76209	3.91034	3.87065	3.79786
ENSMUSG00000044066	Cep68	1.53204e-05	4.02901e-05	6.81136	6.69115	6.7066	7.35408	7.28244	7.29226	7.0149	7.08014	6.88834	7.27442	7.40214	7.3752
ENSMUSG00000038213	Tapbpl	1.53535e-05	4.02901e-05	5.16265	5.17162	5.19482	5.59921	5.49121	5.42841	5.31818	5.21888	5.35653	5.79669	5.70178	5.74941
ENSMUSG00000022885	St6gal1	1.57923e-05	4.10144e-05	4.48892	4.83342	4.30382	6.84063	6.46407	6.51298	5.49515	5.17485	4.80825	6.66165	7.24731	7.1336
ENSMUSG00000020042	Btbd11	1.59148e-05	4.10144e-05	1.33899	1.0327	0.94865	1.66654	1.6843	1.81645	1.58701	1.62811	1.53448	2.25942	2.22992	2.37174
ENSMUSG00000010609	Psen2	1.59948e-05	4.10144e-05	3.481	3.52037	3.2652	4.91271	4.34059	4.64656	3.36911	3.44999	3.51116	4.54754	4.54123	4.67045
ENSMUSG00000030403	Vasp	1.60733e-05	4.10144e-05	12.027	12.0536	11.9774	12.3518	12.3063	12.276	11.7666	11.7444	11.7093	12.1192	11.9707	12.1547
ENSMUSG00000030852	Tacc2	1.6154e-05	4.10144e-05	0.0813859	-0.0746255	-0.0698463	1.72745	1.47652	1.12113	-0.902684	-0.68836	-0.864253	0.441443	1.04395	1.0521
ENSMUSG00000028936	Rpl22	1.69117e-05	4.23893e-05	6.35021	6.36828	6.35382	6.74117	6.70767	6.54682	6.9402	6.69998	6.81433	7.31875	7.55603	7.67923
ENSMUSG00000021565	Slc6a19	1.69124e-05	4.23893e-05	0.817085	0.143891	0.899187	2.39648	3.23904	2.83378	4.01347	3.44527	2.76369	5.05621	6.01118	6.09128
ENSMUSG00000048012	Zfp473	1.71902e-05	4.28112e-05	4.57682	4.6806	4.69505	3.94938	3.83365	3.91784	3.99809	3.9307	3.71884	3.13726	2.56624	3.05062
ENSMUSG00000025161	Slc16a3	1.73518e-05	4.29403e-05	2.07539	2.16942	2.21735	1.63272	1.33697	1.57848	1.38348	1.44688	1.70341	0.645262	0.923592	0.707647
ENSMUSG00000025369	Smarcc2	1.76118e-05	4.33095e-05	8.49252	8.52053	8.50184	8.33442	8.28347	8.28956	8.29555	8.35279	8.40072	8.16564	8.09107	8.16403
ENSMUSG00000056476	Med12l	1.79615e-05	4.38933e-05	4.22311	3.95828	4.26598	1.25516	1.87421	1.76367	3.1674	3.06006	2.88937	1.58556	0.418431	0.765064
ENSMUSG00000045087	S1pr5	1.82593e-05	4.4344e-05	9.87294	9.47123	10.0022	7.46753	8.30902	7.9519	10.136	10.4355	10.5638	8.62259	8.7082	8.56503
ENSMUSG00000021196	Pfkp	1.89459e-05	4.57276e-05	7.77831	7.76596	7.85187	7.6206	7.61546	7.6215	7.52186	7.49674	7.5723	7.21894	7.01907	7.23732
ENSMUSG00000053080	2700081O15Rik	1.9267e-05	4.6111e-05	4.30358	4.25042	4.70938	3.33772	3.02676	3.29406	3.24243	3.63169	3.45888	2.68391	2.34278	2.40169
ENSMUSG00000037552	Plekhg2	1.93407e-05	4.6111e-05	5.99825	6.02722	6.07818	6.45956	6.29772	6.31375	5.78573	5.885	5.83977	6.22785	6.31774	6.29779
ENSMUSG00000040723	Rcsd1	1.99312e-05	4.68811e-05	7.81412	7.84543	7.72625	8.24967	8.15851	8.15216	7.52239	7.44523	7.55228	7.95729	8.14439	8.18149
ENSMUSG00000034586	Hid1	2.01243e-05	4.68811e-05	8.94883	8.74187	8.83017	7.7317	8.10414	7.90723	8.98186	9.13055	9.154	8.66133	8.44854	8.54938
ENSMUSG00000021756	Il6st	2.01457e-05	4.68811e-05	5.39692	5.15374	5.50569	6.67192	6.20003	6.48375	5.65862	5.3158	5.09417	6.97531	7.29727	7.3375
ENSMUSG00000019189	Rnf145	2.02518e-05	4.68811e-05	6.13053	5.91774	5.96178	6.72636	6.55141	6.61735	6.25204	6.28091	6.31731	6.65964	6.58047	6.67144
ENSMUSG00000038732	Mboat1	2.037e-05	4.68811e-05	5.23666	5.06969	5.47044	6.69481	6.34781	6.52846	5.33493	5.18752	5.1618	5.97778	5.72636	5.82608
ENSMUSG00000045973	Slc25a51	2.04377e-05	4.68811e-05	4.92425	4.82536	4.87916	4.45279	4.56752	4.57966	4.94829	5.09814	5.10811	4.46387	4.52862	4.38981
ENSMUSG00000061859	Inadl	2.0503e-05	4.68811e-05	-0.553153	-0.871586	-1.33179	1.10489	0.851565	0.92445	1.01468	0.529582	0.148231	2.14293	2.77715	2.97349
ENSMUSG00000029861	Fam131b	2.07853e-05	4.72503e-05	3.89384	3.87625	3.558	2.284	2.55605	3.00028	5.17744	5.74299	5.90676	4.40395	3.85323	4.01866
ENSMUSG00000020401	Fam71b	2.10396e-05	4.7552e-05	5.63332	5.76586	5.94807	3.93847	4.52686	3.98156	5.89755	5.96697	5.88823	5.05721	5.3222	4.96345
ENSMUSG00000071068	Treml2	2.14859e-05	4.82814e-05	5.05142	4.73531	4.70084	6.15903	6.26193	5.88369	6.25303	5.83828	5.57525	7.35923	8.16857	8.23
ENSMUSG00000026989	Dapl1	2.19907e-05	4.91335e-05	0.0387795	-0.239565	-0.716369	3.54645	2.90862	2.38854	2.10922	1.38669	0.981435	3.64063	4.15303	4.27201
ENSMUSG00000020601	Trib2	2.22696e-05	4.94739e-05	2.78055	2.83959	2.96559	3.92432	3.90485	3.8622	3.16634	3.01546	2.76611	3.92345	4.3867	4.36266
ENSMUSG00000028885	Smpdl3b	2.35913e-05	5.20488e-05	7.04426	6.93841	7.02722	5.85281	5.84909	5.92385	6.99671	7.00942	7.22137	6.50096	6.01578	6.04491
ENSMUSG00000030156	Cd69	2.37667e-05	5.20488e-05	10.2972	11.3731	11.4663	8.71492	8.52075	8.64127	8.20041	8.08166	7.88343	8.60488	8.77083	8.78356
ENSMUSG00000066687	Zbtb16	2.3828e-05	5.20488e-05	5.66397	6.41527	6.45529	3.7611	4.59856	4.47738	5.31909	5.27292	5.07115	2.58224	3.21531	2.56361
ENSMUSG00000005534	Insr	2.40844e-05	5.23166e-05	6.51791	6.73318	6.33103	7.52608	7.65085	7.24768	6.92574	7.05245	6.71982	7.97272	8.24549	8.21818
ENSMUSG00000031995	St14	2.43798e-05	5.26659e-05	5.26587	5.23033	4.99744	6.07687	5.77059	5.99086	4.14151	4.11581	4.25726	5.3889	4.78987	5.11996
ENSMUSG00000074227	Spint2	2.59264e-05	5.5699e-05	6.32011	6.17135	5.96701	6.94619	6.8834	6.80853	6.57093	6.4297	6.3947	7.27024	7.69719	7.62316
ENSMUSG00000073684	2610002J02Rik	2.65515e-05	5.67302e-05	3.39428	3.38819	3.5213	3.71935	3.73931	3.73549	3.83793	3.72219	3.90446	4.12065	4.23317	4.37686
ENSMUSG00000037860	Aim2	2.7236e-05	5.78764e-05	4.45629	4.33315	3.92941	5.43221	5.16167	5.12704	4.65267	4.69053	4.63062	5.78546	5.69288	5.60111
ENSMUSG00000032515	Csrnp1	2.75369e-05	5.8068e-05	6.7536	7.60884	7.86092	5.07	5.13004	5.19588	4.99107	5.05439	5.13796	5.27093	5.38454	5.35583
ENSMUSG00000026470	Stx6	2.77023e-05	5.8068e-05	9.20943	9.17978	9.27479	9.45936	9.41315	9.37288	9.28654	9.21987	9.19484	9.57673	9.56846	9.65767
ENSMUSG00000098234	Snhg6	2.79572e-05	5.8068e-05	4.72367	4.80885	4.65973	4.93951	5.02616	5.05095	4.86426	4.83693	4.78038	5.24714	5.4442	5.35072
ENSMUSG00000038178	Slc43a2	2.81173e-05	5.8068e-05	3.80227	3.76426	3.73081	4.1729	4.17948	4.0223	3.21714	3.26989	3.24531	3.73261	3.99506	4.05949
ENSMUSG00000018001	Cyth3	2.82701e-05	5.8068e-05	6.41998	6.63018	6.25508	7.31879	7.2371	7.18499	6.97032	6.59786	6.42728	8.13707	8.72771	8.81954
ENSMUSG00000009585	Apobec3	2.83291e-05	5.8068e-05	7.86209	7.77867	7.6398	8.18406	8.17501	8.08038	7.56558	7.48563	7.54221	7.93165	7.89183	7.8701
ENSMUSG00000027605	Acss2	2.84169e-05	5.8068e-05	4.25127	4.19815	4.48191	3.19316	3.4907	3.55132	4.49301	4.54258	4.66281	4.11253	4.04691	4.03855
ENSMUSG00000037944	Ccr7	2.85142e-05	5.8068e-05	2.56161	3.25118	2.916	4.71667	4.23077	4.24915	4.90757	4.47363	4.09119	5.91978	6.80478	6.74294
ENSMUSG00000026509	Capn2	2.90621e-05	5.8877e-05	11.4472	11.4876	11.5536	11.1771	11.1077	11.2399	11.4384	11.5051	11.5334	10.8681	10.5251	10.5714
ENSMUSG00000019960	Dusp6	2.95848e-05	5.96271e-05	5.9669	6.35782	6.15709	5.35584	5.52187	5.17533	3.99769	3.99717	3.43914	5.11212	5.34374	5.74633
ENSMUSG00000000489	Pdgfb	2.98611e-05	5.98753e-05	2.99977	2.73666	2.34215	4.06742	4.08295	3.9357	2.52522	2.33803	2.69127	3.80556	3.60327	3.73087
ENSMUSG00000024521	Pmaip1	3.08142e-05	6.14711e-05	4.68536	5.07949	5.21323	3.12139	3.46352	3.73216	3.64887	3.65444	3.83265	3.09563	2.67063	2.93178
ENSMUSG00000052336	Cx3cr1	3.2265e-05	6.40387e-05	8.3441	8.04052	8.30191	6.54481	6.96912	7.09649	8.58745	8.81975	8.94528	7.56012	7.21064	7.00022
ENSMUSG00000030653	Pde2a	3.30943e-05	6.53529e-05	4.76863	4.38213	4.47718	3.86004	4.00688	3.83918	4.63726	4.32115	4.42741	5.32073	5.67756	5.86188
ENSMUSG00000028035	Dnajb4	3.32945e-05	6.54179e-05	7.45385	7.57213	7.60514	5.64981	6.10104	6.34072	7.20879	7.32391	7.22173	6.49887	6.44161	6.27695
ENSMUSG00000022799	Arhgap31	3.36669e-05	6.57794e-05	4.2545	4.26457	4.15513	4.57556	4.73569	4.76257	4.76976	4.8663	4.97158	4.36503	4.27091	4.23761
ENSMUSG00000031342	Gpm6b	3.38351e-05	6.57794e-05	1.30772	1.87845	0.722398	5.10383	4.18998	4.3018	0.772736	0.69383	-0.576113	4.43571	3.88602	3.87348
ENSMUSG00000029530	Ccr9	3.39832e-05	6.57794e-05	3.51157	2.74176	3.25803	4.27964	4.68558	5.0093	5.96984	5.31127	4.65515	6.95278	7.85116	7.72442
ENSMUSG00000038679	Trps1	3.41544e-05	6.5785e-05	7.1866	7.01398	7.19017	7.43051	7.55586	7.49776	6.32095	6.6371	6.48398	7.09056	6.92174	7.13593
ENSMUSG00000030786	Itgam	3.52352e-05	6.75341e-05	8.38247	8.13481	8.286	6.41583	7.12483	7.092	6.85157	7.00513	6.84841	5.83101	5.7338	5.04044
ENSMUSG00000026737	Pip4k2a	3.62891e-05	6.92148e-05	9.03582	9.11783	9.01066	9.42773	9.29154	9.50613	8.73772	8.64571	8.56828	9.15913	9.32274	9.35326
ENSMUSG00000024277	Mapre2	3.68084e-05	6.9682e-05	5.10432	5.06235	5.14366	4.86048	4.88869	4.8697	4.82243	4.86485	4.93396	4.59332	4.35456	4.36456
ENSMUSG00000040699	Limd2	3.68905e-05	6.9682e-05	9.95717	9.9159	10.0333	10.489	10.4011	10.2193	10.4295	10.3204	10.4025	10.8227	11.0883	11.1593
ENSMUSG00000018770	Atp5g3	3.72257e-05	6.99772e-05	6.71993	6.66998	6.65926	6.82172	6.82453	6.77509	6.46093	6.47249	6.37128	6.64308	6.70179	6.74363
ENSMUSG00000036853	Mcoln3	3.76412e-05	7.0142e-05	3.69065	3.98725	3.71712	6.63143	5.94548	6.45214	4.69048	3.62101	3.72613	5.82447	6.07789	5.96273
ENSMUSG00000038146	Notch3	3.78202e-05	7.0142e-05	1.47072	2.04396	3.04027	-1.58321	-0.784606	-1.18181	3.1923	3.59085	3.29391	-0.105912	0.501488	1.09073
ENSMUSG00000042105	Inpp5f	3.78516e-05	7.0142e-05	1.99678	2.17083	1.54261	2.93177	2.80138	2.87427	1.38838	1.48654	1.24349	2.42026	2.55618	2.60325
ENSMUSG00000021257	Angel1	3.82177e-05	7.04864e-05	2.46588	2.31086	1.9895	3.15838	3.22002	2.88405	3.22947	3.16525	3.09832	3.71981	3.76915	3.56865
ENSMUSG00000031765	Mt1	3.93983e-05	7.22939e-05	2.02297	1.98503	1.91676	-1.29527	-0.130139	-0.490185	0.627545	0.676018	0.495541	-0.416884	-0.0553513	-0.134655
ENSMUSG00000022223	Sdr39u1	3.95787e-05	7.22939e-05	0.796311	1.03216	0.971087	1.43895	1.32384	1.46959	1.36667	1.26083	1.36907	1.70716	1.92509	1.97681
ENSMUSG00000051615	Rap2a	3.99115e-05	7.22939e-05	5.90737	5.98687	6.17726	4.71841	5.07135	5.23731	5.92972	5.99922	5.99342	5.05475	4.81175	4.76524
ENSMUSG00000015437	Gzmb	3.99373e-05	7.22939e-05	7.96417	8.10265	8.09861	6.90897	7.17601	7.51963	7.11138	7.13572	7.06269	6.58698	6.17293	6.38696
ENSMUSG00000039159	Ube2h	4.07816e-05	7.34821e-05	8.84695	8.73083	8.87276	9.11572	9.08144	9.13724	8.56151	8.55222	8.44971	8.96119	8.79005	8.83963
ENSMUSG00000039981	Zc3h12d	4.14509e-05	7.43455e-05	3.58324	3.39844	3.55439	4.25227	4.07098	4.05155	3.73553	3.64252	3.76423	4.16134	4.2019	4.07534
ENSMUSG00000035311	Gnptab	4.2016e-05	7.46993e-05	9.4576	9.48645	9.63176	8.977	9.03771	9.12346	9.1544	9.19324	9.25914	8.81163	8.50383	8.56825
ENSMUSG00000026980	Ly75	4.20303e-05	7.46993e-05	9.20475	9.22286	9.41268	9.7054	9.67887	9.74443	9.17046	9.10013	9.0605	9.5821	9.50207	9.45679
ENSMUSG00000029094	Afap1	4.27868e-05	7.56997e-05	-0.667109	-1.10572	-1.00177	0.425424	0.458762	0.0689441	0.445717	0.0997134	-0.620525	1.70454	2.14976	2.25871
ENSMUSG00000052684	Jun	4.4092e-05	7.73881e-05	3.43295	3.82961	3.55347	0.636752	1.58412	-0.146034	-1.62282	-1.47732	-1.46173	1.67179	0.142653	0.775862
ENSMUSG00000032402	Smad3	4.41369e-05	7.73881e-05	11.9706	11.8996	12.0306	11.6129	11.5113	11.6334	11.9228	12.0405	12.0373	11.5024	11.2943	11.2529
ENSMUSG00000061451	Tmem151a	4.476e-05	7.81301e-05	2.71779	3.27092	3.42792	0.959309	1.66081	1.55402	4.10549	4.46562	4.56466	2.8118	3.16582	2.42478
ENSMUSG00000023132	Gzma	4.50861e-05	7.82034e-05	14.5047	14.4853	14.4675	11.8119	12.4728	12.9336	13.9909	14.0187	14.0331	12.6726	12.4487	12.2624
ENSMUSG00000026663	Atf6	4.5202e-05	7.82034e-05	8.71603	8.73542	8.69324	8.09786	8.26052	8.25472	8.65938	8.70274	8.70467	8.04739	7.71223	7.61187
ENSMUSG00000054072	Iigp1	4.57405e-05	7.87865e-05	0.75272	0.218098	0.0189753	3.81436	2.94291	3.10058	1.62441	1.7826	0.923079	3.20352	3.38782	4.0037
ENSMUSG00000041609	Ccdc64	4.61201e-05	7.90919e-05	3.89159	3.64157	3.94893	4.56656	4.32548	4.36057	3.72279	3.50996	3.50581	4.44746	4.51411	4.62292
ENSMUSG00000040557	Wbscr27	4.71246e-05	8.02116e-05	5.76323	5.46768	5.33598	6.962	6.88591	6.35725	6.31163	5.92752	5.7979	7.3805	7.6767	7.69459
ENSMUSG00000026770	Il2ra	4.73133e-05	8.02116e-05	8.05324	8.52671	8.43894	6.56048	6.97199	7.27196	7.68759	7.54	7.63412	6.49432	5.96604	6.04485
ENSMUSG00000049960	Mrps16	4.73884e-05	8.02116e-05	9.51122	9.47432	9.44483	9.75326	9.68446	9.61972	9.66379	9.58565	9.5633	9.98989	9.87059	9.94141
ENSMUSG00000071064	Zfp827	4.87188e-05	8.2108e-05	7.5486	7.91158	7.81556	8.48808	8.44249	8.32075	7.55094	7.73066	7.57726	8.42012	8.43305	8.61746
ENSMUSG00000042810	Krba1	5.11699e-05	8.58688e-05	1.94211	1.66831	1.5695	2.51219	2.36089	2.27675	2.4368	2.52137	2.32056	2.80437	2.7401	2.77623
ENSMUSG00000034109	Golim4	5.21604e-05	8.71569e-05	8.26652	8.43832	8.59851	7.64417	7.87798	7.8821	8.59579	8.86128	8.90218	7.86863	7.69528	7.72907
ENSMUSG00000051212	Gpr183	5.30798e-05	8.83157e-05	5.36971	5.22404	5.36291	5.96378	5.86767	5.75002	5.41119	5.11435	5.14318	6.04457	6.01895	6.23793
ENSMUSG00000023015	Racgap1	5.43041e-05	8.97409e-05	7.80422	7.88982	7.82944	7.33247	7.41228	7.47757	7.44318	7.48136	7.44381	7.10139	6.70553	6.95188
ENSMUSG00000043079	Synpo	5.44231e-05	8.97409e-05	0.361327	-0.014972	-0.101055	3.58329	2.41082	2.2567	-0.964138	-0.657352	-0.956971	1.13744	0.689268	1.53943
ENSMUSG00000037138	Aff3	5.47784e-05	8.97409e-05	8.73201	8.84857	8.88318	10.4139	10.0375	9.90937	8.65185	8.29341	8.08408	9.4261	9.84023	9.8807
ENSMUSG00000061411	Nol4l	5.48544e-05	8.97409e-05	1.65352	2.28127	2.21358	0.591177	1.11829	0.900828	2.36171	2.81032	2.48347	0.876988	0.813215	0.884008
ENSMUSG00000026478	Lamc1	5.7241e-05	9.32552e-05	6.55403	6.7192	6.96436	5.78206	5.87647	6.10475	5.8699	5.98508	6.06264	5.19245	4.63564	4.45822
ENSMUSG00000049044	Rapgef4	5.88993e-05	9.55586e-05	4.54914	4.67241	4.14964	5.68773	5.75264	5.58561	5.14093	4.82344	4.3472	6.26027	6.63826	6.43697
ENSMUSG00000019917	2010-09-01	6.08628e-05	9.81382e-05	1.77982	1.9385	1.61493	0.86868	1.23524	0.972338	2.01069	2.05426	1.93372	0.597444	0.423907	-0.118773
ENSMUSG00000022661	Cd200	6.09913e-05	9.81382e-05	4.29397	3.61579	3.68904	6.78757	6.04504	6.32135	3.54308	3.21431	2.97899	4.9759	6.1089	5.24063
ENSMUSG00000030114	Klrg1	6.33466e-05	0.00010151	4.77741	4.49529	4.96892	1.94479	2.84846	3.17235	4.57874	4.74978	4.85282	2.67008	2.81428	2.67628
ENSMUSG00000000290	Itgb2	6.39326e-05	0.000102031	13.0952	13.0562	13.1942	12.6343	12.6714	12.6436	12.9107	12.9833	13.1561	12.64	12.5308	12.5776
ENSMUSG00000042379	Esm1	6.59312e-05	0.000104793	7.06301	6.89787	7.21561	3.48513	4.25019	5.02659	6.33055	6.33504	6.2256	4.41118	4.25646	3.70433
ENSMUSG00000030688	Stard10	6.76249e-05	0.00010705	4.18278	4.32016	4.45409	3.40467	3.64575	3.34991	4.7996	4.95706	5.19616	4.22878	4.02092	3.74264
ENSMUSG00000033316	Galnt9	6.83172e-05	0.00010771	-1.2105	-0.955984	-1.14375	0.443912	-0.311247	0.244401	-0.501688	-0.299865	-0.277513	1.30908	0.726959	1.37586
ENSMUSG00000031652	N4bp1	6.87026e-05	0.000107882	6.64688	6.53122	6.67628	6.16625	6.26608	6.25662	6.3618	6.45256	6.54346	6.05731	5.83941	5.83504
ENSMUSG00000044768	D1Ertd622e	7.14249e-05	0.000111225	6.99922	6.93636	7.09444	6.09342	6.4304	6.39845	6.66032	6.81164	6.87053	6.1144	5.96512	5.77972
ENSMUSG00000074578	1500012F01Rik	7.15878e-05	0.000111225	6.07358	6.16476	6.11364	5.91352	5.96234	5.88498	5.76335	5.60278	5.55756	6.28449	6.39455	6.58796
ENSMUSG00000026426	Arl8a	7.16846e-05	0.000111225	5.10668	5.197	4.99693	4.62596	4.56648	4.61753	4.95736	5.05987	5.13358	4.80086	4.81802	4.81358
ENSMUSG00000007817	Zmiz1	7.23356e-05	0.000111791	6.08642	6.23812	6.368	5.46409	5.56052	5.5165	5.69043	6.07845	6.04614	5.24494	4.98445	4.95887
ENSMUSG00000019996	Map7	7.29155e-05	0.000112244	-0.442892	-0.381681	-0.198195	1.83456	0.941788	1.39695	-0.110053	-0.333149	-0.0217487	1.104	1.63073	1.67275
ENSMUSG00000026581	Sell	7.40991e-05	0.000113619	3.58534	3.48326	3.57666	5.24542	4.75896	4.7028	5.13663	4.53532	4.09406	6.07258	6.91587	6.86528
ENSMUSG00000074305	Peak1	7.57704e-05	0.000115727	12.2184	12.1031	12.3037	11.4635	11.6804	11.5505	12.099	12.2192	12.1124	11.7088	11.4677	11.4474
ENSMUSG00000028420	Tmem38b	7.69771e-05	0.000117022	2.06885	2.19212	1.78104	2.98853	2.64985	2.91809	1.7453	1.80062	1.6392	2.21199	2.23375	2.2003
ENSMUSG00000096727	Psmb9	7.74183e-05	0.000117022	7.51148	7.49812	7.43461	7.87068	7.80418	7.6764	7.68862	7.69963	7.70101	8.01478	8.0092	8.18875
ENSMUSG00000002804	Nudt14	7.75158e-05	0.000117022	2.00234	1.88586	1.82646	2.39396	2.46697	2.21824	2.14047	1.94867	1.90861	2.68324	3.01087	3.0013
ENSMUSG00000043587	Pxylp1	7.83033e-05	0.000117381	5.34636	5.20796	5.32477	4.43684	4.70907	4.66937	5.40214	5.55947	5.6492	4.96998	4.77913	4.65288
ENSMUSG00000020038	Cry1	7.83544e-05	0.000117381	2.88599	2.84983	3.10548	2.54515	2.44213	2.52379	2.7419	2.67247	2.68459	2.27568	1.98975	2.03212
ENSMUSG00000066441	Rdh11	7.97844e-05	0.000119068	4.22283	4.31639	4.21868	3.86438	3.90602	4.01975	4.36201	4.34589	4.33473	4.03851	4.11507	4.13778
ENSMUSG00000074923	Pak6	8.19525e-05	0.000121838	1.77746	0.826308	1.35175	2.92139	2.57974	2.69323	0.57812	0.762476	0.664915	2.09929	1.98181	2.3829
ENSMUSG00000100975	RP24-159O13.1	8.32487e-05	0.000123296	0.408518	0.646756	0.453204	-0.225814	-0.31144	-0.241541	0.280425	0.532861	0.70664	-0.186118	-0.155641	-0.279717
ENSMUSG00000038486	Sv2a	8.62587e-05	0.00012695	2.17175	2.39123	2.03115	3.06396	2.89484	2.77701	1.92767	1.98869	1.58622	2.91025	2.84131	2.81125
ENSMUSG00000037318	Traf3ip3	8.63648e-05	0.00012695	8.31001	8.16223	8.11806	8.59451	8.58682	8.53831	8.42632	8.33143	8.30079	8.6381	8.66445	8.73488
ENSMUSG00000057132	Rpgrip1	9.0296e-05	0.000132231	2.57875	2.37419	2.09712	3.24883	3.13153	3.0766	2.72353	2.6216	2.44491	3.35111	3.58087	3.46309
ENSMUSG00000040669	Phc1	9.67219e-05	0.000141113	3.40584	3.42018	3.49221	3.011	3.03891	3.14853	3.37015	3.45608	3.4529	3.26231	3.1552	3.21194
ENSMUSG00000037868	Egr2	9.96609e-05	0.00014486	4.68698	6.02588	6.50139	3.01555	1.98291	2.531	1.63081	0.782598	0.557175	2.40361	2.75143	2.97754
ENSMUSG00000030616	Sytl2	0.000100809	0.000145987	5.64783	5.67933	5.61775	4.77028	5.10103	5.20537	5.41968	5.43305	5.46223	4.79051	4.46472	4.45146
ENSMUSG00000028737	Aldh4a1	0.000101324	0.000146191	1.71006	1.65194	2.0067	2.6203	2.3859	2.43275	2.43718	2.38806	2.40597	2.59973	2.76873	2.7515
ENSMUSG00000007589	Tinf2	0.000104516	0.000150241	5.33158	5.53938	5.52347	5.06919	5.08974	5.05072	5.20895	5.23217	5.26734	4.9972	5.029	5.06083
ENSMUSG00000052253	Zfp622	0.000108813	0.000155846	9.60662	9.56195	9.68501	9.34085	9.26173	9.27126	9.4264	9.38671	9.49684	9.62961	9.60009	9.68807
ENSMUSG00000022723	Crybg3	0.000109638	0.000156455	9.16268	9.21531	8.93762	8.55047	8.5808	8.44801	8.96984	9.01533	9.13004	8.46936	8.15384	8.14419
ENSMUSG00000040724	Kcna2	0.000113296	0.000161086	-2.67691	-3.73806	-2.4256	-0.729041	-0.69855	-0.352361	-1.06024	-1.44503	-2.21958	0.392868	0.809512	0.595448
ENSMUSG00000037104	Socs5	0.000114291	0.000161913	3.15687	3.01038	3.43612	4.21	4.21937	3.83174	3.63716	3.52819	3.50429	4.35396	4.51421	4.75738
ENSMUSG00000064065	Ipcef1	0.000115147	0.000162056	5.32114	5.15539	5.089	5.65785	5.59023	5.67903	4.97872	4.95708	4.8265	5.50049	5.34101	5.26416
ENSMUSG00000052013	Btla	0.000115221	0.000162056	4.63874	4.4513	4.24093	5.76633	5.83615	5.51686	4.59983	4.35288	4.16982	5.38077	5.99081	5.51512
ENSMUSG00000024659	Anxa1	0.000115748	0.000162213	7.77227	7.76989	7.89598	5.76963	6.39528	6.64257	7.86101	7.79177	7.86756	6.29095	6.70862	6.07362
ENSMUSG00000032527	Pccb	0.00011786	0.000164583	7.32283	7.32428	7.49426	7.99428	7.92998	7.71716	7.66634	7.5656	7.57942	8.13605	8.19381	8.43282
ENSMUSG00000056749	Nfil3	0.000119464	0.000166229	7.08527	7.905	7.93342	4.89985	5.5405	5.53466	6.41184	6.40282	6.68017	5.82556	5.88099	6.03427
ENSMUSG00000078763	Slfn1	0.000120112	0.000166539	4.13423	3.85731	3.77592	5.35309	5.11143	4.7348	4.80383	4.71106	4.72968	5.30488	5.15822	5.22622
ENSMUSG00000059263	Usp47	0.000122307	0.000168982	4.98108	4.9677	5.03493	4.86124	4.84079	4.89505	4.93248	4.89432	4.91677	4.80297	4.73443	4.77963
ENSMUSG00000097990	Gm19557	0.000123326	0.000169791	5.26199	5.81001	5.82786	3.10713	4.0723	3.26947	4.41969	4.20662	4.43549	3.57863	3.226	3.61672
ENSMUSG00000039787	Cercam	0.000126904	0.000174104	5.88883	5.86771	5.75024	5.11048	5.10498	5.25935	5.79993	5.97805	6.02595	5.15467	4.55762	4.82586
ENSMUSG00000037921	Ddx60	0.000127405	0.00017418	1.08293	0.475487	1.00622	2.86904	2.47528	2.09743	1.88699	1.99135	1.78625	2.63058	2.59127	2.80865
ENSMUSG00000002820	Atg4d	0.000128085	0.0001745	5.00649	4.87371	5.07711	4.59896	4.65319	4.5027	5.03679	5.1394	5.21508	4.73738	4.63594	4.62844
ENSMUSG00000039197	Adk	0.000129162	0.000175076	-0.773683	-0.881118	-1.07873	0.544252	0.170102	0.0820827	-0.937249	-1.39789	-1.32877	-0.263001	0.190639	0.234446
ENSMUSG00000055865	Fam19a3	0.000129404	0.000175076	3.04281	2.95645	3.10138	1.35987	2.12521	1.84538	2.31648	2.27879	2.46727	1.59895	1.67383	1.4075
ENSMUSG00000040479	Dgkz	0.000132765	0.000179004	6.45428	6.41692	6.4345	6.8589	6.70662	6.64559	6.31116	6.35463	6.37546	6.70457	6.64188	6.65342
ENSMUSG00000035877	Zhx3	0.00013863	0.000185648	1.37775	1.36326	1.43333	0.951501	0.748267	1.05772	1.07034	1.11044	1.22745	0.684028	0.678556	0.784211
ENSMUSG00000039270	Megf9	0.000138643	0.000185648	2.68492	2.80242	2.97964	2.21162	2.2066	2.41683	2.64482	2.67993	2.61174	2.04699	1.63554	1.65275
ENSMUSG00000032788	Pdxk	0.000140311	0.000187241	8.60036	8.77865	8.93649	8.19928	8.30346	8.14057	9.04426	9.20555	9.38447	8.74741	8.68652	8.56719
ENSMUSG00000013698	Pea15a	0.000141529	0.000188224	7.67729	7.67097	7.78892	7.1596	7.36719	7.40839	7.95667	8.01976	8.19184	7.61881	7.61804	7.50196
ENSMUSG00000037824	Tspan14	0.000142408	0.000188438	3.38635	3.25035	3.47111	3.83053	3.8804	3.73365	3.2318	3.11607	3.20331	3.71909	3.5434	3.77068
ENSMUSG00000025461	Cd163l1	0.000142654	0.000188438	5.2093	5.51424	4.67983	2.06709	3.20715	2.78337	4.95889	4.90889	4.82814	3.31987	3.60147	3.81372
ENSMUSG00000038332	Sesn1	0.000147404	0.000194058	2.0315	2.005	1.95734	2.50697	2.44499	2.31168	2.44913	2.28342	2.23748	2.82039	3.34691	3.22961
ENSMUSG00000059791	Nrm	0.000154954	0.000203313	7.68735	7.87952	7.7398	7.37445	7.32669	7.48458	7.72186	7.6791	7.6937	7.33211	7.09688	7.16538
ENSMUSG00000044827	Tlr1	0.000155811	0.000203635	6.86479	6.67358	6.73714	7.6373	7.3985	7.40419	6.81904	6.67328	6.79584	7.70565	7.45133	7.29455
ENSMUSG00000050957	Insl6	0.000156241	0.000203635	4.62239	4.69185	4.8555	3.33321	3.79156	3.8697	4.61251	4.57078	4.76549	3.92154	3.58628	3.8369
ENSMUSG00000001444	Tbx21	0.000157762	0.000204933	6.26084	6.28881	6.51563	5.85529	5.8677	5.88692	5.99953	6.103	6.2838	5.64083	5.37085	5.3498
ENSMUSG00000057649	Brd9	0.000162933	0.00021095	5.27406	5.27632	5.16988	4.93031	4.95811	5.06329	5.29834	5.34651	5.32387	5.03115	4.96521	4.87875
ENSMUSG00000033436	Armcx2	0.000166718	0.000214465	1.67771	0.806957	0.877897	2.46953	2.42563	2.43629	2.09171	2.01059	2.18672	2.81085	2.805	2.89538
ENSMUSG00000044162	Tnip3	0.000166745	0.000214465	3.02531	3.27983	3.52817	4.63163	4.76281	5.19318	2.48451	3.26995	2.67225	4.57508	4.00986	4.30192
ENSMUSG00000033318	Gstt2	0.000170339	0.000218368	4.192	4.21377	4.1557	4.82715	4.80989	4.61907	4.02633	3.682	3.52019	4.50736	4.7658	4.68551
ENSMUSG00000071369	Map3k5	0.000174993	0.000223045	5.1748	5.31987	5.07301	6.01563	5.71647	5.93771	5.05486	4.92206	4.84496	5.61399	5.30865	5.55476
ENSMUSG00000097159	Gm26517	0.000175127	0.000223045	-1.58734	-1.36785	-1.11951	0.178469	-0.0483941	-0.403596	-0.449031	-0.706265	-1.25027	0.567564	0.64314	0.442532
ENSMUSG00000015133	Lrrk1	0.000178214	0.000226239	3.88198	3.69613	3.92615	2.46645	2.93868	2.9304	3.63168	3.58545	3.65971	3.12287	3.14054	3.32457
ENSMUSG00000005615	Pcyt1a	0.00018072	0.000228678	2.66796	2.92119	2.88858	1.95203	2.22636	2.23093	2.4493	2.60992	2.65277	2.10338	2.13278	2.06511
ENSMUSG00000100150	RP23-307A6.1	0.000181593	0.000228931	4.52442	4.84333	4.84744	2.92473	3.34981	3.57935	4.76788	4.56927	4.57827	3.24512	3.78685	3.75479
ENSMUSG00000042766	Trim46	0.000182673	0.000228931	1.55209	1.48347	1.61884	0.755231	0.601324	0.481422	2.27123	2.41339	2.62352	0.951821	1.17392	0.181804
ENSMUSG00000038776	Ephx1	0.000182677	0.000228931	0.195851	-0.276331	-0.255662	1.09003	0.944298	0.758099	0.536219	0.317768	0.269061	1.4519	2.42902	2.34189
ENSMUSG00000008496	Pou2f2	0.000188755	0.000235793	6.83442	6.73052	6.99123	7.6912	7.35539	7.37774	6.23025	6.49289	6.55393	7.06039	7.06785	6.92685
ENSMUSG00000003559	As3mt	0.000191889	0.000238944	6.84018	6.27157	6.97018	4.37448	5.28381	4.8853	6.832	7.21327	7.07756	5.70614	6.02543	6.18647
ENSMUSG00000035239	Neu3	0.000197291	0.000244891	1.23523	1.5029	1.77845	3.22016	2.86092	2.78613	1.48037	1.87118	2.12204	2.70444	2.75989	2.8762
ENSMUSG00000058173	Smco4	0.000215525	0.000266664	3.23253	3.51969	2.9918	4.74856	4.21232	4.21571	3.14053	3.20377	2.93436	3.98758	4.21846	4.13375
ENSMUSG00000006782	Cnp	0.000216195	0.000266664	6.92922	6.79752	6.78	7.59238	7.34587	7.34294	6.94606	6.756	6.75604	7.29562	7.48533	7.59049
ENSMUSG00000031835	Mbtps1	0.000220412	0.000270215	6.75474	6.82691	6.87618	7.0098	7.03137	6.98356	6.82571	6.86963	6.84459	7.01772	7.11532	7.11133
ENSMUSG00000023030	Slc11a2	0.000220457	0.000270215	4.61746	4.64095	4.71591	5.22623	5.06525	5.00002	4.69479	4.436	4.44203	5.03984	5.01041	5.07962
ENSMUSG00000039813	Tbc1d2	0.000225415	0.000275428	4.14225	4.91786	4.48543	2.93983	2.96922	3.09378	3.92099	3.94719	4.11332	2.98469	2.27112	1.95112
ENSMUSG00000050271	D8Ertd82e	0.000233015	0.000283828	9.65606	9.53188	9.56398	8.70754	9.13638	8.80585	9.63539	9.7807	9.80135	9.30831	9.38154	9.46679
ENSMUSG00000063160	Numbl	0.000235099	0.000285478	3.47726	3.68615	3.41055	2.67292	2.73073	2.5507	3.87577	4.20228	4.11238	3.08315	3.18043	2.48363
ENSMUSG00000026068	Il18rap	0.000240299	0.000290888	10.6602	10.4997	10.683	9.26383	9.79543	9.52035	10.5829	10.7209	10.8729	9.93092	9.54849	9.27877
ENSMUSG00000021556	Golm1	0.000246894	0.00029795	6.03553	6.07041	5.99454	5.61519	5.7409	5.7427	5.96417	6.05542	6.06579	5.72628	5.47288	5.56141
ENSMUSG00000005873	Reep5	0.000247764	0.000298079	7.22395	7.33013	7.37129	6.89175	6.87732	7.0261	7.1877	7.34785	7.40767	6.8508	6.58194	6.58011
ENSMUSG00000062376	2010012O05Rik	0.00024978	0.000299583	3.27025	2.80765	3.09381	1.98271	2.26927	2.28877	2.9205	3.23263	3.12927	2.42591	2.33221	2.29488
ENSMUSG00000021892	Sh3bp5	0.0002566	0.000306822	2.64089	2.84845	2.7168	3.12561	3.32507	3.08506	3.12162	2.84567	2.88452	3.45529	3.72983	3.76512
ENSMUSG00000021792	Fam213a	0.000263118	0.000313656	0.188595	-0.135591	-0.383212	1.01828	0.83631	0.738464	-0.180715	0.102622	-0.154379	0.972659	0.661212	0.957886
ENSMUSG00000004535	Tax1bp1	0.000265105	0.000315064	11.098	11.0303	11.1024	10.7317	10.8634	10.8165	11.0505	11.0178	11.0751	10.7972	10.6543	10.5773
ENSMUSG00000007891	Ctsd	0.000271536	0.000321729	11.1965	11.1461	11.3212	10.8554	10.8851	10.9263	10.978	11.0262	11.2026	10.7438	10.569	10.6484
ENSMUSG00000001053	N4bp3	0.000279871	0.000329996	2.31534	2.45565	2.43132	1.73196	2.0459	1.87483	2.58741	2.60984	2.8764	2.15602	2.22349	2.27798
ENSMUSG00000027423	Snx5	0.000280201	0.000329996	9.10782	9.06264	9.11106	8.32915	8.6385	8.58869	8.82683	8.79272	8.87465	8.65169	8.69685	8.59433
ENSMUSG00000055053	Nfic	0.000285218	0.000334896	9.39253	9.25692	9.45632	9.01907	8.99724	8.90538	9.57129	9.82752	10.0351	9.14293	8.97475	9.0774
ENSMUSG00000037855	Zfp365	0.000288161	0.000336344	-3.23382	-3.48494	-4.29105	-0.863406	-1.57677	-1.71492	-3.49565	-3.51202	-4.42882	-1.93315	-1.44609	-1.28066
ENSMUSG00000038909	Kat7	0.000288172	0.000336344	3.47877	3.58761	3.58618	3.31757	3.35554	3.37497	3.55511	3.50031	3.58203	3.31281	3.37183	3.32274
ENSMUSG00000031532	Tmem66	0.000290627	0.0003382	12.389	12.3845	12.4094	12.5849	12.5568	12.615	12.4986	12.35	12.3537	12.7846	12.6563	12.8188
ENSMUSG00000020717	Pecam1	0.000293562	0.000340602	5.23102	5.2435	4.98453	6.38088	5.87058	5.91809	5.3131	4.98135	4.80814	6.13619	6.6992	6.68086
ENSMUSG00000037788	Vopp1	0.000294596	0.00034079	8.2024	8.12558	8.46992	7.43013	7.56348	7.61606	8.32099	8.47264	8.72648	7.98621	7.74813	7.86455
ENSMUSG00000015143	Actn1	0.00029606	0.000341099	5.79752	6.08941	5.98567	7.06973	6.87215	6.78184	5.89448	5.60894	5.21805	6.57694	6.97356	7.14042
ENSMUSG00000032336	Nptn	0.000296608	0.000341099	5.8256	5.88398	5.8541	5.40371	5.51293	5.50915	5.66858	5.73404	5.73658	5.30716	4.92423	4.8213
ENSMUSG00000079419	Ms4a6c	0.000304051	0.000348634	4.90218	4.90563	4.6552	3.79099	4.24494	4.09456	5.08172	5.33393	5.22043	4.11719	4.50275	4.00575
ENSMUSG00000044447	Dock5	0.000310111	0.000354543	6.06503	6.01355	6.25734	5.17127	5.5656	5.53764	5.62994	5.77233	5.75746	5.07994	4.48884	4.41787
ENSMUSG00000030283	St8sia1	0.000312134	0.000355815	2.87435	3.3437	3.4583	4.1915	3.9923	4.11147	3.43276	3.1237	2.86522	4.23027	4.63314	4.52979
ENSMUSG00000041920	Slc16a6	0.000324024	0.000368294	9.41317	9.7445	9.62479	8.62821	8.96217	9.01723	9.30178	9.40984	9.27511	8.80371	8.71334	8.54821
ENSMUSG00000028803	Nipal3	0.000338369	0.000383485	6.31609	6.45865	6.51528	5.74512	5.91916	5.85031	6.40086	6.50466	6.66336	6.04067	5.73454	5.63627
ENSMUSG00000062232	Rapgef2	0.000339537	0.000383696	9.5825	9.62251	9.84353	9.0163	9.13375	9.19521	9.41961	9.5063	9.60016	9.22144	9.03744	9.11078
ENSMUSG00000079017	Ifi27l2a	0.000342249	0.000385647	5.163	4.75385	4.72146	7.27105	6.73842	6.11987	4.72931	4.87184	4.54451	6.14853	6.09668	6.79092
ENSMUSG00000031933	Folr4	0.000343498	0.000385942	2.6375	1.94632	1.98054	3.84925	3.36199	4.01328	2.80855	2.00256	1.85794	4.10247	5.1455	5.15492
ENSMUSG00000020715	Ern1	0.000363187	0.000406895	2.67818	2.78529	2.8025	1.66582	2.17841	1.84039	2.63954	2.95073	2.67657	2.06508	1.82002	1.62921
ENSMUSG00000029822	Osbpl3	0.000367253	0.000409438	9.74091	9.75241	9.6774	9.00929	9.01759	9.3487	9.25077	9.43487	9.54065	8.83337	8.37201	8.23603
ENSMUSG00000024456	Diap1	0.000367552	0.000409438	9.16048	9.15368	9.26699	8.85866	8.83816	8.8911	9.05857	9.17574	9.11779	8.84867	8.61709	8.55325
ENSMUSG00000032446	Eomes	0.000377079	0.000418858	8.51772	8.17063	8.12721	9.16367	8.93427	9.25543	8.24378	8.16818	8.11712	9.05242	8.65525	8.82384
ENSMUSG00000031391	L1cam	0.000381526	0.000422597	5.70485	5.87277	5.83635	5.31155	5.48156	5.44797	6.23425	6.43845	6.45571	5.59483	5.12001	4.92287
ENSMUSG00000096210	H1f0	0.000390816	0.000431664	2.29086	2.62755	2.66538	1.78726	1.94943	1.9895	2.40038	2.40223	2.42368	2.0028	1.84388	1.82904
ENSMUSG00000020788	Atp2a3	0.000392775	0.000432606	13.3629	13.3921	13.5072	13.1022	13.0529	13.0072	13.2418	13.3768	13.4312	13.0571	12.8471	12.8286
ENSMUSG00000026638	Irf6	0.000403643	0.000443326	-1.0636	-0.169805	0.0785308	1.7064	1.3999	1.91003	0.786033	0.691705	0.522911	1.81221	2.48829	1.59459
ENSMUSG00000030208	Emp1	0.000414287	0.000453743	6.80287	6.72152	6.87989	5.53848	5.97939	6.15801	6.72485	6.47917	6.88266	5.54776	4.7611	4.53008
ENSMUSG00000028884	Rpa2	0.00041811	0.000456651	5.02756	4.86684	4.92933	4.53288	4.59557	4.70447	4.87911	4.81129	4.90289	4.45646	4.38696	4.59335
ENSMUSG00000031467	Agpat5	0.000424368	0.000460901	2.15988	2.32007	2.29501	3.39398	2.88981	2.93494	2.31483	2.33245	2.26376	2.8913	2.72827	2.82479
ENSMUSG00000022791	Tnk2	0.000425317	0.000460901	5.78652	5.8378	5.83164	5.38818	5.49165	5.206	5.82849	6.09462	6.11928	5.57312	5.53089	5.46812
ENSMUSG00000055725	Paqr3	0.000425538	0.000460901	0.95078	1.40336	1.46325	-0.311739	0.304872	0.122137	1.28243	1.6049	1.52279	0.77644	0.540842	0.322129
ENSMUSG00000022696	Sidt1	0.000430933	0.000465456	12.5332	12.4068	12.2592	12.9405	12.912	12.766	12.3903	12.1848	12.0864	12.9065	12.7235	12.82
ENSMUSG00000031644	Nek1	0.000437326	0.000471059	0.686387	0.529865	0.679046	1.02164	0.959637	1.20293	1.25111	1.25516	1.11107	0.935771	0.773899	0.807635
ENSMUSG00000038102	Trappc11	0.000445916	0.000478993	6.35535	6.34555	6.3998	6.50278	6.45099	6.50894	6.47957	6.44704	6.4339	6.34722	6.36678	6.33455
ENSMUSG00000038807	Rap1gap2	0.000450902	0.000483021	7.59763	7.75418	7.92862	7.01329	7.16548	7.13107	7.384	7.66822	7.83382	6.89436	6.42055	6.28438
ENSMUSG00000032267	Usp28	0.00045358	0.000484562	2.86639	3.10499	2.83901	3.5923	3.52812	3.42825	3.17831	3.0171	2.76707	3.74417	4.37406	4.29754
ENSMUSG00000093661	Eif4e3	0.000465868	0.000496334	2.13763	2.56309	2.33506	1.45674	1.74582	1.6708	2.24483	2.21996	2.39172	1.58906	1.30909	1.02337
ENSMUSG00000007872	Id3	0.000471777	0.000501263	2.35939	3.15008	2.91299	5.28619	4.83328	4.45839	3.30199	2.77659	2.28932	4.27139	5.08377	5.2436
ENSMUSG00000097188	Snhg1	0.000474689	0.00050299	4.47575	4.64301	4.16302	3.50238	3.70766	3.59615	3.73795	3.87178	3.67361	4.24876	4.31243	4.56516
ENSMUSG00000058470	Gm8369	0.000482138	0.000509503	10.092	9.78016	9.87393	10.6423	10.475	10.4418	10.174	10.1014	10.195	10.6707	10.4443	10.474
ENSMUSG00000047777	Phf13	0.000492235	0.000518771	7.37561	7.21194	7.30936	6.82432	6.9555	6.95105	7.31793	7.38853	7.52353	7.09275	6.86367	6.90636
ENSMUSG00000066043	Phactr4	0.000496111	0.00052145	3.17792	3.34119	3.26418	2.75576	2.9748	2.77527	2.98634	3.15534	3.13507	2.75075	2.8075	2.66763
ENSMUSG00000035901	Dennd5a	0.000502076	0.000526305	9.52257	9.66342	9.57597	8.65189	8.96536	8.98194	9.70592	9.87827	9.88478	9.16583	8.60332	8.53597
ENSMUSG00000051457	Spn	0.000508062	0.000531155	12.0986	12.0323	12.0855	11.8284	11.8525	11.8814	11.9946	11.9926	12.1429	11.7278	11.4075	11.5049
ENSMUSG00000047880	Cxcr5	0.000518165	0.000539326	6.94303	7.28043	6.43328	8.29781	8.16945	8.30327	7.16663	6.7734	6.77232	8.25098	9.53356	9.17207
ENSMUSG00000004865	Srpk1	0.000518636	0.000539326	9.53616	9.49377	9.34328	9.73505	9.79788	9.73298	9.59668	9.53099	9.53237	9.75837	9.79283	9.72604
ENSMUSG00000029672	Fam3c	0.000560647	0.00058127	6.48648	6.58303	6.66841	7.10508	6.94765	6.9256	6.63528	6.53278	6.59658	6.95348	7.16572	7.30755
ENSMUSG00000100426	RP23-149A5.3	0.000561944	0.00058127	4.6173	4.09688	4.41062	1.92593	2.99	2.92489	4.63498	4.84079	5.2911	1.66179	3.05571	2.431
ENSMUSG00000029298	Gbp9	0.00057883	0.000597157	6.02502	5.81653	5.78721	7.04733	6.86797	6.48022	5.98857	6.04707	5.8741	6.63579	6.47715	6.38984
ENSMUSG00000034751	Mast4	0.000605975	0.000623516	1.50426	1.73578	1.39044	2.31925	2.70382	2.20588	0.945862	1.06346	0.738456	2.09609	3.1613	2.98599
ENSMUSG00000064043	Trerf1	0.000642258	0.000659115	4.43013	4.64615	4.43258	5.09944	5.22014	4.93711	4.77099	5.16249	4.96606	4.23101	4.16967	3.72053
ENSMUSG00000002365	Snx9	0.000666176	0.000681871	2.0612	2.47277	2.03758	2.82927	2.86424	2.95847	1.58116	1.44588	1.45146	2.38582	3.32934	2.86655
ENSMUSG00000079481	Nhsl2	0.000690527	0.00070495	10.3495	10.4007	10.521	8.35603	9.10451	9.14194	10.4324	10.7794	10.7382	9.29961	8.55122	7.84901
ENSMUSG00000031776	Arl2bp	0.000711293	0.000724259	7.38146	7.38125	7.45666	7.24026	7.27132	7.27234	7.50504	7.46751	7.5644	7.32836	7.1693	7.24235
ENSMUSG00000040596	Pogk	0.000769453	0.000781444	10.7436	10.6904	10.8994	10.2638	10.4443	10.4285	10.9367	11.0573	11.1445	10.5338	10.1808	10.0657
ENSMUSG00000033429	Mcee	0.000809566	0.000818125	3.09583	3.11508	2.9618	3.2852	3.36788	3.39851	3.12176	2.93925	3.10416	3.33458	3.36284	3.40383
ENSMUSG00000002728	Naa20	0.000809755	0.000818125	2.71827	2.55897	2.55866	3.45934	3.1963	3.06969	2.8541	2.77063	2.81663	3.09823	2.98115	3.09599
ENSMUSG00000053094	Tmem248	0.000829065	0.000835475	9.77334	9.77841	9.91173	9.49333	9.6033	9.5515	9.7286	9.65663	9.75607	9.52756	9.58115	9.55145
ENSMUSG00000021025	Nfkbia	0.000841676	0.000846003	6.39856	7.51404	7.55298	5.34188	5.4662	5.29162	5.64728	5.55289	5.69125	5.97592	6.10779	6.08327
ENSMUSG00000026070	Il18r1	0.000846649	0.00084882	13.025	13.1912	13.0582	12.4618	12.734	12.6027	13.0063	13.094	13.2118	12.4262	11.8877	11.6266
ENSMUSG00000054404	Slfn5	0.00110477	0.00110477	5.25824	5.01256	5.16815	7.00214	6.39185	6.04624	5.53376	5.45512	5.29932	6.13135	5.99369	5.90022
