# Supplementary material for: CD4+ T cell help creates memory CD8+ T cells with innate and help-independent recall capacities
Source: Nat Commun. 2019 Dec 4;10:5531. doi: 10.1038/s41467-019-13438-1 (PMC6892909; doi:10.1038/s41467-019-13438-1)
Supplement: Supplementary file 8 — Supplementary Data 5 [file 41467_2019_13438_MOESM8_ESM.xlsx]

## Sheet: Sheet1
Supplementary Table 5. DMR as designated by H3K4me3 between Help and No-Help memory cells.
Gene Symbol	differentially bound region chromosome	differentially bound region start coordinate	differentially bound region end coordinate	gene chromosome	gene start coordinate	gene end coordinate	distance of diff bound site with respect to gene	Fold	FDR	Conc_no_help	Conc_help
Rgs16	chr1	153723273	153723673	chr1	153740352	153745468	-16680	-0.836363	0.0200984	5.15213	5.98849
Cnih4	chr1	181170186	181170586	chr1	181150930	181168994	1193	1.29848	0.000976504	5.18476	3.88628
Traf5	chr1	192136673	192137073	chr1	191997202	192092599	-44075	0.776245	0.0424117	6.91198	6.13573
Cnnm4	chr1	36511813	36512213	chr1	36471596	36508776	3038	3.70092	0.00111264	3.9998	0.298881
Ctla4	chr1	60981339	60981739	chr1	60909024	60915832	65508	-1.26799	0.000399142	4.22757	5.49555
Ctla4	chr1	60761566	60761966	chr1	60909024	60915832	-147059	-1.27322	0.000316255	4.0017	5.27492
Ctla4	chr1	60978934	60979334	chr1	60909024	60915832	63103	-0.727527	0.00158552	6.37135	7.09888
Ctla4	chr1	60875144	60875544	chr1	60909024	60915832	-33481	-1.25873	0.016688	3.11417	4.37291
Ctla4	chr1	60755409	60755809	chr1	60909024	60915832	-153216	-1.15653	0.00204614	3.99713	5.15366
Dgka	chr10	128716317	128716717	chr10	128720135	128744056	3419	-1.03534	0.033848	3.60721	4.64255
Txnrd1	chr10	82901292	82901692	chr10	82833950	82897724	3569	-1.57007	0.00631995	2.42101	3.99109
Txnrd1	chr10	82812061	82812461	chr10	82833950	82897724	-21490	1.67036	0.0440869	5.23723	3.56687
Txnrd1	chr10	82987195	82987595	chr10	82833950	82897724	89472	-1.09134	0.0178868	4.24047	5.33181
Tcp11l2	chr10	84646656	84647056	chr10	84576946	84614355	32302	0.956276	0.00498936	6.31669	5.36042
Btbd11	chr10	85502126	85502526	chr10	85598410	85660292	-95885	0.960798	0.0260617	4.78899	3.82819
Cd7	chr11	121033388	121033788	chr11	121036748	121039478	2961	-0.799922	0.0258465	4.56023	5.36015
Rnf145	chr11	44496192	44496592	chr11	44518963	44565520	-22372	0.942247	0.0205594	5.01109	4.06885
Tcf7	chr11	52294272	52294672	chr11	52252282	52283014	-11259	-0.990823	0.0113982	4.12135	5.11217
Jmjd4	chr11	59421402	59421802	chr11	59450044	59458567	-28243	-0.959261	0.00971619	4.18647	5.14574
Ccl9	chr11	83592793	83593193	chr11	83572916	83578636	-14158	-1.98342	2.16e-05	2.84694	4.83036
Ccl9	chr11	83558643	83559043	chr11	83572916	83578636	13874	-0.982984	0.0163858	4.13823	5.12121
Ccl9	chr11	83569161	83569561	chr11	83572916	83578636	3356	-0.929658	0.0162096	4.55513	5.48478
Tbkbp1	chr11	97131044	97131444	chr11	97136170	97149712	4727	-3.34599	1.45e-06	0.898638	4.24462
Tbkbp1	chr11	97111353	97111753	chr11	97136170	97149712	24418	-2.16123	1.92e-07	2.80968	4.97091
Tbkbp1	chr11	97103692	97104092	chr11	97136170	97149712	32079	-1.64675	1.61e-05	3.48992	5.13667
Tbkbp1	chr11	97129010	97129410	chr11	97136170	97149712	6761	-1.63518	0.000156804	3.13136	4.76654
Tbkbp1	chr11	97109745	97110145	chr11	97136170	97149712	26026	-2.88402	1.06e-10	2.42101	5.30503
Tbkbp1	chr11	97114932	97115332	chr11	97136170	97149712	20839	1.55292	2.99e-05	6.79525	5.24232
Tbx21	chr11	97118248	97118648	chr11	97098006	97115331	-2918	-2.5897	2.74e-07	2.17078	4.76048
Ppp1r13b	chr12	111911688	111912088	chr12	111828457	111908055	-3634	-0.785168	0.0136461	5.11316	5.89833
Lpin1	chr12	16528451	16528851	chr12	16535668	16589770	6818	-1.11351	0.0153918	3.47496	4.58847
Lpin1	chr12	16210708	16211108	chr12	16535668	16589770	324561	-1.12421	0.0338994	3.68624	4.81045
Ttc8	chr12	98901118	98901518	chr12	98920573	98983238	-19056	4.17415	1.4e-05	4.47303	0.298881
Il6st	chr13	112292447	112292847	chr13	112464069	112506860	-171223	0.975968	0.0475502	4.685	3.70903
Il6st	chr13	112424848	112425248	chr13	112464069	112506860	-38822	-1.22682	0.000941175	4.2861	5.51292
Gzma	chr13	113087191	113087591	chr13	113093826	113100981	6236	-2.50433	1.08e-07	2.13834	4.64266
Jarid2	chr13	44635035	44635435	chr13	44730773	44921643	-95339	0.763187	0.0445647	5.66832	4.90514
F2rl2	chr13	95711960	95712360	chr13	95696919	95702768	9193	-1.00552	0.0295044	3.81157	4.81709
F2rl2	chr13	95713157	95713557	chr13	95696919	95702768	10390	-1.06794	0.0341265	3.77152	4.83946
F2rl2	chr13	95688599	95688999	chr13	95696919	95702768	-7921	-1.46887	0.00041039	3.37127	4.84014
Rap2a	chr14	120372616	120373016	chr14	120478460	120507192	-105445	0.880567	0.0464296	5.38435	4.50379
Rap2a	chr14	120519519	120520195	chr14	120478460	120507192	12328	-1.71366	1.56e-07	3.73469	5.44836
Rap2a	chr14	120351973	120352373	chr14	120478460	120507192	-126088	1.67366	0.000417669	4.64364	2.96998
Gzmb	chr14	56265962	56266362	chr14	56258835	56262334	-3629	-1.50512	0.00492432	2.71276	4.21787
Lrp12	chr15	39944158	39944558	chr15	39870601	39943994	-165	0.717543	0.00397091	7.16737	6.44983
Ptger4	chr15	5258424	5258824	chr15	5233398	5244187	-14238	-1.07904	0.0283142	3.55541	4.63444
Ptger4	chr15	5510118	5510518	chr15	5233398	5244187	-265932	-0.939725	0.0428412	3.63556	4.57528
Asap1	chr15	64085802	64086202	chr15	64086839	64312673	638	0.943319	0.0034365	6.22541	5.28209
Asap1	chr15	64382161	64382561	chr15	64086839	64312673	-69489	0.820982	0.025605	5.16843	4.34745
Cyth4	chr15	78594203	78594603	chr15	78597046	78622019	-2444	-1.3175	0.0367689	3.19547	4.51297
Cyth4	chr15	78589015	78589415	chr15	78597046	78622019	-7632	-2.25135	2.38e-07	2.84787	5.09921
Cblb	chr16	52374086	52374486	chr16	52031548	52208046	166041	-5.06402	7.67e-16	-0.252794	4.81123
Cblb	chr16	52418496	52418896	chr16	52031548	52208046	210451	-2.46048	9.07e-06	2.44049	4.90097
Lbh	chr17	73018295	73018695	chr17	72918304	72941946	76350	-1.21353	0.0135075	3.12009	4.33362
Lclat1	chr17	73062656	73063056	chr17	73107984	73243366	-44929	-1.39761	0.000786886	3.29498	4.69259
Ctif	chr18	75367460	75367860	chr18	75431220	75697696	63361	2.4559	0.0342755	4.42842	1.97252
Ctif	chr18	75425987	75426387	chr18	75431220	75697696	4834	-1.04445	0.0438497	3.38065	4.4251
Tmem109	chr19	10869358	10869758	chr19	10870660	10881743	903	1.04614	0.000503413	6.88787	5.84172
Snrnp200	chr2	127189670	127190070	chr2	127208403	127240451	-18334	-4.2004	4.59e-07	0.131627	4.33203
Bcl2l11	chr2	128111613	128112013	chr2	128126037	128131498	-14025	-1.39817	0.00189109	3.09395	4.49212
Nol4l	chr2	153529296	153529696	chr2	153407460	153444479	-84818	2.53932	0.000848649	5.40533	2.86601
Nol4l	chr2	153528352	153528752	chr2	153407460	153444479	-83874	1.84626	0.0361554	4.47022	2.62397
Gss	chr2	155554450	155554850	chr2	155563180	155592810	8331	-0.733366	0.0238446	4.95663	5.68999
Dgkz	chr2	91965237	91965637	chr2	91932821	91963563	-1675	0.561884	0.0143664	6.82706	6.26518
Cd101	chr3	101047498	101047898	chr3	100993528	101029495	-18004	-1.45872	0.000110752	3.56255	5.02126
Cd101	chr3	101056745	101057145	chr3	100993528	101029495	-27251	-1.38801	0.00780291	3.41121	4.79922
Foxo1	chr3	52498638	52499038	chr3	52268336	52350109	148530	-1.13132	0.00984166	4.25201	5.38333
Il6ra	chr3	89913213	89913613	chr3	89869323	89913196	-18	0.673609	0.00247417	7.12214	6.44853
Il6ra	chr3	89831708	89832108	chr3	89869323	89913196	37216	1.45031	0.000114344	5.33659	3.88628
Bcl9	chr3	97309925	97310325	chr3	97203661	97227364	-82562	1.12421	0.000805291	5.69233	4.56813
Spata6	chr4	111415033	111415433	chr4	111720009	111829140	-304577	2.34158	5.79e-06	5.92554	3.58397
Ldlrap1	chr4	134702910	134703310	chr4	134745411	134768004	42102	0.754378	0.0267813	6.46913	5.71475
Ldlrap1	chr4	134703925	134704325	chr4	134745411	134768004	41087	3.96096	0.000201118	4.25984	0.298881
Gabrr2	chr4	33111146	33111546	chr4	33063111	33095865	15282	-1.321	0.00213347	3.51989	4.84089
Slc44a1	chr4	53631810	53632210	chr4	53440412	53622478	9333	1.46982	3.38e-05	5.67749	4.20767
Slc44a1	chr4	53631332	53631732	chr4	53440412	53622478	8855	1.77902	0.0102566	4.08204	2.30302
Tox	chr4	7174976	7175376	chr4	6687385	6990723	-184254	1.30268	0.00247417	5.17511	3.87243
Dmrta1	chr4	89515972	89516372	chr4	89688197	89694766	-171826	-0.91016	0.0358255	3.95268	4.86284
Gm15708	chr5	144294939	144295339	chr5	144277060	144280514	14426	-0.771339	0.0366178	4.61989	5.39123
Ptpn12	chr5	21055478	21055878	chr5	20986644	21035247	-20232	1.15721	0.0285061	4.18767	3.03046
Bhlhe40	chr6	108709831	108710231	chr6	108660628	108666925	42907	-1.14123	0.00280735	4.41079	5.55202
Bhlhe40	chr6	108688348	108688748	chr6	108660628	108666925	21424	-1.64822	0.0067044	2.80186	4.45008
Klrg1	chr6	122295059	122295459	chr6	122270596	122282833	-12227	-3.3871	7.02e-11	1.22302	4.61011
Klrg1	chr6	122269861	122270261	chr6	122270596	122282833	336	-4.43207	5.53e-10	-0.252794	4.17928
Klrg1	chr6	122294081	122294481	chr6	122270596	122282833	-11249	-2.05961	3.64e-06	3.13174	5.19135
Klrg1	chr6	122292019	122292419	chr6	122270596	122282833	-9187	-1.00436	0.0299968	4.05959	5.06395
Kcnj8	chr6	142554251	142554651	chr6	142564836	142571614	10186	-2.48511	9.37e-09	2.47986	4.96498
Il12rb2	chr6	67339696	67340096	chr6	67292017	67339694	-3	-0.845538	0.0221348	4.43895	5.28449
Il12rb2	chr6	67347742	67348142	chr6	67292017	67339694	-8049	-0.905157	0.0321617	3.91322	4.81838
Pole4	chr6	82744625	82745025	chr6	82646711	82652865	-91761	-3.09039	3.22e-11	2.54523	5.63562
Kbtbd11	chr8	14996111	14996511	chr8	15011024	15033332	-14514	-0.545634	0.0204241	6.15486	6.7005
Ap3m2	chr8	22859032	22859799	chr8	22787353	22805654	-53379	1.98408	0.00185666	5.09471	3.11063
Ap3m2	chr8	22864816	22865216	chr8	22787353	22805654	-59163	-0.976337	0.0225544	3.85855	4.83489
S1pr5	chr9	21249819	21250219	chr9	21242916	21248443	-1377	-1.37195	0.00110488	3.32137	4.69332
Usp2	chr9	44066574	44066974	chr9	44067020	44095627	-47	-0.825116	0.0252343	4.4508	5.27592
Sema7a	chr9	57968421	57968821	chr9	57940134	57962865	5557	-0.68384	0.0274063	5.35148	6.03532
Tmem29	chrX	150463177	150463577	chrX	150397772	150459150	-4028	-1.28578	0.0385503	2.59947	3.88526
NA	chr1	10232304	10232704	chr1	10324718	10719945	92015	2.19241	5.11e-06	5.03251	2.84009
NA	chr1	105752082	105752482	chr1	105780722	105847981	-28241	1.71162	0.00465198	3.98003	2.26841
NA	chr1	106171753	106172153	chr1	106152624	106171524	-230	3.17297	0.00113763	4.33683	1.16386
NA	chr1	106172328	106172728	chr1	106152624	106171524	-805	1.57411	0.0301979	5.76576	4.19165
NA	chr1	106616975	106617375	chr1	106546495	106546631	-70345	2.2519	0.00293232	3.61705	1.36515
NA	chr1	10880184	10880584	chr1	10708386	10865874	-14311	1.46267	0.0087942	4.13399	2.67132
NA	chr1	119421252	119421652	chr1	119470304	119504782	48653	2.95255	0.00305281	3.25143	0.298881
NA	chr1	119475199	119475599	chr1	119526153	119528983	-50555	-2.35076	6.82e-06	2.43364	4.7844
NA	chr1	119486989	119487389	chr1	119526153	119528983	-38765	-0.687955	0.0422887	5.16063	5.84858
NA	chr1	119525819	119526219	chr1	119529479	119536165	3261	1.27474	0.00557529	6.93961	5.66488
NA	chr1	119648341	119648741	chr1	119658092	119837071	9352	0.950211	0.00215771	7.11288	6.16267
NA	chr1	119709312	119709712	chr1	119545032	119649000	-60313	-1.43709	0.0111381	3.44756	4.88465
NA	chr1	119711699	119712099	chr1	119545032	119649000	-62700	-1.02675	0.0227178	4.38668	5.41344
NA	chr1	119713515	119713915	chr1	119545032	119649000	-64516	-1.37698	0.0102083	3.49043	4.86741
NA	chr1	120047467	120047867	chr1	120067376	120073780	19510	-3.24196	1.13e-10	1.62096	4.86292
NA	chr1	120603746	120604146	chr1	120474537	120505084	-98663	2.02214	0.000314996	4.10898	2.08684
NA	chr1	120606915	120607315	chr1	120474537	120505084	-101832	0.716586	0.0363948	5.87485	5.15827
NA	chr1	127214688	127215088	chr1	127490341	127678021	275254	1.70284	0.0218013	3.63108	1.92823
NA	chr1	127303858	127304258	chr1	127490341	127678021	186084	-1.61696	0.00494622	2.74231	4.35928
NA	chr1	127322156	127322556	chr1	127490341	127678021	167786	0.833836	0.0387346	5.21281	4.37898
NA	chr1	127626473	127626873	chr1	127729412	127767564	-102540	-0.956964	0.01767	4.12192	5.07888
NA	chr1	127627218	127627618	chr1	127729412	127767564	-101795	-3.78491	1.57e-10	0.508206	4.29311
NA	chr1	127637422	127637822	chr1	127729412	127767564	-91591	-2.3602	1.74e-06	2.55626	4.91645
NA	chr1	127983627	127984027	chr1	127868772	127943876	39752	1.15985	0.0406347	4.28544	3.12559
NA	chr1	128076803	128077203	chr1	128103305	128237735	-26103	-1.23237	0.0107992	3.06834	4.30071
NA	chr1	128447055	128447757	chr1	128363706	128417416	-29640	-0.799241	0.038683	4.78899	5.58823
NA	chr1	128604908	128605308	chr1	128588198	128592299	-12610	-1.15617	0.0122457	3.4729	4.62907
NA	chr1	128608325	128608725	chr1	128588198	128592299	-16027	-0.873122	0.0457928	4.33314	5.20626
NA	chr1	128703506	128703906	chr1	128588198	128592299	-111208	-1.07219	0.018826	3.33184	4.40403
NA	chr1	130878239	130878639	chr1	130882073	130887411	3435	0.762197	0.00607843	6.29293	5.53073
NA	chr1	131022553	131022953	chr1	131053700	131097843	30748	-1.8043	0.0107842	2.46307	4.26738
NA	chr1	131146034	131146434	chr1	131153206	131172234	-6773	-1.34755	0.009803	2.8763	4.22385
NA	chr1	131427275	131427675	chr1	131527902	131539035	-100228	1.095	0.0227069	5.23003	4.13504
NA	chr1	131910583	131910983	chr1	131867276	131872889	37695	1.86335	0.00557529	4.72929	2.86594
NA	chr1	131962516	131962916	chr1	131970608	131982972	-7693	0.998802	0.0272439	5.18846	4.18965
NA	chr1	132298307	132298707	chr1	132316124	132333488	-17418	1.46915	0.00169382	4.80187	3.33273
NA	chr1	132391703	132392103	chr1	132356314	132391386	-318	2.04678	1.56e-06	5.01881	2.97203
NA	chr1	132417346	132417746	chr1	132356314	132391386	-25961	0.934133	0.0341357	6.5265	5.59237
NA	chr1	133029524	133029924	chr1	132986104	133025416	-4109	-1.14603	0.0225544	3.0617	4.20772
NA	chr1	133046374	133046774	chr1	132986104	133030587	-15788	0.92192	0.0428467	6.12421	5.20229
NA	chr1	133129473	133129873	chr1	133131165	133139800	-1293	-3.31026	5.56e-08	1.74424	5.0545
NA	chr1	133363467	133363867	chr1	133350565	133360323	3145	1.19487	3.29e-06	7.21307	6.0182
NA	chr1	133417930	133418330	chr1	133363571	133380319	37612	1.38011	0.000714589	6.12029	4.74018
NA	chr1	133423564	133423964	chr1	133363571	133380319	43246	2.08428	1.2e-05	5.05414	2.96986
NA	chr1	133493149	133493549	chr1	133382299	133424212	-68938	0.81142	0.0180643	6.46746	5.65604
NA	chr1	133826055	133826455	chr1	133897193	133907173	70739	-2.18829	0.000352732	2.84529	5.03358
NA	chr1	133885943	133886343	chr1	133897193	133907173	10851	-1.61418	0.00163089	2.86388	4.47807
NA	chr1	134083087	134083487	chr1	134074864	134079155	-3933	-0.864228	0.0121264	4.60918	5.47341
NA	chr1	134299113	134299513	chr1	134290003	134292548	6566	1.31234	0.00492717	4.61146	3.29913
NA	chr1	134513217	134513617	chr1	134494659	134507884	5334	0.656598	0.0197351	6.28568	5.62908
NA	chr1	134559881	134560281	chr1	134540940	134549682	-10200	1.0027	0.0243778	6.05929	5.05659
NA	chr1	134646744	134647144	chr1	134560177	134632878	13867	1.06044	0.00151495	5.86097	4.80053
NA	chr1	134679545	134679945	chr1	134709299	134753149	-29355	1.68988	0.000624833	4.5761	2.88622
NA	chr1	135064338	135064738	chr1	135108497	135132575	43760	-1.22143	0.0399021	3.10188	4.32331
NA	chr1	135105784	135106184	chr1	134986352	135105276	-509	-0.892507	0.041693	4.43091	5.32342
NA	chr1	135510438	135510838	chr1	135454602	135454683	-55756	0.510691	0.0264131	7.26149	6.7508
NA	chr1	135725689	135726089	chr1	135729196	135752229	-3108	1.26022	0.00847544	4.67035	3.41013
NA	chr1	135766392	135766792	chr1	135729196	135752229	14164	1.1984	0.00433458	6.44558	5.24717
NA	chr1	136259972	136260372	chr1	136268122	136346104	7751	3.03972	2.9e-05	5.01224	1.97252
NA	chr1	136948792	136949192	chr1	136696210	136725728	223065	2.40313	0.00206187	3.76902	1.36589
NA	chr1	137222977	137223377	chr1	136843583	136960448	-262530	1.20049	0.0437261	4.41701	3.21652
NA	chr1	138180118	138180518	chr1	138062858	138175305	-4814	-1.40491	0.00248652	3.71533	5.12023
NA	chr1	138252143	138252543	chr1	138273737	138289462	-21195	-1.11854	0.0116444	3.5992	4.71774
NA	chr1	138302815	138303215	chr1	138273737	138289462	13354	-1.10996	0.0142288	3.70188	4.81183
NA	chr1	138560789	138561189	chr1	138640094	138682075	78906	-2.91851	2.9e-14	2.79605	5.71457
NA	chr1	138939636	138940036	chr1	138963708	139176042	-23673	-3.23938	6.67e-10	1.63051	4.86989
NA	chr1	138954878	138955278	chr1	138963708	139176042	-8431	-4.26268	8.21e-11	0.508206	4.77089
NA	chr1	139454731	139455131	chr1	139422382	139453007	1725	0.681875	0.0283464	6.78318	6.10131
NA	chr1	144004315	144004715	chr1	143999337	144004149	-167	-0.514849	0.0424839	6.15538	6.67023
NA	chr1	144247400	144247800	chr1	144138666	144177372	-70029	-1.88074	1.81e-05	3.15502	5.03576
NA	chr1	144335033	144335433	chr1	144244668	144249104	-85930	-1.24765	0.00209549	3.80329	5.05094
NA	chr1	14506429	14506829	chr1	14168957	14310199	-196231	1.19813	0.0129651	4.72632	3.52819
NA	chr1	14754993	14755393	chr1	14872643	14918862	117251	-5.53018	4.78e-16	-0.252794	5.27738
NA	chr1	14755793	14756193	chr1	14872643	14918862	116451	-3.99691	1.66e-09	1.50821	5.50511
NA	chr1	150992856	150993256	chr1	151138033	151144095	-144778	0.622864	0.0344182	6.24138	5.61851
NA	chr1	151490955	151491355	chr1	151428541	151458183	32773	1.36807	0.0446889	3.79376	2.42569
NA	chr1	151571588	151571988	chr1	151469405	151500823	-70766	0.428812	0.0284474	7.37435	6.94554
NA	chr1	151572662	151573062	chr1	151469405	151500823	-71840	-3.11859	2.55e-08	1.6188	4.73739
NA	chr1	151670067	151670467	chr1	151748949	151754727	78483	-1.29728	0.00179291	4.19796	5.49525
NA	chr1	151685093	151685493	chr1	151748949	151754727	63457	-0.75027	0.0401333	4.76582	5.51609
NA	chr1	151980022	151980422	chr1	151755373	151822328	157695	1.51046	0.00122825	4.99273	3.48227
NA	chr1	152400129	152400529	chr1	152370735	152386682	-13448	1.21208	0.000255281	5.49568	4.2836
NA	chr1	153304063	153304463	chr1	153404185	153414233	99723	-1.69651	6.48e-05	3.40109	5.0976
NA	chr1	153317783	153318183	chr1	153404185	153414233	86003	-4.32534	9.19e-12	0.131627	4.45696
NA	chr1	153320304	153320704	chr1	153404185	153414233	83482	-0.72642	0.0263145	5.41487	6.14129
NA	chr1	153426648	153427048	chr1	153404185	153414233	-12416	-1.29524	0.0399021	3.4105	4.70573
NA	chr13	23309546	23309946	chr13	23313524	23385799	-3579	-0.930197	0.00124541	5.69721	6.62741
NA	chr1	155119065	155119465	chr1	155127873	155146814	8409	-0.768171	0.0386958	4.79693	5.5651
NA	chr1	155243978	155244724	chr1	155275656	155417444	30933	2.2243	0.000938006	4.97023	2.74593
NA	chr1	155812816	155813216	chr1	155844963	155973255	31748	0.664701	0.044119	7.39896	6.73426
NA	chr1	156204710	156205110	chr1	156255295	156303348	50186	1.78705	0.0247454	4.35879	2.57174
NA	chr1	156310729	156311129	chr1	156255295	156303606	-7124	1.1187	0.00596802	4.93655	3.81785
NA	chr1	156474042	156474442	chr1	156330414	156420915	-53128	1.12243	0.00964953	6.68074	5.55831
NA	chr1	15892718	15893118	chr1	15805645	15844052	48667	1.80675	0.000436137	4.4304	2.62365
NA	chr1	159953381	159953781	chr1	159523768	159924922	28460	1.64143	0.0112522	4.03924	2.39781
NA	chr1	160052725	160053125	chr1	160074734	160077918	21610	-0.722337	0.0406724	4.99887	5.72121
NA	chr1	160792535	160792935	chr1	160906410	160974976	-113476	4.09999	7.44e-06	4.74798	0.647989
NA	chr1	161693519	161693919	chr1	161780691	161788495	86773	-2.20529	8.54e-08	2.91234	5.11763
NA	chr1	161774768	161775168	chr1	161780691	161788495	5524	-0.94322	0.0139019	4.2421	5.18532
NA	chr1	161778751	161779151	chr1	161780691	161788495	1541	-0.961403	0.0405343	3.90719	4.86859
NA	chr1	161784699	161785099	chr1	161816111	161876682	31013	-4.97118	8.95e-16	-0.252794	4.71839
NA	chr1	161873941	161874341	chr1	161942088	161969148	67748	-1.01742	0.0260647	3.53091	4.54833
NA	chr1	162565066	162565466	chr1	162570514	162599080	-5049	-1.00032	0.0430936	3.948	4.94832
NA	chr1	163403496	163403896	chr1	163245118	163313650	-89847	-0.512616	0.00410515	6.98981	7.50242
NA	chr1	164073152	164073552	chr1	164048233	164057677	15476	-0.790018	0.0068921	5.22351	6.01353
NA	chr1	164455743	164456143	chr1	164307671	164437300	18444	1.25842	0.0234089	4.16457	2.90614
NA	chr1	165282145	165282545	chr1	165295765	165326745	-13221	0.838019	0.0232803	5.49922	4.6612
NA	chr1	165801583	165801983	chr1	165763757	165775309	26275	-1.17746	0.010567	3.84849	5.02594
NA	chr1	165816554	165816954	chr1	165763757	165775309	41246	0.598269	0.0392416	6.118	5.51973
NA	chr1	166003421	166003821	chr1	165865153	166002634	-788	1.42127	0.00267556	5.2732	3.85193
NA	chr1	166517011	166517411	chr1	166483612	166497588	-19424	-1.24033	0.0257809	2.98364	4.22397
NA	chr1	167551444	167551844	chr1	167598361	167639623	-46518	0.824518	0.0215266	5.78355	4.95903
NA	chr1	170845714	170846114	chr1	170874186	170885540	28073	-2.61328	1.95e-06	2.60753	5.22081
NA	chr1	170853658	170854058	chr1	170874186	170885540	20129	-1.62336	0.0195276	2.80452	4.42788
NA	chr1	170950765	170951165	chr1	170960558	170976071	9394	-1.06312	0.0236929	3.70136	4.76448
NA	chr1	170974231	170974631	chr1	171018925	171029761	-44295	-1.35245	0.00704235	3.26979	4.62223
NA	chr1	170982145	170982545	chr1	170960558	170976071	-6075	-2.9063	1.08e-09	2.93781	5.84411
NA	chr1	171065157	171065557	chr1	171064590	171064652	-506	-0.838185	0.0119341	5.24623	6.08441
NA	chr1	171122890	171123290	chr1	171129156	171150603	5867	-1.05745	0.00408519	4.3068	5.36424
NA	chr1	171195941	171196341	chr1	171213969	171218845	-17629	0.718274	0.0245865	5.97281	5.25453
NA	chr1	171627695	171628095	chr1	171632402	171653037	4308	-1.31854	0.00160609	3.45962	4.77816
NA	chr1	171645032	171645432	chr1	171641839	171641900	-3133	-3.33783	1.7e-11	1.94109	5.27892
NA	chr1	171648073	171648473	chr1	171641839	171641900	-6174	-1.33075	2.81e-06	5.0313	6.36205
NA	chr1	171685011	171685411	chr1	171632402	171653037	-31975	-0.752601	0.00333817	6.03655	6.78915
NA	chr1	171687276	171687676	chr1	171632402	171653037	-34240	-0.89519	0.0299362	3.94609	4.84128
NA	chr1	171688999	171689399	chr1	171632402	171653037	-35963	-1.14176	0.0122797	3.75978	4.90154
NA	chr1	171690010	171690676	chr1	171632402	171653037	-36974	-1.85036	1.28e-07	3.69047	5.54083
NA	chr1	171762005	171762405	chr1	171767131	171801184	-4727	-0.83957	0.0342502	4.45735	5.29692
NA	chr1	171770095	171770495	chr1	171682054	171705257	64839	-3.58827	3.97e-11	0.933396	4.52166
NA	chr1	171771483	171771883	chr1	171682054	171705257	66227	-2.7823	4.79e-14	2.64319	5.42549
NA	chr1	171787960	171788360	chr1	171839696	171855097	-51337	-2.03705	4.87e-05	2.22231	4.25935
NA	chr1	172290101	172290501	chr1	172312366	172319843	-21866	-2.06335	6.1e-07	2.98653	5.04988
NA	chr1	172562759	172563159	chr1	172541619	172550806	-11954	0.874425	0.0422868	6.0365	5.16207
NA	chr1	173430927	173431327	chr1	173334253	173367695	-63233	-1.76109	4.45e-05	3.29319	5.05428
NA	chr1	173451267	173451667	chr1	173521310	173535957	69644	-1.36599	0.00435289	3.56098	4.92696
NA	chr1	173451679	173452079	chr1	173521310	173535957	69232	-1.32354	0.00143046	3.59413	4.91768
NA	chr1	173766893	173767293	chr1	173723427	173741809	-25085	-0.996634	0.0116194	3.89973	4.89636
NA	chr1	173912791	173913191	chr1	173920400	173942492	7210	-2.29796	2.18e-05	2.55343	4.85139
NA	chr1	178187778	178188178	chr1	178319152	178322693	-130975	2.7756	0.0040267	3.70447	0.928863
NA	chr1	179668455	179668855	chr1	179546528	179627473	40983	0.539272	0.0381969	6.62498	6.08571
NA	chr1	180332241	180332641	chr1	180326968	180330549	-1693	1.88477	0.0083455	6.21839	4.33362
NA	chr1	180370757	180371157	chr1	180326968	180330549	-40209	-1.38811	0.00572076	3.66286	5.05097
NA	chr1	180922165	180922565	chr1	180935021	180938401	-12457	1.07254	0.0459916	4.25286	3.18032
NA	chr1	181014661	181015061	chr1	181051236	181060667	-36176	1.1754	0.0270646	4.22202	3.04662
NA	chr13	45935858	45936258	chr13	46273720	46300115	-337463	-1.38314	0.00930209	3.0351	4.41824
NA	chr1	181950597	181950997	chr1	181815314	181842401	-108197	-1.83198	0.00288534	3.02639	4.85837
NA	chr1	182224880	182225280	chr1	182275769	182282759	50490	-2.30477	3.32e-06	2.23002	4.53479
NA	chr1	182282712	182283112	chr1	182300833	182303289	-17722	0.681432	0.00231856	6.95685	6.27541
NA	chr1	182346541	182346941	chr1	182313101	182341606	-4936	1.30115	0.00872626	4.61674	3.31559
NA	chr1	182357425	182358186	chr1	182313101	182341606	-15820	-0.988285	0.014075	4.95868	5.94696
NA	chr1	182432265	182432665	chr1	182467258	182517483	34594	-1.37588	0.00162235	3.53686	4.91274
NA	chr1	182506457	182506857	chr1	182409166	182462436	44022	-0.845321	0.0102083	4.70266	5.54798
NA	chr1	182764156	182764556	chr1	182764895	182896589	-340	1.70658	0.000923137	5.103	3.39642
NA	chr1	183438915	183439315	chr1	183418469	183437053	1863	0.703157	0.0466881	5.38275	4.67959
NA	chr1	183962472	183962872	chr1	184033031	184033998	70160	1.49157	0.0062819	4.28381	2.79224
NA	chr1	184047809	184048209	chr1	184033031	184033998	-13812	-1.49368	0.000230317	3.4714	4.96508
NA	chr1	184412658	184413058	chr1	184527840	184557691	114783	1.09088	0.0225563	4.45291	3.36202
NA	chr1	184573189	184573589	chr1	184527840	184557691	-15499	-2.15647	2.49e-06	3.57121	5.72768
NA	chr1	184576446	184576846	chr1	184527840	184557691	-18756	-4.45359	1.79e-12	0.161255	4.61485
NA	chr1	187216686	187217086	chr1	187048406	187215446	-1241	-1.20758	0.00417788	3.59893	4.80651
NA	chr1	187228904	187229304	chr1	187048406	187215446	-13459	-1.15265	0.0425312	3.10492	4.25757
NA	chr1	189703335	189703735	chr1	189640613	189688086	-15250	-1.02776	0.0218013	4.40956	5.43732
NA	chr1	189727647	189728047	chr1	189728267	189876693	-221	1.11151	0.0167142	4.72161	3.61009
NA	chr1	189728282	189728682	chr1	189640613	189688086	-40197	3.05023	5.53e-10	5.25054	2.20031
NA	chr1	191102939	191103339	chr1	191063020	191084558	18382	-4.57802	4.22e-12	-0.252794	4.32523
NA	chr1	191396701	191397101	chr1	191436339	191465048	39239	3.49472	0.00030778	4.42358	0.928863
NA	chr1	191724478	191724878	chr1	191821472	191833049	-96595	1.16186	0.0128922	4.8347	3.67284
NA	chr13	55327531	55327931	chr13	55322054	55325272	2260	-1.69926	4.84e-05	3.02481	4.72407
NA	chr1	192742124	192742524	chr1	192841704	192842739	-99181	-4.32062	4.02e-11	0.685309	5.00593
NA	chr1	193035244	193035644	chr1	193104399	193130270	68756	0.86843	0.00121907	6.45416	5.58573
NA	chr1	193152797	193153197	chr1	193173468	193177832	-20272	0.946929	0.0137918	6.49864	5.55171
NA	chr1	193329397	193329797	chr1	193346345	193370282	16549	-3.52499	3.62e-11	1.4814	5.00639
NA	chr1	195241547	195241947	chr1	195136810	195176715	-64833	-0.306779	0.0349647	10.3706	10.6774
NA	chr1	20899347	20899747	chr1	20888649	20890473	-8875	1.34802	0.00375204	4.81507	3.46705
NA	chr1	23256750	23257150	chr1	23272268	23272339	-15119	0.746354	0.0205942	5.87718	5.13082
NA	chr1	23920475	23920875	chr1	23844824	23909736	-10740	-0.901398	0.0391615	4.50898	5.41038
NA	chr1	33719795	33720195	chr1	33720418	33742564	-224	1.48073	0.000467864	5.03648	3.55575
NA	chr1	34849704	34850104	chr1	34813217	34843050	-6655	0.653951	0.0346783	7.06285	6.4089
NA	chr1	35654602	35655002	chr1	36068399	36106446	-413398	1.46178	0.00311896	5.0296	3.56782
NA	chr1	36293246	36293646	chr1	36307732	36324029	-14087	-1.49248	0.00136307	3.06221	4.5547
NA	chr13	62856004	62856692	chr13	62864752	62888282	8061	-0.600428	0.0474245	5.58462	6.18505
NA	chr1	36547328	36547728	chr1	36538170	36547252	-77	-0.660098	0.0428412	5.00433	5.66443
NA	chr1	36580560	36580960	chr1	36599970	36683183	19011	1.81531	0.00829056	3.97928	2.16397
NA	chr1	36939318	36939718	chr1	36761797	36782820	156499	2.80858	0.000247046	6.3369	3.52832
NA	chr1	36939792	36940192	chr1	36792188	36939527	-266	0.990912	0.0360203	7.3058	6.31489
NA	chr1	37469131	37469531	chr1	37485850	37488605	16320	-1.12187	0.0182084	3.7525	4.87437
NA	chr1	37719340	37719740	chr1	37754571	37865082	34832	1.59098	0.0177734	3.47496	1.88397
NA	chr1	37998553	37998953	chr1	37983866	37997208	-1346	0.697232	0.0386511	6.36433	5.6671
NA	chr1	38128790	38129190	chr1	38132082	38159892	-2893	0.88899	0.0101154	6.46916	5.58017
NA	chr1	39192859	39193259	chr1	39194271	39363240	-1013	0.617378	0.0305211	6.69224	6.07486
NA	chr1	39449182	39449582	chr1	39367850	39371910	77273	2.08204	0.00307975	3.92444	1.8424
NA	chr1	39535884	39536284	chr1	39548746	39548840	12463	1.07845	0.00427309	5.67474	4.59629
NA	chr1	39720878	39721278	chr1	39618405	39651182	-69697	1.1922	0.0109882	4.76022	3.56802
NA	chr1	39918212	39918612	chr1	39842427	39847330	-70883	-0.721933	0.0287725	5.64799	6.36992
NA	chr1	39960856	39961256	chr1	39842427	39847330	-113527	1.21505	0.0107268	4.47967	3.26462
NA	chr1	40266507	40266907	chr1	40324588	40367553	-57682	2.92464	7.58e-08	5.40878	2.48414
NA	chr1	40472842	40473242	chr1	40439628	40465414	7429	-1.42704	0.00677364	3.17479	4.60182
NA	chr1	40522501	40522901	chr1	40466005	40500854	21648	-3.34437	1.81e-12	1.51969	4.86406
NA	chr1	40681582	40681982	chr1	40580226	40630731	50852	1.03285	0.00532788	5.66194	4.62909
NA	chr1	40687839	40688239	chr1	40580226	40630731	57109	0.916938	0.0443646	4.38416	3.46722
NA	chr1	43534529	43534929	chr1	43730601	43742564	-195673	-1.89638	7.28e-05	3.52485	5.42123
NA	chr1	43563084	43563484	chr1	43730601	43742564	-167118	-1.6176	4.57e-06	3.83766	5.45527
NA	chr1	43592095	43592495	chr1	43445750	43570518	21578	-0.948319	0.0440513	3.82853	4.77685
NA	chr1	4747640	4748040	chr1	4773199	4785726	25160	-1.41404	0.0151382	2.97949	4.39354
NA	chr1	4748253	4748653	chr1	4773199	4785726	24547	-1.48348	0.00465479	2.84833	4.33181
NA	chr1	4807358	4807758	chr1	4807822	4846735	-65	1.18142	0.000206146	6.61871	5.43728
NA	chr1	50927420	50927820	chr1	51218385	51333779	290566	0.661235	0.00344041	6.88556	6.22432
NA	chr1	51573664	51574064	chr1	51469487	51478399	-95266	-2.39404	7.9e-06	1.81373	4.20777
NA	chr1	51915311	51915711	chr1	51987147	52107189	-71437	1.30887	0.00209571	6.09039	4.78152
NA	chr1	52498359	52498759	chr1	52570013	52580292	71255	-1.07805	0.0290389	3.95077	5.02882
NA	chr1	52577132	52577532	chr1	52630704	52651919	-53173	-1.34475	0.00578617	3.13909	4.48384
NA	chr1	52607175	52607575	chr1	52630704	52651919	-23130	-1.13028	0.0150517	3.64721	4.77749
NA	chr1	53784906	53785306	chr1	53806873	54195034	21568	1.85277	0.0289443	4.15521	2.30244
NA	chr1	53795590	53795990	chr1	53755511	53785215	-10376	-0.81917	0.00983537	5.42407	6.24324
NA	chr1	54858788	54859188	chr1	54985169	55027478	125982	-1.8189	0.000151446	2.74296	4.56186
NA	chr1	54901749	54902149	chr1	54985169	55027478	83021	-1.55687	0.000633289	3.67214	5.22901
NA	chr1	54926034	54926817	chr1	54985169	55027478	58353	0.901183	0.0414092	5.95202	5.05084
NA	chr1	55406354	55406754	chr1	55300068	55363469	-42886	0.878374	0.0225806	6.17475	5.29637
NA	chr1	55446216	55446616	chr1	55300068	55363469	-82748	1.22504	0.0325461	4.23457	3.00954
NA	chr1	58210304	58210704	chr1	58113135	58200452	9853	1.17819	0.0195172	4.91554	3.73735
NA	chr1	58973653	58974053	chr1	58900449	58973482	-172	1.24544	0.0197446	6.83908	5.59364
NA	chr1	59763350	59763750	chr1	59764278	59878081	-529	2.35328	4.15e-06	5.0015	2.64822
NA	chr1	60070703	60071103	chr1	60076867	60097907	5765	-1.34026	0.00142005	3.51158	4.85185
NA	chr1	60343133	60343533	chr1	60180598	60334705	8429	0.537007	0.0430943	6.77653	6.23953
NA	chr1	60409584	60409984	chr1	60343299	60388060	21525	1.4427	0.00133098	5.39434	3.95165
NA	chr13	97903245	97903645	chr13	97559999	97583994	319252	-4.77951	1.08e-13	-0.252794	4.52671
NA	chr13	98124558	98124958	chr13	98246844	98262992	121887	-1.28781	0.00694016	4.36952	5.65734
NA	chr1	60812032	60812432	chr1	60746387	60773359	38674	-1.31203	0.0129651	3.57241	4.88444
NA	chr13	98693243	98693643	chr13	98723405	98815449	29763	-1.7425	2.48e-07	3.79188	5.53437
NA	chr13	9873112	9873512	chr13	9876612	10360803	3101	1.16034	0.0246028	4.33883	3.1785
NA	chr13	98791858	98792258	chr13	98842080	98891042	49823	1.25064	0.0387383	4.06973	2.81909
NA	chr1	61029840	61030240	chr1	60977913	61000321	29520	-1.05156	0.0448089	3.63318	4.68474
NA	chr1	61055273	61055673	chr1	60977913	61000321	54953	-1.04101	0.020668	3.70188	4.74288
NA	chr1	61402378	61402778	chr1	61378431	61395904	6475	-1.03525	0.0271804	4.40929	5.44454
NA	chr1	61638434	61638834	chr1	61378431	61395904	242531	-1.06475	0.0100062	4.6456	5.71035
NA	chr1	61639185	61639585	chr1	61378431	61395904	243282	1.47843	0.0490213	4.53186	3.05343
NA	chr1	62639084	62639484	chr1	62703316	62797091	-63833	2.60096	1.4e-05	4.3466	1.74564
NA	chr1	62829476	62830188	chr1	62703316	62818692	10785	-0.742006	0.0492633	4.81235	5.55435
NA	chr1	62834300	62834700	chr1	62703316	62818692	15609	-2.43541	1.36e-05	2.52067	4.95609
NA	chr1	62896134	62896534	chr1	62703316	62818692	77443	-1.62707	0.00165197	2.68036	4.30743
NA	chr1	6358976	6359376	chr1	6214661	6276104	82873	1.95457	0.00273227	3.7494	1.79483
NA	chr1	6382706	6383106	chr1	6487230	6860940	-104125	1.50885	4.49e-05	5.76741	4.25856
NA	chr1	64524710	64525110	chr1	64532803	64604548	-7694	-1.63274	0.00199222	2.69055	4.32329
NA	chr1	64797386	64797786	chr1	64730557	64737750	-59637	-1.20301	0.00407366	3.95959	5.1626
NA	chr1	66817006	66817406	chr1	66719247	66808794	-8213	3.81185	0.000176428	4.45953	0.647682
NA	chr1	66862656	66863056	chr1	66719242	66817595	-45062	0.462682	0.0493275	7.10469	6.642
NA	chr1	69498922	69499322	chr1	69531209	69685960	31888	-0.877456	0.0164153	4.62429	5.50175
NA	chr1	69544178	69544578	chr1	69826969	69926250	-282392	-1.25517	0.0218041	3.2222	4.47737
NA	chr1	69826809	69827209	chr1	69951614	70725132	-124406	1.57782	3.46e-05	5.51617	3.93835
NA	chr1	71101626	71102026	chr1	71243089	71414910	141064	-1.08974	0.00352172	4.61736	5.70709
NA	chr1	71576495	71576895	chr1	71585472	71653234	8578	-2.1008	0.000707951	2.16835	4.26915
NA	chr1	72871769	72872169	chr1	72824479	72852471	19299	-1.036	0.0107791	4.61338	5.64939
NA	chr1	74036823	74037223	chr1	74125540	74148223	-88318	1.14469	0.0234301	5.13666	3.99198
NA	chr1	74068361	74068761	chr1	74125540	74148223	-56780	0.976208	0.000492118	7.71877	6.74257
NA	chr1	74098543	74098943	chr1	74125540	74148223	-26598	0.960291	0.000229173	6.40827	5.44798
NA	chr1	7454989	7455389	chr1	7088919	7173628	281362	-0.771488	0.0411926	4.56486	5.33635
NA	chr1	74748666	74749066	chr1	74713534	74737897	10770	0.816189	0.0457372	5.00566	4.18947
NA	chr1	74773067	74773467	chr1	74792018	74804175	-18552	-0.681354	0.0479337	5.50612	6.18747
NA	chr1	74784133	74784533	chr1	74792018	74804175	-7486	1.14312	0.0218869	5.72566	4.58255
NA	chr1	74900414	74900814	chr1	74902079	74935599	1266	1.6903	0.000515467	5.1907	3.5004
NA	chr1	75168505	75168905	chr1	75171640	75180392	2736	1.16823	0.000941175	6.83906	5.67083
NA	chr1	75214589	75214989	chr1	75198234	75210778	-3812	-1.21464	0.00272324	4.19612	5.41076
NA	chr1	75236463	75236863	chr1	75220094	75232093	-4371	1.1473	0.00582549	6.58454	5.43724
NA	chr1	75479292	75479692	chr1	75450509	75474340	4953	1.70745	0.00397879	6.52075	4.8133
NA	chr1	78913754	78914154	chr1	78816948	78820025	93730	1.64122	0.012381	3.6507	2.00948
NA	chr1	79858035	79858435	chr1	79776017	79781445	76591	1.07185	0.00646204	6.05746	4.9856
NA	chr1	80404304	80404704	chr1	80445931	80475660	-41228	-1.16721	0.00326115	3.79236	4.95956
NA	chr1	80766242	80766642	chr1	80501067	80758553	-7690	-1.73048	0.00176249	2.87033	4.60081
NA	chr1	82834503	82834903	chr1	82839459	82900995	-4557	-0.97876	0.0484526	3.20344	4.1822
NA	chr1	82839672	82840072	chr1	82756648	82768456	-71217	2.93003	1.16e-06	4.90243	1.9724
NA	chr1	82894300	82894700	chr1	83012522	83038448	117823	1.66799	0.00167201	4.2888	2.62081
NA	chr1	82898294	82898694	chr1	83012522	83038448	113829	1.03408	0.0435932	4.23073	3.19665
NA	chr1	84240340	84240740	chr1	84218848	84218961	-21380	1.3172	0.0433999	3.91329	2.59609
NA	chr1	84284175	84284575	chr1	84218848	84218961	-65215	1.08457	0.0146333	4.9697	3.88513
NA	chr1	85676988	85677388	chr1	85600702	85645036	31953	-1.08496	0.0174307	3.74395	4.82891
NA	chr1	85728989	85729389	chr1	85649987	85709997	18993	-3.08707	1.14e-05	0.482589	3.56966
NA	chr1	85953197	85953597	chr1	85928482	85931756	21442	-2.20431	1.39e-06	2.5254	4.72971
NA	chr1	85953887	85954287	chr1	85928482	85931756	22132	-2.19431	9.12e-05	2.63088	4.82519
NA	chr1	85956135	85956861	chr1	85928482	85931756	24380	-2.75251	1.2e-10	2.99299	5.7455
NA	chr1	86018282	86018682	chr1	86021941	86024669	-3260	0.605198	0.0395876	6.92401	6.31881
NA	chr1	86303602	86304002	chr1	86154779	86278284	25319	0.73773	0.000279084	7.18523	6.4475
NA	chr1	87626742	87627142	chr1	87574026	87597840	28903	-1.17277	0.000906804	4.32569	5.49846
NA	chr1	88205527	88205927	chr1	88211958	88220002	-6032	0.852148	0.00352172	5.99206	5.13991
NA	chr1	88276970	88277370	chr1	88263112	88269408	-7563	0.317871	0.00326234	9.64442	9.32655
NA	chr1	88428220	88428620	chr1	88407009	88426438	1783	1.76456	0.0114955	3.85484	2.09028
NA	chr1	88555444	88555844	chr1	88499870	88510066	-45379	-0.901078	0.00854513	4.60802	5.50909
NA	chr1	88564514	88564914	chr1	88551516	88562166	2349	-1.01701	0.0481035	4.82687	5.84388
NA	chr1	88566779	88567179	chr1	88551516	88562166	4614	-0.80083	0.0328389	4.30692	5.10775
NA	chr1	88634552	88634952	chr1	88698225	88702191	63274	-1.60655	0.00256655	2.5201	4.12665
NA	chr1	88641440	88641840	chr1	88698225	88702191	56386	-1.0265	0.0250643	3.715	4.7415
NA	chr1	88661293	88661693	chr1	88698225	88702191	36533	-1.24645	0.0040465	3.50695	4.7534
NA	chr1	88701800	88702200	chr1	88754889	88755733	-52690	4.73189	3.42e-05	5.03077	0.298881
NA	chr1	91062227	91062627	chr1	91145102	91170795	-82476	-0.580329	0.0324754	6.12311	6.70344
NA	chr1	91092488	91092888	chr1	91145102	91170795	-52215	-1.12217	0.00988898	3.61321	4.73538
NA	chr1	91190582	91190982	chr1	91145102	91170795	19788	1.14822	0.0200992	4.51033	3.36212
NA	chr1	91625966	91626366	chr1	91540564	91559590	66377	1.03809	0.0424117	4.59214	3.55405
NA	chr1	92130543	92130943	chr1	91801460	91848034	282510	1.54873	0.0249571	3.85136	2.30263
NA	chr1	92248668	92249068	chr1	91928778	92180341	-68328	-0.808366	0.0424194	4.63661	5.44498
NA	chr1	92803535	92803935	chr1	92831644	92860211	-27710	-1.49021	0.00288563	2.7613	4.25151
NA	chr1	92806542	92806942	chr1	92831644	92860211	-24703	-2.84398	1.74e-07	1.91032	4.7543
NA	chr1	93235977	93236377	chr1	93168422	93231066	4912	1.78792	0.00443248	4.33059	2.54266
NA	chr1	93445310	93445710	chr1	93478992	93509732	-33283	4.20786	3.48e-08	5.57375	1.36589
NA	chr1	93685974	93686374	chr1	93705390	93731926	19017	0.843604	0.0106264	6.2499	5.4063
NA	chr1	97580981	97581381	chr1	97643901	97661676	62521	-1.54011	0.0020686	2.57783	4.11794
NA	chr1	97661593	97661993	chr1	97706042	97770092	44050	1.3875	0.0109229	4.85798	3.47047
NA	chr1	98132708	98133108	chr1	97821093	98095646	-37063	1.43218	0.00189542	4.64324	3.21106
NA	chr10	10307420	10307820	chr10	10335702	10472314	27883	-0.781102	0.0336816	5.02504	5.80614
NA	chr10	10557738	10558138	chr10	10605944	10616313	-47807	0.511919	0.0176486	8.05573	7.54381
NA	chr10	108139679	108140079	chr10	108162399	108277575	-22321	-1.46958	1.57e-05	4.09945	5.56903
NA	chr10	108165647	108166047	chr10	108332188	108414391	-166142	-1.33756	0.0227021	3.16787	4.50544
NA	chr10	109011189	109011589	chr10	108497649	109010975	-215	-2.99429	1.01e-15	2.70774	5.70203
NA	chr10	110745519	110745919	chr10	110801173	110896507	55255	0.930997	0.0228991	6.95006	6.01907
NA	chr10	112000586	112000986	chr10	111985447	111997264	-3323	-1.05629	0.00872626	3.85136	4.90765
NA	chr10	112001347	112001747	chr10	111985447	111997264	-4084	-1.82807	0.000336053	3.03284	4.86091
NA	chr10	115586941	115587341	chr10	115569985	115582454	4488	-1.02715	0.0126214	4.46141	5.48856
NA	chr10	116513057	116513457	chr10	116473162	116474986	38072	2.24117	0.00207115	3.54005	1.29888
NA	chr10	116581474	116581874	chr10	116473162	116474986	106489	3.98577	2.18e-06	4.63376	0.647989
NA	chr10	117023849	117024249	chr10	117045340	117046768	-21092	-1.15419	0.00676857	3.94446	5.09865
NA	chr10	117215506	117215906	chr10	117233752	117238681	17847	1.00662	0.0181733	5.55551	4.54889
NA	chr10	117625842	117626242	chr10	117629499	117687352	-3258	-0.809886	0.0361554	4.47318	5.28307
NA	chr10	117838825	117839225	chr10	117750642	117792705	-46121	-1.38485	0.00320856	3.30054	4.68539
NA	chr10	117898311	117898711	chr10	117925458	117948307	-26748	-1.04068	0.00985152	4.03864	5.07931
NA	chr10	117899418	117899818	chr10	117925458	117948307	-25641	-1.2366	0.00882341	3.33151	4.56811
NA	chr10	117959321	117959721	chr10	117925458	117948307	11015	-1.78577	0.000127379	2.72703	4.51281
NA	chr10	118095046	118095446	chr10	118141786	118168999	-46341	-2.26743	0.000113659	2.48556	4.75298
NA	chr10	118096034	118096434	chr10	118141786	118168999	-45353	-0.973987	0.026267	4.01178	4.98577
NA	chr10	118418105	118418505	chr10	118441045	118445894	-22541	-1.15758	0.0324646	3.24568	4.40327
NA	chr10	118435326	118435726	chr10	118441045	118445894	-5320	-1.81149	2.92e-05	2.89979	4.71128
NA	chr10	118440774	118441174	chr10	118502034	118556525	60861	-1.20807	0.000244455	4.70958	5.91765
NA	chr10	118470105	118470883	chr10	118441045	118445894	24212	-1.51049	6.1e-06	4.0609	5.57139
NA	chr10	119001694	119002094	chr10	118920380	118927143	-74552	-0.841879	0.017641	4.6099	5.45178
NA	chr10	119003962	119004681	chr10	118920380	118927143	-76820	-1.16173	0.00632967	4.33678	5.49851
NA	chr10	119453257	119453657	chr10	119454033	120077161	-377	1.72404	0.00529119	3.88758	2.16354
NA	chr10	119454358	119454758	chr10	119413443	119426864	27495	1.10859	0.00802935	5.67702	4.56843
NA	chr10	119610410	119610810	chr10	119746061	119761699	135252	2.4175	1.65e-05	4.34611	1.92861
NA	chr10	120140972	120141372	chr10	120141653	120201537	282	0.740951	0.0375835	5.48744	4.74649
NA	chr10	120219949	120220349	chr10	120227059	120232070	-6711	1.27338	0.00202149	4.93158	3.6582
NA	chr10	120898746	120899146	chr10	120923410	120979330	24265	1.2056	0.0392232	5.13561	3.93001
NA	chr10	120952946	120953346	chr10	120781100	120898971	-53976	1.29392	0.0292292	3.52304	2.22912
NA	chr10	121374842	121375242	chr10	121410350	121476250	35109	-2.04707	3.62e-06	2.77607	4.82315
NA	chr10	121440423	121440823	chr10	121365089	121397245	43179	1.85669	0.0328591	3.27921	1.42252
NA	chr10	121586906	121587306	chr10	121587379	121626316	74	0.692843	0.0382161	7.25126	6.55842
NA	chr10	122449086	122449486	chr10	122565022	122569891	115537	1.13009	0.00960292	5.03671	3.90662
NA	chr10	122566766	122567166	chr10	122648338	122648435	-81173	1.07772	0.0151824	4.90714	3.82943
NA	chr10	122737060	122737460	chr10	122679314	122679415	57646	-1.02137	0.0453122	3.7006	4.72197
NA	chr10	123196632	123197032	chr10	123264075	123741204	-67044	3.70955	1.81e-05	4.8732	1.16365
NA	chr10	127140422	127140822	chr10	127094258	127121160	-19263	-1.30375	0.013456	2.9119	4.21565
NA	chr10	127144749	127145149	chr10	127165155	127168523	-20007	-0.933317	0.026997	4.25624	5.18956
NA	chr10	127146851	127147251	chr10	127165155	127168523	-17905	-1.15431	0.0325159	3.29421	4.44852
NA	chr10	127149113	127149513	chr10	127165155	127168523	-15643	-1.4786	0.000886123	3.25751	4.73611
NA	chr10	127150736	127151136	chr10	127165155	127168523	-14020	-0.726796	0.0136541	5.88099	6.60778
NA	chr10	128149604	128150004	chr10	128092782	128129303	20302	1.84102	0.0138789	3.32465	1.48363
NA	chr10	128459184	128459584	chr10	128458679	128458768	417	1.90347	0.00507545	3.74614	1.84267
NA	chr10	128612783	128613183	chr10	128624528	128626506	11346	-1.1747	0.000506282	4.09292	5.26762
NA	chr14	63436018	63436418	chr14	63372836	63417187	-18832	1.25021	5.9e-06	5.99808	4.74787
NA	chr10	128910263	128910663	chr10	128913590	128919297	2928	1.01554	0.0173611	5.22313	4.20759
NA	chr10	130470212	130470612	chr10	130471820	130497379	1209	1.08783	0.0150598	5.87216	4.78433
NA	chr10	13090928	13091328	chr10	13149643	13178023	58316	1.15407	5.53e-06	6.5102	5.35613
NA	chr10	13323662	13324062	chr10	13178637	13193137	-130526	1.18162	0.000782774	5.57669	4.39506
NA	chr10	13453235	13453635	chr10	13501027	13515628	-47393	1.12417	0.000516637	6.16421	5.04004
NA	chr10	13473749	13474149	chr10	13501027	13515628	-26879	0.556303	0.022331	7.05637	6.50007
NA	chr10	13997259	13997659	chr10	13647054	13868957	-128303	-1.95167	2.12e-06	2.93911	4.89078
NA	chr10	14042736	14043136	chr10	13647054	13868957	-173780	-0.640162	0.0300158	5.39546	6.03562
NA	chr10	14050542	14050942	chr10	13647054	13868957	-181586	-1.46267	0.000283766	3.53374	4.99641
NA	chr10	14057550	14057950	chr10	13647054	13868957	-188594	-0.849242	0.00582183	5.21991	6.06915
NA	chr10	15391943	15392343	chr10	15791776	15807065	-399434	1.48507	0.00548076	4.17986	2.69479
NA	chr10	17566534	17566934	chr10	17723227	17725674	-156294	-2.02963	1.6e-05	2.72323	4.75286
NA	chr10	17919917	17920317	chr10	17796218	17845663	74255	1.01231	0.01915	4.80465	3.79234
NA	chr10	18013532	18013932	chr10	18055939	18125155	-42008	-1.45465	0.0107753	3.46182	4.91647
NA	chr10	18318482	18318882	chr10	18213684	18234981	-83502	2.92773	0.000191069	3.57572	0.647989
NA	chr10	18430893	18431293	chr10	18469980	18533891	-38688	0.743693	0.0209725	7.11126	6.36757
NA	chr10	18545773	18546173	chr10	18407674	18533891	11883	0.718545	0.0210626	6.73553	6.01699
NA	chr10	18743487	18743887	chr10	18779726	18786793	35840	0.994043	1.61e-06	6.83482	5.84078
NA	chr10	19008651	19009051	chr10	19141748	19207947	-132698	-3.03117	6.31e-09	2.04228	5.07344
NA	chr10	19498169	19498569	chr10	19591948	19610227	-93380	-0.821189	0.00870262	4.84958	5.67077
NA	chr10	19505904	19506684	chr10	19591948	19610227	-85265	-0.901353	0.00571032	4.74949	5.65084
NA	chr10	19577180	19577580	chr10	19591948	19610227	-14369	-1.26296	0.0105694	3.52551	4.78847
NA	chr10	19582607	19583007	chr10	19591948	19610227	-8942	-0.912954	0.0462674	4.20362	5.11658
NA	chr10	19712472	19712872	chr10	19622027	19634681	77792	1.0147	0.0499833	5.59082	4.57612
NA	chr10	19934424	19934824	chr10	19860089	19907674	-26751	2.90861	0.000100781	4.2745	1.36589
NA	chr10	19941123	19941523	chr10	19860089	19907674	-33450	2.32694	0.000455185	3.86935	1.54242
NA	chr10	20724786	20725186	chr10	20397051	20548328	-176459	0.868939	0.000255086	6.73225	5.86331
NA	chr10	21999896	22000296	chr10	22066308	22068079	66013	-1.66865	0.00013501	3.12047	4.78912
NA	chr10	22158596	22158996	chr10	22113049	22149270	-9327	1.26762	0.0276264	5.1091	3.84148
NA	chr10	24223388	24223788	chr10	24149316	24188959	34430	2.68383	9.9e-05	4.38468	1.70086
NA	chr10	24624923	24625323	chr10	24637913	24712159	12591	-1.74818	0.000412515	2.72819	4.47636
NA	chr10	25185301	25185701	chr10	25359797	25523518	-174097	-1.27401	0.0184067	2.92566	4.19967
NA	chr10	25198611	25199011	chr10	25359797	25523518	-160787	-1.19899	0.0270646	3.81616	5.01515
NA	chr10	26229330	26229730	chr10	26274467	26374034	44738	-1.86287	8.4e-06	3.162	5.02487
NA	chr10	26230583	26230983	chr10	26274467	26374034	43485	-0.883341	0.0133855	4.66069	5.54403
NA	chr10	26231849	26232249	chr10	26274467	26374034	42219	-1.14112	0.00962736	3.74908	4.8902
NA	chr10	26773513	26773913	chr10	26673445	26674651	-98863	-1.59932	0.00124413	2.91278	4.5121
NA	chr10	28564328	28564728	chr10	28668359	28739306	-103632	-1.64428	0.000778614	3.14394	4.78821
NA	chr10	29312971	29313371	chr10	29313499	29346661	-129	0.517519	0.0152524	7.22426	6.70674
NA	chr10	30200185	30200585	chr10	30534224	30600749	333640	0.718219	0.0333416	6.90356	6.18535
NA	chr10	34030329	34030729	chr10	34037596	34109815	-6868	-1.33251	0.0089657	3.42105	4.75356
NA	chr10	34118139	34118539	chr10	34126066	34127972	7528	-1.4441	0.0219705	3.07461	4.51871
NA	chr10	34171599	34171999	chr10	34126066	34127972	-43628	-0.75187	0.0353882	4.95221	5.70409
NA	chr10	37136776	37137176	chr10	36974543	37001888	134889	2.31319	0.000196516	5.69518	3.38199
NA	chr10	37236130	37236530	chr10	37133242	37138926	-97205	0.964819	0.0250778	4.8824	3.91758
NA	chr10	39314899	39315299	chr10	39369798	39565374	-54500	-1.3561	0.00453146	2.96063	4.31674
NA	chr10	39369703	39370103	chr10	39150970	39163794	-205910	3.93632	0.000244397	4.2352	0.298881
NA	chr10	39378073	39378473	chr10	39150970	39163794	-214280	-1.46956	0.00299005	2.81482	4.28438
NA	chr10	39402805	39403205	chr10	39612933	39655307	-209729	-1.20846	0.00433474	4.07848	5.28693
NA	chr10	39420999	39421399	chr10	39612933	39655307	-191535	-0.972934	0.0477793	3.92723	4.90016
NA	chr10	39469980	39470706	chr10	39612933	39655307	-142228	-1.11983	0.00831561	4.34766	5.46749
NA	chr10	39471956	39472356	chr10	39612933	39655307	-140578	-1.08951	0.0349747	3.55391	4.64342
NA	chr10	39479589	39479989	chr10	39612933	39655307	-132945	-1.95804	5.64e-06	2.76598	4.72402
NA	chr10	39493446	39493846	chr10	39612933	39655307	-119088	-1.12136	0.0157383	3.46251	4.58387
NA	chr10	39926672	39927072	chr10	39946911	39960153	19840	2.26088	4.9e-06	4.88185	2.62097
NA	chr10	40306037	40306437	chr10	40287457	40302188	-3850	-2.42295	2.22e-05	1.68428	4.10723
NA	chr10	40310069	40310469	chr10	40287457	40302188	-7882	-2.56253	3.43e-08	2.05971	4.62223
NA	chr10	41978211	41978611	chr10	41810573	41908436	69776	-1.14658	0.0490213	3.21644	4.36301
NA	chr10	41978619	41979019	chr10	41810573	41908436	70184	-1.18318	0.00380249	3.60038	4.78356
NA	chr10	42308263	42308663	chr10	42312584	42478565	3922	1.64978	0.00552413	4.01199	2.36221
NA	chr10	42579634	42580034	chr10	42502053	42535369	44266	1.39605	0.000250052	5.22571	3.82966
NA	chr10	42613897	42614581	chr10	42561970	42583588	-30310	1.00043	0.0213518	4.94011	3.93968
NA	chr10	42839056	42839456	chr10	42761495	42832514	6543	-1.09771	0.0377797	3.34223	4.43994
NA	chr10	43578255	43578655	chr10	43579168	43584265	-514	0.878395	0.000999914	6.90716	6.02876
NA	chr10	43723356	43723756	chr10	43746157	43765836	-22402	0.755086	0.012151	6.93958	6.1845
NA	chr10	43758121	43758521	chr10	43825906	43833301	-67386	1.20159	0.0177109	4.38186	3.18027
NA	chr10	4387062	4387462	chr10	4403168	4432352	15707	4.04475	8.78e-06	4.34363	0.298881
NA	chr10	4387872	4388272	chr10	4403168	4432352	14897	3.40943	1.7e-08	4.33829	0.928863
NA	chr10	43980225	43980625	chr10	43901806	43947862	32364	-1.56855	0.00062869	3.10072	4.66927
NA	chr10	44148768	44149168	chr10	44170446	44219585	-21279	1.40795	0.00970338	4.27156	2.8636
NA	chr10	44377734	44378134	chr10	44268338	44364299	13436	-5.49952	1.08e-20	-0.252794	5.24672
NA	chr10	44403401	44403801	chr10	44437173	44458748	33373	-3.86541	8.1e-15	1.14502	5.01042
NA	chr10	44409901	44410301	chr10	44437173	44458748	26873	-1.26397	0.000820734	4.84852	6.1125
NA	chr10	44427353	44427753	chr10	44437173	44458748	9421	-0.937957	0.0214013	3.89753	4.83548
NA	chr10	44449497	44450177	chr10	44268338	44364299	85199	-0.741291	0.016688	5.2717	6.01299
NA	chr10	44538008	44538408	chr10	44437173	44458748	-79261	-3.30455	2.52e-06	0.952183	4.25673
NA	chr10	44539100	44539500	chr10	44437173	44458748	-80353	-1.08961	0.0107073	4.72078	5.81039
NA	chr10	44820362	44820762	chr10	45067213	45158995	-246452	-4.85614	9.38e-13	-0.252794	4.60335
NA	chr10	45019542	45019942	chr10	45067213	45158995	-47272	-2.34373	2.87e-07	2.42836	4.77208
NA	chr10	45129070	45129470	chr10	45289304	45318450	-159835	0.771521	0.0465864	5.36614	4.59462
NA	chr10	45486566	45486966	chr10	45376618	45470201	-16366	2.04026	0.00387383	4.01217	1.97191
NA	chr10	4712272	4713028	chr10	4509871	4561111	151162	2.06544	5.43e-05	4.86328	2.79784
NA	chr10	53461327	53461727	chr10	53498442	53518989	36716	-1.9595	3.21e-07	3.23815	5.19766
NA	chr10	53751158	53751558	chr10	53633144	53750909	-250	1.09954	0.0246941	4.43208	3.33254
NA	chr10	5439838	5440238	chr10	5593727	5606791	-153490	1.01921	0.0393855	4.73961	3.7204
NA	chr10	5550220	5550620	chr10	5593727	5606791	-43108	1.06628	1.41e-05	7.03811	5.97183
NA	chr10	59539954	59540354	chr10	59422959	59441779	-98176	-0.940673	0.0361554	3.60846	4.54914
NA	chr10	60218815	60219215	chr10	60277627	60302600	-58413	1.96871	0.000927391	5.79847	3.82976
NA	chr10	60282299	60282699	chr10	60284460	60302600	-1762	0.665139	0.0384458	6.56735	5.90221
NA	chr10	60388278	60388678	chr10	60399725	60403558	-11048	-1.29416	0.0152404	3.2196	4.51376
NA	chr10	61147830	61148230	chr10	61098641	61147684	-147	0.869147	0.0111133	6.0076	5.13845
NA	chr10	61300344	61300744	chr10	61319656	61383523	18913	-1.12032	0.00744899	3.94461	5.06493
NA	chr10	61327688	61328088	chr10	61297835	61304263	23426	-1.47979	0.00165197	4.14745	5.62724
NA	chr10	61328274	61328674	chr10	61297835	61304263	24012	-1.65827	0.00305834	2.75371	4.41198
NA	chr10	62920815	62921215	chr10	62947028	62974188	-25814	0.595941	0.0497738	6.91696	6.32102
NA	chr10	63100351	63100751	chr10	63115794	63203952	15044	0.897782	0.000212342	6.37871	5.48092
NA	chr10	67049163	67049563	chr10	67005074	67041326	7838	-0.924865	0.0479718	4.16841	5.09327
NA	chr10	67610449	67611174	chr10	67544510	67548955	-61495	-0.72042	0.02037	5.17789	5.89831
NA	chr10	67644347	67644747	chr10	67544510	67548955	-95393	-0.632056	0.0489414	5.34812	5.98018
NA	chr10	67657642	67658042	chr10	67544510	67548955	-108688	-1.30958	0.00263604	3.58569	4.89526
NA	chr10	67684812	67685212	chr10	67544510	67548955	-135858	-1.63845	0.000325156	3.06641	4.70486
NA	chr10	68036457	68036857	chr10	68095592	68278726	58736	-3.89912	8.1e-15	1.03939	4.93851
NA	chr10	68039638	68040038	chr10	68095592	68278726	55555	-4.7739	9.51e-16	0.745227	5.51913
NA	chr10	69212586	69212986	chr10	69213193	69291784	-208	1.10752	0.00321317	5.69696	4.58943
NA	chr10	71285250	71285650	chr10	71330493	71344849	44844	1.00011	0.0142697	6.50649	5.50638
NA	chr10	7178502	7178902	chr10	6758592	7038209	140294	0.872494	0.0253278	5.55775	4.68526
NA	chr10	74967530	74967930	chr10	75037088	75054100	-69159	0.907654	0.0379795	5.09704	4.18939
NA	chr10	74987920	74988320	chr10	75037088	75054100	-48769	1.52231	0.0024412	4.29276	2.77045
NA	chr10	75301537	75301937	chr10	75316876	75334792	-14940	-1.36548	0.00538056	2.89392	4.2594
NA	chr10	75302038	75302438	chr10	75316876	75334792	-14439	-1.83642	3.38e-05	3.0391	4.87552
NA	chr10	75303477	75303877	chr10	75316876	75334792	-13000	-0.909419	0.0186393	4.29883	5.20825
NA	chr10	75317933	75318333	chr10	75212072	75312400	5534	-0.656717	0.000612821	6.83086	7.48758
NA	chr10	75326580	75326980	chr10	75212072	75312400	14181	-0.769126	0.015353	4.93315	5.70227
NA	chr10	75355393	75355793	chr10	75352054	75352961	2433	-1.1889	0.019611	3.45234	4.64124
NA	chr10	75643027	75643427	chr10	75646109	75764357	2683	-1.89514	2.97e-05	3.17983	5.07498
NA	chr10	75702587	75702987	chr10	75636618	75644008	-58580	-2.32689	4.15e-06	2.07693	4.40382
NA	chr10	75839168	75839568	chr10	75831844	75834881	-4288	1.12606	0.0499833	4.05479	2.92874
NA	chr10	75926191	75926591	chr10	75896768	75921614	-4578	1.15054	0.0230587	4.33054	3.18
NA	chr10	76344599	76344999	chr10	76351253	76442912	6255	1.49498	0.00323999	6.35344	4.85846
NA	chr10	76541296	76541696	chr10	76545870	76562226	4175	-0.995002	0.00930209	4.21685	5.21185
NA	chr10	76623306	76623706	chr10	76575647	76590338	32969	1.59656	0.00268871	4.4393	2.84274
NA	chr10	76961756	76962156	chr10	77011994	77022214	-49839	1.90703	0.0026577	5.27283	3.3658
NA	chr10	77021522	77021922	chr10	77032738	77050432	-10817	-0.921479	0.0385572	3.95225	4.87373
NA	chr10	77519154	77519554	chr10	77486654	77515813	-3342	-1.06536	0.000920134	4.46612	5.53149
NA	chr10	77528481	77528881	chr10	77530347	77565674	-1467	-2.48581	1.15e-08	2.30387	4.78967
NA	chr10	77535567	77535967	chr10	77486654	77515813	-19755	-1.46497	0.00215608	3.06953	4.5345
NA	chr10	77626854	77627254	chr10	77606096	77618331	8524	-1.08663	0.00521683	3.89443	4.98106
NA	chr10	78092451	78092851	chr10	78069367	78079525	12927	-1.61703	0.000402903	2.95978	4.57681
NA	chr10	78284851	78285251	chr10	78186725	78244642	-40210	-0.929281	0.0250573	3.90624	4.83552
NA	chr10	78293582	78293982	chr10	78340149	78340207	46168	-1.91226	0.00281937	2.77767	4.68993
NA	chr10	78391946	78392346	chr10	78400361	78413043	8016	-1.06641	0.0141063	3.73477	4.80118
NA	chr10	78476760	78477515	chr10	78436746	78464948	-11813	-0.722631	0.0305211	5.29284	6.01547
NA	chr10	79068380	79068780	chr10	79034722	79035802	32579	-0.990353	0.033962	3.72016	4.71052
NA	chr10	79613930	79614330	chr10	79617937	79637918	3608	1.22928	0.0135785	5.93983	4.71055
NA	chr10	79689155	79689555	chr10	79682194	79688398	758	-1.88473	1.66e-05	2.93439	4.81912
NA	chr10	79854540	79854940	chr10	79860474	79874634	5535	2.65326	0.000316255	6.41567	3.7624
NA	chr10	79873401	79873801	chr10	79879666	79883172	-5866	-1.11486	0.00642313	3.78658	4.90144
NA	chr10	79921269	79921669	chr10	79910052	79916930	-4340	1.41284	0.00315213	4.7946	3.38176
NA	chr10	79960197	79960597	chr10	79927042	79955018	5180	1.16036	0.00645953	7.14964	5.98928
NA	chr10	80086354	80086754	chr10	80115802	80128512	-29049	1.27232	0.0472633	4.43803	3.16571
NA	chr10	80115741	80116141	chr10	80057013	80102702	-13040	2.6207	0.000903256	5.41848	2.79777
NA	chr10	80561378	80561778	chr10	80567120	80577296	5343	0.700502	0.0338994	7.24406	6.54355
NA	chr10	80577001	80577401	chr10	80583648	80590341	6248	2.30853	0.00118844	4.23752	1.92899
NA	chr10	80590463	80590863	chr10	80583648	80590341	-123	-0.700768	0.0378732	4.78768	5.48845
NA	chr10	80751502	80751902	chr10	80755205	80794347	-3304	-0.885662	0.0180643	4.21779	5.10345
NA	chr10	80792175	80792575	chr10	80796098	80798626	3524	1.64268	5.43e-05	5.75189	4.1092
NA	chr10	80807269	80807669	chr10	80808495	80813498	827	1.4233	0.000332738	6.31357	4.89027
NA	chr10	81036848	81037248	chr10	81028539	81033912	-2937	0.851069	0.0401417	6.28523	5.43416
NA	chr10	81129061	81129461	chr10	81105914	81124697	4365	0.851545	0.00623829	7.12721	6.27567
NA	chr10	81252948	81253348	chr10	81233162	81252123	826	-0.754814	0.0150046	5.06688	5.8217
NA	chr10	81254857	81255257	chr10	81257298	81262981	-2042	-1.23943	0.000838787	4.06927	5.30871
NA	chr10	8129984	8130384	chr10	8204752	8518825	74369	-2.33379	6.85e-08	2.74622	5.08
NA	chr10	81407447	81407847	chr10	81416239	81416297	8393	-0.864403	0.0114324	4.75488	5.61929
NA	chr10	81430379	81430779	chr10	81396190	81427173	-3207	2.18471	0.000904719	4.55051	2.3658
NA	chr10	81460847	81461247	chr10	81486458	81496363	25212	-1.57598	0.00163454	2.7823	4.35828
NA	chr10	81461956	81462356	chr10	81486458	81496363	24103	-0.694519	0.0336242	4.89473	5.58925
NA	chr10	81505423	81505823	chr10	81497744	81500137	-5287	-1.34644	1.38e-05	4.39585	5.74229
NA	chr10	81519614	81520014	chr10	81528731	81545046	8718	-0.963234	0.0450772	3.78538	4.74861
NA	chr10	81537206	81537925	chr10	81502313	81524225	-12982	-0.798614	0.0144603	5.11865	5.91727
NA	chr10	82048264	82048664	chr10	82128012	82153065	-79349	0.697483	0.0314399	7.16056	6.46308
NA	chr10	82178335	82178735	chr10	82128012	82153065	25271	0.563034	0.00252608	7.45173	6.88869
NA	chr10	82376503	82376903	chr10	82486532	82492618	109630	-0.945738	0.041923	3.71467	4.66041
NA	chr10	82780338	82780738	chr10	82748699	82764141	-16198	-1.11544	0.0143892	3.94118	5.05662
NA	chr15	76229130	76229530	chr15	76232994	76243440	3465	0.770295	0.0172494	5.55863	4.78833
NA	chr15	76251668	76252068	chr15	76246806	76249904	1765	1.15019	0.00601525	5.04654	3.89634
NA	chr10	82982390	82982790	chr10	82985496	83195891	-2707	-1.04678	0.0188566	4.28459	5.33136
NA	chr15	76317188	76317588	chr15	76327396	76330670	-9809	-0.793864	0.0423359	4.36874	5.1626
NA	chr10	84439940	84440340	chr10	84488292	84497676	-47953	1.39789	0.00087065	6.14079	4.7429
NA	chr10	84440871	84441271	chr10	84371318	84440471	-401	1.0536	0.00548748	7.18273	6.12913
NA	chr15	76796129	76796529	chr15	76852140	76871435	55612	1.38528	0.00629079	4.49338	3.1081
NA	chr10	84756123	84756523	chr10	84622436	84727178	28946	1.39725	0.00236612	4.72645	3.3292
NA	chr10	84760027	84760427	chr10	84622436	84727178	32850	1.3662	0.0232927	4.23195	2.86574
NA	chr10	85161901	85162301	chr10	85119432	85128027	-33875	-1.58764	0.0027454	3.24544	4.83308
NA	chr10	85185042	85185802	chr10	85119432	85128027	-57016	0.72553	0.0422868	7.48981	6.76428
NA	chr10	8535334	8535734	chr10	8204752	8518825	-16510	-1.1502	0.034111	3.33368	4.48388
NA	chr10	85387459	85387859	chr10	85131699	85185054	-202406	0.748282	0.0124628	7.24596	6.49768
NA	chr3	130796515	130796915	chr3	130726826	130730398	-66118	0.760422	0.0135821	5.84415	5.08372
NA	chr10	85598437	85598837	chr10	85871830	85889103	-272994	1.23704	0.0346992	4.18064	2.9436
NA	chr10	86022134	86022534	chr10	85959690	86011860	-10275	0.737084	0.0101559	7.1343	6.39722
NA	chr10	87058288	87058688	chr10	86841209	87007942	-50347	0.858416	0.017926	5.18924	4.33082
NA	chr10	88205393	88205793	chr10	88146991	88178395	26999	1.24155	0.0233969	4.53672	3.29517
NA	chr10	88336489	88336889	chr10	88379411	88447329	-42523	1.20901	0.0377797	4.22072	3.01171
NA	chr10	88356871	88357271	chr10	88379411	88447329	-22141	0.651264	0.024024	7.05659	6.40533
NA	chr10	88405470	88405870	chr10	88322803	88357075	-48396	-2.20201	6.76e-07	2.69444	4.89646
NA	chr10	89685664	89686064	chr10	89686362	89700866	-299	0.665312	0.0367085	6.86393	6.19862
NA	chr10	89747199	89747599	chr10	89711972	89732295	-14905	-0.888393	0.0124921	5.02605	5.91444
NA	chr10	91083005	91083405	chr10	90989310	91082743	-263	0.852676	0.0152254	6.67705	5.82438
NA	chr10	91170618	91171018	chr10	91147570	91170550	-69	1.13341	0.031138	4.3838	3.25039
NA	chr10	93083994	93084394	chr10	92775615	93081596	-2399	-1.54585	0.00248898	2.86434	4.41019
NA	chr10	93161117	93161517	chr10	93162784	93162903	-1268	3.27809	0.00127707	4.64398	1.36589
NA	chr10	93700828	93701228	chr10	93674217	93683322	-17507	0.6722	0.0406205	6.12003	5.44783
NA	chr10	93834070	93834470	chr10	93858489	93891202	24020	0.897943	0.00197284	6.82078	5.92283
NA	chr10	93908467	93908867	chr10	93858489	93891202	-17266	-0.891291	0.024024	4.41331	5.3046
NA	chr10	94036021	94036421	chr10	93961521	94035799	-223	1.20363	0.0222847	5.52129	4.31766
NA	chr10	94248201	94248601	chr10	94199008	94220948	27254	1.18545	0.0163389	4.50123	3.31578
NA	chr10	94865152	94865552	chr10	94688789	94790336	74817	-3.10315	8.93e-09	1.50704	4.61019
NA	chr10	94917394	94917794	chr10	94688789	94790336	127059	-1.04372	0.0182865	4.23467	5.2784
NA	chr10	95299782	95300182	chr10	95336275	95363216	-36094	-1.87325	0.000195733	3.7037	5.57695
NA	chr10	95300318	95300718	chr10	95336275	95363216	-35558	-3.17061	8.02e-11	1.71457	4.88518
NA	chr10	95514316	95514716	chr10	95515161	95545658	-446	0.73928	0.013826	6.09167	5.35239
NA	chr10	95514995	95515395	chr10	95480805	95501927	-13069	2.31696	0.000482475	5.11446	2.7975
NA	chr10	96324800	96325200	chr10	96226206	96248708	76093	-1.03207	0.0125223	3.76895	4.80102
NA	chr10	96328528	96328928	chr10	96226206	96248708	79821	-0.766936	0.0246091	4.97747	5.74441
NA	chr10	96515657	96516057	chr10	96617000	96622811	-100944	-1.33303	0.0171319	2.73805	4.07108
NA	chr10	96602065	96602465	chr10	96617000	96622811	-14536	-0.953998	0.0325529	3.88677	4.84077
NA	chr10	96656222	96656622	chr10	96617000	96622811	33412	-0.964405	0.0412426	3.66388	4.62828
NA	chr10	96826198	96826598	chr10	96617000	96622811	203388	1.00991	0.0195276	5.86036	4.85045
NA	chr10	98633495	98633895	chr10	98915151	99026143	-281257	-2.09111	9.9e-05	1.97991	4.07102
NA	chr10	98914617	98915017	chr10	98915151	99026143	-135	3.10592	0.00276496	4.03478	0.928863
NA	chr10	99416361	99416761	chr10	99263230	99267489	148873	-1.03495	0.00762344	4.44514	5.48009
NA	chr11	100582884	100583284	chr11	100574938	100581739	1146	0.857516	0.032685	5.15538	4.29787
NA	chr11	100584622	100585022	chr11	100574938	100581739	2884	0.932588	0.0063641	5.34283	4.41024
NA	chr11	100609964	100610364	chr11	100622954	100627602	-12591	0.927723	0.0200984	5.72932	4.8016
NA	chr11	100711904	100712304	chr11	100713849	100714575	-1546	0.801686	0.0219422	6.10199	5.3003
NA	chr11	100759624	100760024	chr11	100761692	100762931	1669	0.874134	0.0269173	5.63998	4.76584
NA	chr11	100904760	100905160	chr11	100859350	100885169	19592	-2.42081	1.92e-07	2.51454	4.93535
NA	chr11	101175720	101176120	chr11	101172997	101175443	-278	-1.06077	0.0210899	3.57444	4.63521
NA	chr11	101176146	101176546	chr11	101172997	101175443	-704	-1.33187	0.000896564	4.1884	5.52027
NA	chr11	101357417	101357817	chr11	101367715	101377903	-9899	-0.878153	0.0277997	4.22424	5.10239
NA	chr11	101642873	101643273	chr11	101627948	101636081	6793	-1.14249	0.0286198	3.14109	4.28358
NA	chr11	101785109	101785509	chr11	101732955	101767357	17753	0.574396	0.0136827	6.99449	6.42009
NA	chr11	101953305	101953705	chr11	101962457	101967015	8753	-1.00823	0.0220619	3.64626	4.65449
NA	chr11	102027085	102027485	chr11	101999652	102026955	-131	1.28113	0.0249695	4.26974	2.98861
NA	chr11	102097185	102097585	chr11	102099930	102101300	2346	-0.868527	0.040205	4.85873	5.72726
NA	chr11	102208332	102208732	chr11	102189698	102194081	14252	-1.63871	0.000340976	3.12788	4.76659
NA	chr11	102276479	102276879	chr11	102284819	102289427	-7941	0.915044	0.0352322	5.98595	5.0709
NA	chr11	102296811	102297211	chr11	102289299	102296629	-183	3.07503	0.00433207	4.00389	0.928863
NA	chr11	102399449	102399849	chr11	102402975	102407517	3127	1.63172	0.0137063	3.83214	2.20041
NA	chr11	102432201	102432601	chr11	102436980	102447663	4380	0.64716	0.00872134	6.96805	6.32089
NA	chr11	102604173	102604573	chr11	102619506	102624416	14934	-1.04412	0.0380962	4.07628	5.1204
NA	chr11	104000946	104001346	chr11	103966724	103985350	15597	-1.20659	0.0407625	3.41786	4.62444
NA	chr11	105181326	105181726	chr11	105126424	105141146	40181	3.4624	1.23e-05	4.82829	1.36589
NA	chr11	105959412	105959812	chr11	105965606	105985694	5795	-0.92212	0.0116956	5.05634	5.97846
NA	chr11	105967550	105968313	chr11	105975207	105989964	-6895	0.993011	0.00418361	5.79421	4.80119
NA	chr11	106007915	106008315	chr11	105994674	106005443	2473	2.08207	0.00553704	3.78293	1.70086
NA	chr11	106084456	106084856	chr11	106084901	106155434	-46	1.52472	0.040885	3.61123	2.0865
NA	chr11	106937444	106937844	chr11	106820063	106920715	-16730	0.882878	0.0200992	5.70117	4.8183
NA	chr11	107548197	107548597	chr11	107479527	107498036	50162	1.11264	0.0139967	5.63267	4.52003
NA	chr11	107668151	107668551	chr11	107637721	107637779	30373	-1.5292	0.000362361	3.35534	4.88453
NA	chr11	107793362	107793762	chr11	107703217	107716476	-76887	0.643256	0.0335641	6.41522	5.77196
NA	chr11	108068697	108069097	chr11	107996847	107996916	71782	-2.23863	0.000114609	1.88919	4.12782
NA	chr11	108235286	108235686	chr11	108395296	108414396	-159611	-0.990771	0.00706296	4.46018	5.45095
NA	chr11	108268594	108268994	chr11	108395296	108414396	-126303	-0.814071	0.0105606	5.21984	6.03392
NA	chr11	108920732	108921132	chr11	108425265	108860615	60118	3.20052	2.14e-05	5.04319	1.84267
NA	chr11	109331093	109331493	chr11	109346866	109353651	-15374	-0.964595	0.025869	3.75937	4.72396
NA	chr11	109366770	109367170	chr11	109354777	109363654	-3117	-0.941049	0.0205257	3.9974	4.93845
NA	chr11	109473633	109474033	chr11	109450855	109473596	-38	1.404	0.0151457	6.07336	4.66936
NA	chr11	109672004	109672404	chr11	109672925	109722256	522	-2.01668	4.37e-06	2.59947	4.61616
NA	chr11	109791921	109792321	chr11	109845877	109848476	-53557	-1.48655	0.00519748	3.26208	4.74863
NA	chr11	113194199	113194599	chr11	113203314	113209669	8716	-0.778578	0.0112725	5.06221	5.84079
NA	chr11	113362616	113363016	chr11	113203314	113209669	-152948	-0.864736	0.0138597	4.78606	5.6508
NA	chr11	113618983	113619383	chr11	113619480	113625366	-98	0.535919	0.00532385	7.43351	6.89759
NA	chr11	114446417	114447097	chr11	114668542	114672331	-221446	0.76832	0.0438497	5.9806	5.21228
NA	chr11	115337395	115337795	chr11	115307162	115332303	5093	-1.52966	0.000172539	3.34966	4.87932
NA	chr11	115365115	115365515	chr11	115381915	115396132	-16401	-1.84095	3.16e-05	3.10785	4.9488
NA	chr11	115869348	115869748	chr11	115824057	115855780	13569	-2.69715	5.61e-07	1.5864	4.28355
NA	chr11	116012260	116012660	chr11	115974724	116008411	3850	0.688599	0.00589699	6.92607	6.23747
NA	chr11	116138472	116138872	chr11	116142284	116168178	3413	0.706504	0.0435932	6.46342	5.75692
NA	chr11	116398131	116398531	chr11	116434093	116439077	-35563	-1.67007	2.6e-05	3.15428	4.82435
NA	chr11	116618908	116619308	chr11	116593686	116597680	21229	-2.96094	6.86e-09	1.58751	4.54845
NA	chr11	11715857	11716257	chr11	11800287	11808962	84031	-0.807716	0.00377218	5.20545	6.01317
NA	chr11	11718380	11718780	chr11	11800287	11808962	81508	-1.23613	0.00203466	3.67702	4.91315
NA	chr11	117199720	117200120	chr11	117115171	117159268	40453	0.880552	5.43e-05	6.76818	5.88763
NA	chr11	117321613	117322013	chr11	117331714	117362325	-9702	-1.16026	0.00443406	3.58268	4.74294
NA	chr11	11736754	11737154	chr11	11800287	11808962	63134	-0.893515	0.0194606	4.51846	5.41198
NA	chr11	117394433	117394833	chr11	117414388	117415368	-19556	1.42378	0.00336973	4.49294	3.06916
NA	chr11	117825627	117826027	chr11	117809666	117814286	11342	-0.825402	0.0108836	5.18033	6.00573
NA	chr11	117930642	117931042	chr11	117966086	117969366	35045	1.97894	0.0040809	4.62677	2.64784
NA	chr11	117949457	117949857	chr11	117966086	117969366	16230	1.61626	0.0002498	5.64684	4.03058
NA	chr11	11809030	11809430	chr11	11800287	11808962	-69	0.594431	0.0485917	6.98272	6.38829
NA	chr11	118105822	118106222	chr11	118164165	118212742	57944	-2.25156	7.91e-05	1.76856	4.02013
NA	chr11	118209728	118210128	chr11	118259652	118290244	49525	0.775284	0.0398195	5.2591	4.48382
NA	chr11	118355243	118355643	chr11	118332359	118342534	-12710	1.36008	0.0334969	5.53309	4.17301
NA	chr11	118739357	118739757	chr11	118988187	118992841	-248431	-2.75877	1.78e-07	2.42163	5.1804
NA	chr11	118998758	118999158	chr11	118988187	118992841	5918	-0.855417	0.0409276	4.00919	4.86461
NA	chr11	119022616	119023016	chr11	119023020	119031275	-5	0.704903	0.0460831	5.81662	5.11172
NA	chr11	119044017	119044417	chr11	119038435	119040913	-3105	-0.992314	0.0412426	3.76035	4.75266
NA	chr11	119159897	119160297	chr11	119154075	119154137	-5761	-1.40131	0.00129933	3.24649	4.6478
NA	chr11	119160440	119160840	chr11	119154075	119154137	-6304	-2.40914	1.35e-07	2.22067	4.62982
NA	chr11	119547172	119547572	chr11	119548629	119569046	-1058	1.27046	0.00988077	6.20298	4.93251
NA	chr11	119589133	119589773	chr11	119602904	119899591	-13132	-1.44865	0.00768644	3.70462	5.15327
NA	chr11	119671311	119671711	chr11	119548629	119569046	102266	-0.957449	0.000503413	5.14985	6.1073
NA	chr11	119913673	119914073	chr11	119602904	119899591	14083	0.532397	0.0173656	7.01857	6.48617
NA	chr11	120086162	120086562	chr11	120090521	120098731	3960	0.959018	0.00140732	6.60459	5.64557
NA	chr16	30673178	30673578	chr16	30599722	30602797	70382	1.45842	0.00422524	4.86667	3.40825
NA	chr11	121092816	121093216	chr11	121067402	121081139	-11678	-0.9674	0.0360667	3.71217	4.67957
NA	chr11	121558112	121558512	chr11	121510975	121519342	-38771	-0.842512	0.0487341	4.12192	4.96443
NA	chr11	121673336	121673736	chr11	121616207	121673151	-186	0.731625	0.0289984	6.63077	5.89915
NA	chr11	121706224	121706624	chr11	121616207	121673151	-33074	-0.902429	0.0253724	4.10834	5.01077
NA	chr11	17004664	17005377	chr11	17051933	17079372	-46557	-1.71218	4.61e-08	4.03817	5.75036
NA	chr11	17005437	17005837	chr11	17051933	17079372	-46097	-1.38445	0.00042099	3.91959	5.30404
NA	chr11	17007730	17008130	chr11	17051933	17079372	-43804	-1.23294	2.97e-05	4.89539	6.12833
NA	chr11	18014546	18014946	chr11	17953969	17959581	54966	1.16712	0.0364777	4.05064	2.88352
NA	chr11	19939224	19939624	chr11	20062303	20112951	122680	1.13202	0.0406649	4.27671	3.14469
NA	chr11	20201340	20201740	chr11	20227036	20249424	25297	3.62068	5.09e-07	5.3211	1.70041
NA	chr11	20205154	20205554	chr11	20227036	20249424	21483	1.42427	0.0257585	3.511	2.08673
NA	chr11	20400777	20401177	chr11	20302179	20332713	-68065	1.41849	0.0360203	4.06874	2.65025
NA	chr11	20741246	20741646	chr11	20823354	20831108	81709	2.58295	0.000545969	4.784	2.20104
NA	chr11	21192098	21192498	chr11	21091323	21150327	41772	-1.34137	0.00275546	3.13661	4.47798
NA	chr11	21223158	21223558	chr11	21239031	21321133	-15474	-2.04264	1.33e-05	2.86825	4.91088
NA	chr11	21241250	21241650	chr11	21321125	21370629	79476	-0.841811	0.0201903	4.71296	5.55477
NA	chr11	21242388	21242788	chr11	21321125	21370629	78338	-1.37072	0.00255455	3.80907	5.17979
NA	chr11	22512141	22512541	chr11	22005825	22286795	-225347	0.651894	0.0406734	6.88445	6.23255
NA	chr11	22848705	22849105	chr11	22899727	22982284	50623	-0.798064	0.0142358	4.90035	5.69841
NA	chr11	22849990	22850390	chr11	22899727	22982284	49338	-1.25871	0.00532788	3.77694	5.03566
NA	chr11	22853118	22853518	chr11	22899727	22982284	46210	-0.664588	0.0157068	5.4078	6.07239
NA	chr11	22855589	22855989	chr11	22899727	22982284	43739	-1.17934	0.0354624	4.07777	5.25711
NA	chr11	22891219	22891619	chr11	22899727	22982284	8109	1.22521	0.0360203	4.57426	3.34905
NA	chr11	22962108	22962508	chr11	22972004	22976496	-9497	-1.45633	4.87e-05	3.65149	5.10782
NA	chr11	30755197	30755597	chr11	30771774	30880361	-16178	1.3696	0.00124756	4.97961	3.61002
NA	chr11	30954482	30954882	chr11	30929783	30954131	-352	0.595299	0.00196046	7.4471	6.8518
NA	chr11	3104467	3104867	chr11	3124020	3131944	-19154	-0.948984	0.0231289	4.08204	5.03103
NA	chr11	3105435	3105835	chr11	3124020	3131944	-18186	-0.571454	0.0479298	6.25842	6.82987
NA	chr11	3184450	3184850	chr11	3202352	3244588	-17503	-0.792783	0.00432536	7.63416	8.42694
NA	chr11	3186791	3187191	chr11	3202352	3244588	-15162	-0.833331	0.0110112	7.34997	8.1833
NA	chr11	3187478	3187878	chr11	3202352	3244588	-14475	-0.94182	0.00325801	7.17491	8.11673
NA	chr11	3194509	3194909	chr11	3131849	3193463	-1047	-0.779738	0.0465633	7.07866	7.8584
NA	chr11	3195562	3195962	chr11	3131849	3193463	-2100	-0.848444	0.038701	7.24307	8.09151
NA	chr11	3198273	3198673	chr11	3202352	3244588	-3680	-0.57971	0.00847544	7.72755	8.30726
NA	chr11	3198740	3199140	chr11	3202352	3244588	-3213	-0.848407	0.00529133	7.12347	7.97188
NA	chr11	3199434	3199834	chr11	3202352	3244588	-2519	-1.30226	0.0186319	5.68542	6.98769
NA	chr11	32014828	32015228	chr11	31965632	31979651	35178	1.63551	0.000122794	4.95134	3.31583
NA	chr11	32544389	32544789	chr11	32522732	32527574	-16816	-0.985016	0.0284698	3.7622	4.74722
NA	chr11	32549074	32549474	chr11	32522732	32527574	-21501	-0.884935	0.0405674	3.82058	4.70551
NA	chr11	33201098	33201498	chr11	33211793	33513746	10296	1.22511	0.0195276	4.92691	3.7018
NA	chr11	33512886	33513286	chr11	33550780	33578957	37495	-0.946782	0.0338994	3.9339	4.88068
NA	chr11	34784599	34785309	chr11	34226820	34783905	-695	-1.26997	0.00236612	3.77424	5.0442
NA	chr11	35798485	35798885	chr11	35769494	35791285	7201	0.832089	0.0240927	6.16136	5.32928
NA	chr11	4160398	4160798	chr11	4141123	4160293	-106	0.663044	0.0210056	7.14623	6.48319
NA	chr11	4218149	4218549	chr11	4186832	4215505	2645	0.928312	0.0398038	6.88165	5.95334
NA	chr11	43377570	43377970	chr11	43374396	43374461	-3110	-1.95683	0.00103725	3.26559	5.22242
NA	chr11	43379320	43379720	chr11	43374396	43374461	-4860	-3.01351	0.00476879	1.6188	4.63231
NA	chr11	43380337	43380737	chr11	43374396	43374461	-5877	-4.12117	3.29e-21	1.65365	5.77482
NA	chr11	43382106	43382506	chr11	43374396	43374461	-7646	-4.90142	2.49e-15	-0.252794	4.64863
NA	chr11	43382868	43383268	chr11	43374396	43374461	-8408	-3.13142	7.82e-08	1.65365	4.78507
NA	chr11	43528252	43528652	chr11	43528748	43586999	-97	1.13632	8.43e-05	6.63071	5.49439
NA	chr11	43529164	43529564	chr11	43474305	43491525	37640	0.603647	0.00552175	7.42629	6.82265
NA	chr11	43682375	43682775	chr11	43730005	43747973	47231	0.946281	0.0466841	4.43025	3.48397
NA	chr16	76337022	76337422	chr16	76122612	76156086	180937	-1.96917	4.69e-09	3.75134	5.72051
NA	chr11	45944636	45945036	chr11	45945305	45955188	270	3.4432	0.000151688	4.09119	0.647989
NA	chr11	46126170	46126570	chr11	46127903	46147347	-1334	-2.41046	0.00173944	2.40684	4.81729
NA	chr11	46127501	46127901	chr11	46127903	46147347	-3	-2.18119	3.87e-05	3.0272	5.20839
NA	chr11	46166008	46166408	chr11	46170086	46170143	-3679	0.857393	0.00720977	5.86887	5.01148
NA	chr11	46299082	46299482	chr11	46325147	46389515	25666	0.897951	0.049638	4.81424	3.91629
NA	chr11	46361484	46361884	chr11	46404727	46407985	-42844	-1.34402	0.0170611	3.2108	4.55482
NA	chr11	46362416	46362816	chr11	46404727	46407985	-41912	-1.02947	0.00572076	4.3957	5.42517
NA	chr11	46393538	46393938	chr11	46325147	46389515	-4024	-1.69621	0.000119501	3.12162	4.81783
NA	chr11	46453559	46453959	chr11	46454930	46481254	-972	-2.41756	3.61e-05	2.11658	4.53414
NA	chr11	46455000	46455400	chr11	46436946	46442721	12280	-3.42218	2.88e-12	1.75498	5.17715
NA	chr11	46455645	46456045	chr11	46436946	46442721	12925	-4.66454	3.14e-12	0.161255	4.82579
NA	chr11	46461919	46462319	chr11	46436946	46442721	19199	-2.08952	8.58e-09	3.33608	5.4256
NA	chr11	4804126	4804526	chr11	4738820	4746778	-57349	-3.36406	1.67e-09	1.14802	4.51208
NA	chr11	4873961	4874361	chr11	4891344	4891402	-16984	0.753342	0.00389185	7.16584	6.4125
NA	chr11	48823993	48824393	chr11	48826137	48850195	-1745	-0.72003	0.0209645	5.60611	6.32614
NA	chr11	49175296	49175696	chr11	49160015	49160954	14343	-0.667538	0.0230133	5.25034	5.91788
NA	chr11	49250541	49250941	chr11	49280149	49281085	-29209	1.09222	0.0336816	7.02126	5.92904
NA	chr11	4947447	4947847	chr11	4895342	4928865	18583	3.78246	0.000194256	4.08134	0.298881
NA	chr11	49978265	49978665	chr11	50025330	50104759	-46666	-0.627899	0.0271232	5.64335	6.27125
NA	chr11	5005074	5005474	chr11	5054130	5065327	48657	-1.13477	0.0301145	3.62435	4.75912
NA	chr11	50291766	50292166	chr11	50293956	50325673	1791	2.97146	0.00175912	3.61945	0.647989
NA	chr11	50841250	50841650	chr11	50850684	50866208	-9035	0.658655	0.0313825	6.47995	5.82129
NA	chr11	50915747	50916147	chr11	50921785	50931635	5639	0.850702	4.49e-05	7.10709	6.25638
NA	chr11	50931188	50931588	chr11	50898711	50916176	-15013	0.503479	0.0479337	7.37721	6.87374
NA	chr11	51290263	51290663	chr11	51263113	51281770	8494	1.24825	0.00444708	4.83072	3.58247
NA	chr11	51644139	51644539	chr11	51650953	51657681	-6415	0.806921	0.0285622	6.42559	5.61867
NA	chr11	52004295	52004695	chr11	51985145	52000466	-3830	0.613141	0.0204762	6.93198	6.31884
NA	chr11	52109279	52109679	chr11	52126745	52126836	-17067	-1.15678	0.0150517	3.2839	4.44068
NA	chr16	93391998	93392398	chr16	93396814	93458872	4417	-1.26914	0.0353341	3.5983	4.86744
NA	chr11	52346566	52346966	chr11	52360861	52389397	-13896	-1.05317	0.00333692	4.21349	5.26666
NA	chr11	52765721	52766121	chr11	53111450	53120056	345330	1.58115	0.0188391	3.74427	2.16311
NA	chr11	52987028	52987428	chr11	53111450	53120056	124023	1.36467	0.0102825	4.49227	3.1276
NA	chr11	53456897	53457297	chr11	53433285	53437902	18996	1.21959	0.00181087	5.77526	4.55567
NA	chr11	53463575	53463975	chr11	53476577	53480195	12603	2.72284	7.25e-07	4.80957	2.08673
NA	chr11	53470190	53470590	chr11	53457204	53467766	2425	-0.971724	0.0250643	3.79417	4.76589
NA	chr11	53479910	53480310	chr11	53457204	53467766	12145	0.961528	0.0153803	5.65496	4.69344
NA	chr11	53605527	53605927	chr11	53567368	53604246	1282	1.54412	9.08e-05	4.95433	3.41022
NA	chr11	53636294	53636694	chr11	53631322	53634702	-1593	1.03968	0.0303769	5.10983	4.07015
NA	chr11	53806218	53806618	chr11	53770013	53778374	27845	-4.22778	2.3e-11	0.161255	4.38904
NA	chr11	53841661	53842061	chr11	53864541	53891703	22481	-1.05397	0.0231731	3.80828	4.86225
NA	chr11	54068595	54068995	chr11	54100923	54131667	-31929	1.35618	0.00559582	5.10342	3.74724
NA	chr11	54100790	54101190	chr11	54054927	54069017	-31774	1.74278	0.00191075	4.51622	2.77344
NA	chr11	54169472	54169872	chr11	54177771	54213288	7900	-3.21199	1.79e-08	1.00381	4.21581
NA	chr11	54246718	54247118	chr11	54247269	54249899	152	-1.92889	0.000570595	1.97991	3.9088
NA	chr11	54438089	54438489	chr11	54370651	54426790	11300	3.72528	0.000181544	4.37296	0.647682
NA	chr11	54596720	54597120	chr11	54438178	54518241	78480	1.13863	0.00620572	4.96569	3.82706
NA	chr11	54608019	54608419	chr11	54438178	54518241	89779	1.41978	0.0483756	4.07018	2.6504
NA	chr11	54794688	54795088	chr11	54717414	54787703	-6986	-1.00795	0.0472937	3.26014	4.26809
NA	chr11	54971769	54972169	chr11	54978952	55033471	6784	-0.999883	0.0193403	3.64861	4.6485
NA	chr11	55026034	55026820	chr11	55049737	55078131	22918	-1.52958	9.94e-07	4.05308	5.58266
NA	chr11	55073580	55073980	chr11	55097984	55113028	-24005	1.49801	0.0435925	3.58897	2.09096
NA	chr11	5741212	5741612	chr11	5713416	5741176	-37	1.1913	0.000576985	6.34503	5.15374
NA	chr11	57911673	57912073	chr11	57828712	57832147	-79527	-1.15811	0.0152323	3.36938	4.52749
NA	chr11	5837479	5837879	chr11	5861865	5872248	-23987	0.812903	0.00549812	6.86601	6.05311
NA	chr11	58640348	58640748	chr11	58625072	58626044	-14305	1.17094	0.0233018	4.79297	3.62204
NA	chr11	59404149	59404849	chr11	59407140	59450034	2292	-5.61973	7.48e-14	-0.252794	5.36693
NA	chr17	23739943	23740343	chr17	23741198	23745829	856	0.790025	0.00401736	6.91592	6.12589
NA	chr11	59661964	59662364	chr11	59662494	59780860	-131	0.643552	0.0244209	6.82836	6.1848
NA	chr11	59787137	59787537	chr11	59791407	59809601	3871	1.71315	0.000465827	6.10929	4.39615
NA	chr11	60036125	60036525	chr11	60105012	60199195	-68488	1.85197	0.00759858	3.38852	1.53655
NA	chr11	60185813	60186213	chr11	60199083	60220627	12871	1.57488	0.000437766	4.71753	3.14265
NA	chr11	61563951	61564351	chr11	61505143	61512931	51021	-1.39438	2.42e-05	4.11631	5.51069
NA	chr11	61579025	61579425	chr11	61505143	61512931	66095	0.887652	0.0455414	5.61809	4.73044
NA	chr11	61596446	61596846	chr11	61517248	61579687	-16760	-1.30065	0.0113982	3.18334	4.48399
NA	chr11	61602958	61603358	chr11	61517248	61579687	-23272	-0.820715	0.0165465	4.72831	5.54902
NA	chr11	61609418	61609818	chr11	61517248	61579687	-29732	-1.65766	0.000240619	2.89788	4.55554
NA	chr11	61645331	61645731	chr11	61653320	61672777	-7590	-0.67811	0.045153	5.36802	6.04613
NA	chr11	61650670	61651070	chr11	61653320	61672777	-2251	-1.2135	0.0364777	2.96776	4.18126
NA	chr11	61658788	61659188	chr11	61672781	61720799	13594	-1.12668	0.000698695	4.41438	5.54107
NA	chr11	62457226	62457626	chr11	62458459	62513900	-834	2.94645	7.04e-05	3.87481	0.928357
NA	chr11	62543961	62544361	chr11	62524943	62539261	-4701	-1.34447	0.0383914	2.96556	4.31003
NA	chr11	62731398	62731798	chr11	62711485	62729093	-2306	0.603134	0.0175968	7.53273	6.9296
NA	chr11	62749523	62749923	chr11	62711485	62729093	-20431	-0.857666	0.021862	4.93462	5.79229
NA	chr11	63976743	63977143	chr11	63964225	63968040	8704	-1.24425	0.0276628	2.97448	4.21874
NA	chr11	63989222	63989622	chr11	63964225	63968040	21183	-0.799614	0.0303537	4.6813	5.48091
NA	chr11	64015245	64015645	chr11	63964225	63968040	47206	0.956465	0.0118271	5.41918	4.46271
NA	chr11	64436229	64436629	chr11	64079483	64083259	352971	1.62225	0.0176607	3.92478	2.30253
NA	chr11	6521797	6522197	chr11	6506547	6520958	-840	-1.40196	0.00220403	3.0609	4.46286
NA	chr11	65769757	65770157	chr11	65734732	65734832	-34926	1.52227	0.00467921	4.2706	2.74833
NA	chr11	67025066	67025466	chr11	67037879	67052618	12414	0.753081	0.0223115	6.02068	5.2676
NA	chr11	67564252	67564652	chr11	67586499	67688992	-21848	-1.07988	0.0065666	3.91647	4.99635
NA	chr11	67588883	67589283	chr11	67596554	67688992	-7272	-1.25144	0.0247114	4.21188	5.46333
NA	chr11	67608228	67608628	chr11	67695325	67703355	-86698	-1.79479	5.43e-05	2.95317	4.74796
NA	chr11	67921596	67921996	chr11	67924805	67965642	2810	1.17657	0.00242331	5.24651	4.06995
NA	chr11	68270890	68271290	chr11	68220891	68221011	49880	1.80387	7.01e-06	5.4911	3.68722
NA	chr11	68400183	68400583	chr11	68209363	68386826	-13358	1.36076	0.00189109	5.2472	3.88644
NA	chr11	68441064	68441464	chr11	68209363	68386826	-54239	-1.17787	0.0174706	3.22698	4.40485
NA	chr11	68445721	68446121	chr11	68503018	68552695	-56898	-1.79628	0.000835583	2.54278	4.33906
NA	chr11	69060409	69060809	chr11	69045636	69051664	8746	0.826135	0.0245176	7.08559	6.25945
NA	chr11	69073106	69073506	chr11	69059774	69061576	11531	-1.13423	0.0114905	4.19288	5.32711
NA	chr11	69415650	69416050	chr11	69398517	69413675	-1976	0.842713	0.0074869	6.40836	5.56564
NA	chr11	69948158	69948558	chr11	69936327	69941601	6558	-0.485996	0.0429244	6.20964	6.69564
NA	chr11	70214298	70214698	chr11	70216791	70220994	2094	1.32253	0.0198495	5.83706	4.51453
NA	chr11	70459370	70459770	chr11	70451930	70453726	5645	0.685093	0.0430943	6.08296	5.39787
NA	chr11	70654177	70654577	chr11	70657175	70662513	-2599	1.63781	0.0141733	5.92336	4.28555
NA	chr11	70762547	70762947	chr11	70764446	70772928	-1500	-1.14796	0.000527622	4.48422	5.63218
NA	chr11	72441271	72441671	chr11	72435525	72438404	2868	-0.385604	0.0482871	7.1975	7.58311
NA	chr11	72607329	72607729	chr11	72498155	72550246	-57084	1.55473	0.0236398	5.86501	4.31028
NA	chr11	72946360	72946760	chr11	72961168	72993043	-14409	-0.72803	0.0214479	5.40026	6.12829
NA	chr11	73049017	73049417	chr11	73019007	73042065	6953	-1.09299	0.0203729	3.47525	4.56825
NA	chr11	73090672	73091072	chr11	73047866	73083579	7094	0.698412	0.025687	7.12964	6.43123
NA	chr11	73096005	73096405	chr11	73047866	73083579	12427	-1.07177	0.0102315	3.9082	4.97997
NA	chr11	73132304	73132704	chr11	73135483	73138294	2780	-2.13168	6.02e-07	2.62789	4.75957
NA	chr11	73133096	73133496	chr11	73135483	73138294	1988	-1.48512	2.04e-05	4.13149	5.61661
NA	chr11	73160326	73160726	chr11	73090594	73147449	12878	1.56077	0.00293483	4.51137	2.95061
NA	chr11	73176433	73176833	chr11	73177082	73182046	-250	0.955715	0.014787	7.12302	6.1673
NA	chr11	74559696	74560096	chr11	74619604	74641516	-59509	-4.57224	1.23e-09	-0.252794	4.31944
NA	chr11	74568214	74568614	chr11	74619604	74641516	-50991	-1.58625	5.13e-05	3.45962	5.04587
NA	chr11	74572284	74572684	chr11	74619604	74641516	-46921	-0.638936	0.0403824	6.63517	7.2741
NA	chr11	74574905	74575305	chr11	74619604	74641516	-44300	-2.27961	9.08e-06	2.20674	4.48636
NA	chr11	74575546	74575946	chr11	74619604	74641516	-43659	-1.78171	0.000335026	2.90374	4.68544
NA	chr11	74896252	74897040	chr11	74898079	74909340	-1040	1.04681	0.00540376	6.44732	5.40051
NA	chr11	75269160	75269560	chr11	75193992	75267762	1399	-1.08469	0.0332125	3.48992	4.57461
NA	chr11	75510411	75510811	chr11	75486776	75509447	965	0.670951	0.0441686	6.88097	6.21002
NA	chr11	75594506	75594906	chr11	75599645	75600231	4740	1.27033	0.0193819	4.39554	3.12521
NA	chr11	75984426	75984826	chr11	75999911	76003569	-15086	1.33865	0.0263632	3.93498	2.59633
NA	chr11	75989436	75989836	chr11	75999911	76003569	-10076	1.44869	0.00380664	4.4395	2.99081
NA	chr11	75999732	76000132	chr11	76019194	76027782	19063	1.06992	0.0182388	5.74302	4.6731
NA	chr11	76589639	76590039	chr11	76416731	76577739	-11901	-1.93369	0.000865941	2.09906	4.03275
NA	chr11	76666369	76666769	chr11	76672469	76673676	-5701	0.992265	0.0203168	5.79914	4.80687
NA	chr11	76945509	76945909	chr11	76904544	76916586	28924	0.471133	0.0152524	7.39424	6.92311
NA	chr11	77766381	77766781	chr11	77777234	77865988	-10454	1.09119	0.000121382	6.50535	5.41416
NA	chr11	78188829	78189229	chr11	78193391	78205763	-4163	1.46351	0.00414913	6.59457	5.13107
NA	chr11	78512330	78512730	chr11	78507054	78512168	-163	0.739752	0.0439545	6.90466	6.1649
NA	chr11	79129457	79129857	chr11	79013439	79059836	-69622	-0.859966	0.0153707	4.58418	5.44415
NA	chr11	79141925	79142325	chr11	79013439	79059836	-82090	-2.21558	1.21e-05	3.08199	5.29757
NA	chr11	79146365	79146765	chr11	79013439	79059836	-86530	1.24984	0.000524984	5.95543	4.70559
NA	chr11	79711311	79711711	chr11	79711968	79712034	-258	3.71051	6e-08	5.50576	1.79525
NA	chr11	79992996	79993396	chr11	79933955	79962387	-30610	0.866222	0.027277	5.52139	4.65517
NA	chr11	80779441	80779841	chr11	80810414	80822033	-30574	1.23123	0.0288672	5.57409	4.34285
NA	chr11	82203572	82203972	chr11	82176665	82179812	-23761	-1.00847	0.0270125	4.23462	5.2431
NA	chr11	82206082	82206482	chr11	82176665	82179812	-26271	-1.05959	0.00383577	4.09458	5.15417
NA	chr11	82931659	82932059	chr11	82942340	82960681	10282	3.4206	0.000508656	3.71948	0.298881
NA	chr11	82932563	82932963	chr11	82942340	82960681	9378	2.9593	0.000119709	4.32519	1.36589
NA	chr11	82961907	82962307	chr11	82942340	82960681	-1227	0.835318	0.0270667	5.8368	5.00148
NA	chr11	83527097	83527497	chr11	83511678	83522099	-4999	-3.29836	5.4e-16	2.4914	5.78976
NA	chr11	83528196	83528596	chr11	83511678	83522099	-6098	-3.18241	2.39e-17	2.981	6.1634
NA	chr11	83529755	83530155	chr11	83511678	83522099	-7657	-2.61447	1.35e-15	3.51703	6.1315
NA	chr11	83536679	83537079	chr11	83525778	83530518	-6162	-0.998696	0.00532788	4.32602	5.32472
NA	chr17	47269278	47269678	chr17	47368886	47378679	-99209	-1.49392	0.000232474	3.85205	5.34597
NA	chr17	47293382	47293782	chr17	47368886	47378679	-75105	-0.966165	0.0302278	3.6958	4.66197
NA	chr17	47410175	47410575	chr17	47412733	47414711	2159	1.92723	0.000235863	4.49857	2.57134
NA	chr11	83629534	83629934	chr11	83582060	83623693	5842	-5.09426	3.8e-17	-0.252794	4.84147
NA	chr11	83648857	83649257	chr11	83662583	83664683	-13327	-1.88821	4.39e-05	3.47662	5.36483
NA	chr11	83663624	83664024	chr11	83647842	83649378	-14247	-2.8419	2.4e-12	2.78658	5.62848
NA	chr11	83753877	83754277	chr11	83746939	83752646	1232	0.578596	0.0278166	7.49243	6.91384
NA	chr11	83789382	83789782	chr11	83753636	83783754	5629	-0.735392	0.0333282	5.1165	5.8519
NA	chr11	84066235	84066635	chr11	84078919	84129568	12285	-0.912638	0.0372706	4.14176	5.0544
NA	chr11	84519690	84520090	chr11	84525659	84535831	-5570	-1.60536	0.0108063	1.97991	3.58527
NA	chr11	84828616	84829016	chr11	84829177	84830868	-162	0.795593	0.00160899	7.05059	6.255
NA	chr11	84879619	84880019	chr11	84880219	84911131	-201	0.981905	0.00801978	6.77124	5.78934
NA	chr11	85311236	85311636	chr11	85353163	85826058	-41528	1.87166	3.87e-05	5.62161	3.74995
NA	chr11	86061442	86061842	chr11	86002657	86024350	-37093	-4.81564	6.26e-12	-0.252794	4.56284
NA	chr11	8624477	8624877	chr11	8993136	9011191	368260	2.82896	4.15e-06	4.19485	1.36589
NA	chr11	86606362	86606762	chr11	86584066	86584158	-22205	-1.10235	0.023711	3.69283	4.79518
NA	chr11	8664511	8664911	chr11	8993136	9011191	328226	1.17112	0.0168676	4.90573	3.73461
NA	chr11	86648157	86648557	chr11	86683982	86692323	-35426	-4.35351	1.42e-09	-0.252794	4.10072
NA	chr11	86717842	86718242	chr11	86684080	86692457	25386	1.27018	0.00789566	5.21928	3.9491
NA	chr11	87639154	87639554	chr11	87592216	87616296	22859	1.36742	0.000172424	6.58773	5.22031
NA	chr11	87778510	87778910	chr11	87793783	87804412	-14874	3.373	9.57e-06	3.67188	0.298881
NA	chr11	87947912	87948312	chr11	87979524	87986585	31213	1.32192	0.00893214	4.18305	2.86113
NA	chr11	87968523	87968923	chr11	87979524	87986585	10602	-1.54656	0.00156777	2.7861	4.33266
NA	chr11	88103025	88103425	chr11	88098057	88100107	2919	-4.51782	1.22e-12	0.131627	4.64944
NA	chr11	88581664	88582064	chr11	88619250	88623426	-37187	-1.54395	0.000164083	3.17368	4.71763
NA	chr11	89024339	89024739	chr11	88999402	89020293	4047	1.52508	0.0177109	3.97856	2.45348
NA	chr11	93885403	93886171	chr11	93886206	93946985	-36	0.735884	0.0472998	7.04088	6.305
NA	chr11	94273763	94274163	chr11	94291138	94321911	16976	-0.810359	0.0380295	4.21037	5.02072
NA	chr11	94491204	94491604	chr11	94478903	94485310	-5895	1.91981	0.000268757	4.565	2.64519
NA	chr11	95121505	95121905	chr11	95140446	95145801	18542	1.37246	0.00205901	4.97015	3.5977
NA	chr11	95150630	95151030	chr11	95140446	95145801	-4830	2.07103	6.85e-05	4.46874	2.39772
NA	chr11	95728835	95729235	chr11	95723585	95726773	2063	0.731416	0.0167265	6.12657	5.39516
NA	chr11	96005825	96006225	chr11	96024544	96030828	-18320	1.10881	0.0418482	5.85246	4.74365
NA	chr11	96203138	96203538	chr11	96194360	96196599	6540	-0.920913	0.00285373	5.16593	6.08685
NA	chr11	96294798	96295198	chr11	96299170	96301569	-3973	-0.796993	0.0321617	5.08304	5.88003
NA	chr11	96353289	96353689	chr11	96323125	96347930	5360	1.45487	0.00630411	4.3182	2.86334
NA	chr11	96977371	96977771	chr11	96944145	96965060	12312	2.65667	0.00109363	5.70775	3.05108
NA	chr11	97101844	97102244	chr11	97050627	97068904	32941	-1.34618	0.00594643	3.25637	4.60255
NA	chr17	63921626	63922026	chr17	63937971	64139496	-15946	1.25864	0.031462	4.05368	2.79504
NA	chr17	64242983	64243383	chr17	64281005	64331883	37623	1.07381	0.0291614	4.60208	3.52827
NA	chr17	65772136	65772536	chr17	65783354	65841926	-10819	0.710272	0.0471329	6.4648	5.75452
NA	chr17	65783810	65784210	chr17	65651725	65772752	-11059	0.926605	0.0138439	6.37111	5.44451
NA	chr17	65884633	65885033	chr17	65923064	65951187	38032	2.20317	0.0139799	3.7966	1.59343
NA	chr17	66076740	66077140	chr17	66078794	66101559	1655	2.13785	0.00205103	5.68088	3.54303
NA	chr17	6660542	6660942	chr17	6646605	6655939	-4604	-0.88052	0.0350574	3.92118	4.8017
NA	chr11	97143198	97143598	chr11	97146363	97146419	2766	-0.860395	0.00795491	5.25468	6.11507
NA	chr11	97145576	97145976	chr11	97146363	97146419	388	-1.36351	1.8e-05	4.68517	6.04867
NA	chr11	97187366	97187766	chr11	97205855	97280576	18090	2.17756	0.00248667	5.98738	3.80982
NA	chr11	97546557	97546957	chr11	97450159	97502400	44158	1.63413	0.000319684	5.79781	4.16368
NA	chr11	97628618	97629018	chr11	97598510	97622893	5726	3.70451	2.24e-05	4.0034	0.298881
NA	chr11	97629039	97629439	chr11	97598510	97622893	6147	1.81764	0.0242777	5.47925	3.66162
NA	chr11	97822378	97822778	chr11	97840779	97843043	-18002	-2.1396	1.15e-05	2.61313	4.75273
NA	chr11	98051673	98052073	chr11	98026709	98030493	21181	-1.2189	0.00703195	3.65035	4.86926
NA	chr11	98294800	98295200	chr11	98325416	98329645	30217	1.32818	0.0257069	4.97598	3.6478
NA	chr11	98327198	98327598	chr11	98348405	98357796	-20808	1.10245	0.0114506	4.96583	3.86337
NA	chr11	98336918	98337318	chr11	98325416	98329645	-7274	-1.52286	0.00170651	2.83367	4.35653
NA	chr11	98471943	98472343	chr11	98446833	98455373	16571	-1.62165	4.29e-05	3.32891	4.95056
NA	chr11	98475215	98475615	chr11	98446833	98455373	19843	-3.36927	4.38e-10	2.4155	5.78477
NA	chr11	98476762	98477162	chr11	98446833	98455373	21390	-1.71383	0.000507532	4.03516	5.74899
NA	chr11	98509884	98510284	chr11	98551096	98558665	-40813	-2.07021	9.07e-06	2.70673	4.77693
NA	chr11	98602124	98602524	chr11	98598290	98599586	2539	-1.22746	0.0042256	3.59169	4.81916
NA	chr11	98709364	98709764	chr11	98701312	98703629	5736	1.2798	0.0141334	4.33054	3.05074
NA	chr11	98795109	98795509	chr11	98795768	98807859	-260	4.00271	1.78e-06	4.6507	0.647989
NA	chr11	98795575	98795975	chr11	98798308	98810089	2334	2.72451	0.0145576	4.42537	1.70086
NA	chr11	98947037	98947437	chr11	98960470	98974942	-13034	-1.10054	0.00607874	3.67754	4.77807
NA	chr11	98953262	98953662	chr11	98960470	98974942	-6809	-1.18255	0.00852127	3.39973	4.58229
NA	chr11	98954530	98954930	chr11	98960470	98974942	-5541	-1.35398	0.00781614	3.31842	4.6724
NA	chr11	98962232	98962632	chr11	98982179	98983016	19548	-1.33265	0.000955931	4.69026	6.0229
NA	chr11	99041336	99041736	chr11	98992946	99024189	-17148	1.68379	1.57e-05	6.08701	4.40322
NA	chr11	99124981	99125381	chr11	99144198	99155077	18818	-1.02765	0.0110112	3.95225	4.97989
NA	chr12	100200040	100200440	chr12	100187967	100193538	6503	2.44033	6.96e-05	5.36926	2.92893
NA	chr12	100480307	100480707	chr12	100548439	100725120	67733	-2.68034	1.59e-07	1.71659	4.39693
NA	chr12	100519053	100519453	chr12	100548439	100725120	28987	-1.88472	3.87e-05	2.67076	4.55548
NA	chr12	100779070	100779470	chr12	100548439	100725120	-53951	0.577487	0.0317174	7.26547	6.68798
NA	chr12	100854115	100854515	chr12	100876681	100899524	22167	-1.27639	0.0248731	2.93855	4.21494
NA	chr12	100876741	100877141	chr12	100779122	100872610	4132	-1.16031	0.00205901	3.96526	5.12558
NA	chr12	100985187	100985587	chr12	101021672	101021768	36086	-1.01126	0.0179103	3.61856	4.62982
NA	chr12	100992717	100993117	chr12	101021672	101021768	28556	-1.07461	0.0019079	4.20504	5.27965
NA	chr12	100993859	100994259	chr12	101021672	101021768	27414	-0.701501	0.0379269	4.96306	5.66456
NA	chr12	100995981	100996381	chr12	101021672	101021768	25292	-2.28245	4.98e-09	2.82967	5.11211
NA	chr12	100996482	100996882	chr12	101021672	101021768	24791	-1.18494	0.00540877	3.45095	4.63589
NA	chr12	101009240	101009640	chr12	101021672	101021768	12033	-1.78263	4.73e-05	2.99424	4.77686
NA	chr12	101012050	101012450	chr12	101021672	101021768	9223	-0.788748	0.0040465	5.38361	6.17236
NA	chr12	101897062	101897462	chr12	101918900	101958243	21439	-0.968501	0.0054118	4.7661	5.7346
NA	chr12	102697560	102697960	chr12	102684927	102685020	-12541	-1.23091	0.0070074	3.54119	4.7721
NA	chr12	102945674	102946074	chr12	102948858	103183997	-2785	-1.21785	0.00334551	3.88455	5.1024
NA	chr12	103059187	103059587	chr12	103196907	103242146	137321	-4.58038	4.96e-15	0.131627	4.712
NA	chr12	103325150	103325550	chr12	103314958	103317065	8086	1.50222	0.0357271	4.88065	3.37844
NA	chr12	104061791	104062191	chr12	104077958	104086920	-15768	-1.89401	1.56e-05	2.90842	4.80243
NA	chr12	105000886	105001286	chr12	104929932	104998677	-2210	-0.944217	0.00683279	4.48216	5.42638
NA	chr12	105021817	105022217	chr12	105030616	105032279	8400	-0.787465	0.0151382	5.10891	5.89638
NA	chr12	105784622	105785022	chr12	105705981	105782447	2176	2.56405	0.00311206	5.67451	3.11047
NA	chr12	106008391	106008791	chr12	106010262	106077410	-1472	-3.12385	4.69e-09	1.75694	4.88079
NA	chr12	106008808	106009208	chr12	106010262	106077410	-1055	-2.51167	5.11e-06	1.98653	4.4982
NA	chr12	106289078	106289478	chr12	106442651	106447666	153174	0.884361	0.00846439	5.64258	4.75822
NA	chr12	106379059	106379459	chr12	106442651	106447666	63193	0.688652	0.0428669	6.04464	5.35599
NA	chr12	106583163	106583563	chr12	106685606	106716324	102044	1.08152	0.0412408	4.207	3.12548
NA	chr12	106658398	106658798	chr12	106685606	106716324	26809	1.03725	0.00922627	4.93229	3.89504
NA	chr12	107047008	107047408	chr12	106685606	106716324	-330685	-0.595406	0.0149434	6.29827	6.89368
NA	chr12	107123905	107124305	chr12	106685606	106716324	-407582	-0.887659	0.0109563	4.97833	5.86599
NA	chr12	107126070	107126470	chr12	106685606	106716324	-409747	-0.852163	0.0299001	4.53196	5.38412
NA	chr12	107127571	107127971	chr12	106685606	106716324	-411248	-1.59122	0.00408889	3.10569	4.69691
NA	chr12	107129344	107129744	chr12	106685606	106716324	-413021	-0.788588	0.0078227	5.22953	6.01812
NA	chr12	107133622	107134022	chr12	106685606	106716324	-417299	-0.919041	0.0346426	3.97678	4.89582
NA	chr12	107921813	107922213	chr12	108106430	108179284	184218	-0.860915	0.0217359	4.16035	5.02126
NA	chr12	107927150	107927550	chr12	108106430	108179284	178881	-1.33415	4.49e-05	4.2045	5.53865
NA	chr12	107929161	107929561	chr12	108106430	108179284	176870	-1.11543	0.0273831	3.49246	4.60788
NA	chr12	108098330	108098730	chr12	108106430	108179284	7701	1.502	0.0152844	4.43278	2.93078
NA	chr12	108103459	108103859	chr12	108106430	108179284	2572	1.3665	0.0164153	3.87675	2.51025
NA	chr12	108178819	108179219	chr12	108179737	108203359	-519	4.128	8.69e-06	4.77599	0.647989
NA	chr12	108701972	108702372	chr12	108554719	108688515	13458	0.787011	0.0151382	6.17476	5.38775
NA	chr12	109053255	109053655	chr12	108894271	109028452	24804	3.32573	1.32e-08	4.55474	1.22901
NA	chr12	109067503	109067903	chr12	108894271	109028452	39052	0.973026	0.0175428	5.88487	4.91184
NA	chr12	110695985	110696385	chr12	110667688	110682619	-13367	4.25014	0.000262354	5.54921	1.29908
NA	chr12	111143118	111143518	chr12	111159849	111184491	16332	1.19542	0.0407396	3.99039	2.79497
NA	chr12	111150111	111150511	chr12	111159849	111184491	9339	-0.996004	0.033494	3.51761	4.51361
NA	chr12	111182114	111182514	chr12	111039797	111113386	68729	-1.62619	0.00028222	3.72348	5.34967
NA	chr12	111274517	111274917	chr12	111166369	111267155	7363	3.42321	0.000693276	4.07089	0.647682
NA	chr12	111758363	111758763	chr12	111758848	111794899	-86	0.79976	0.0246028	7.45805	6.65829
NA	chr12	111814378	111814778	chr12	111803191	111813879	-500	1.08333	0.00331146	6.4597	5.37637
NA	chr18	23954432	23954832	chr18	23989633	24005371	-34802	0.808472	0.0257721	7.33482	6.52635
NA	chr12	11266051	11266451	chr12	11240925	11265787	-265	2.86373	0.000751356	4.836	1.97227
NA	chr12	112854724	112855124	chr12	112820234	112829389	-25336	-0.65242	0.037436	5.4192	6.07162
NA	chr12	112877104	112877504	chr12	112850875	112860916	-16189	-0.653618	0.000635324	6.5382	7.19182
NA	chr12	112914540	112914940	chr12	112920482	112920541	5543	1.11589	0.0352177	4.4976	3.38171
NA	chr12	112950196	112950596	chr12	112934290	112942142	-8055	0.881973	0.0295	6.51485	5.63288
NA	chr12	112959278	112959678	chr12	112959861	113000621	184	0.798099	0.00842926	6.2823	5.4842
NA	chr12	113000401	113000801	chr12	113014507	113074401	-13707	2.25807	7e-05	5.54344	3.28538
NA	chr12	113058821	113059221	chr12	113074501	113088914	-15281	-1.16473	0.000128757	4.63877	5.8035
NA	chr12	113466524	113466924	chr12	113489564	113491835	-22641	1.46441	0.0157647	3.89046	2.42605
NA	chr12	114991127	114991527	chr12	114513634	114513694	-477434	-1.56248	0.00105996	2.92147	4.48395
NA	chr12	115264759	115265159	chr12	115695719	115695794	430561	1.03672	0.0321093	4.98702	3.9503
NA	chr12	115623156	115623556	chr12	115695719	115695794	72164	-1.18701	0.0462674	3.19952	4.38653
NA	chr12	116262909	116263309	chr12	116281221	116373098	-17913	0.680567	0.0488633	5.89234	5.21177
NA	chr12	117844110	117844510	chr12	117877981	118199043	33472	0.637115	0.019256	6.62726	5.99015
NA	chr12	118298761	118299161	chr12	117877981	118199043	-99719	-0.747621	0.010072	5.39919	6.14681
NA	chr12	118390646	118391046	chr12	118231685	118301440	-89207	-1.13602	0.0268186	3.01913	4.15516
NA	chr12	118848853	118849253	chr12	118867823	118966421	18571	3.38901	8.23e-08	4.31787	0.928863
NA	chr12	118849426	118849826	chr12	118867823	118966421	17998	1.93608	0.000930746	4.68483	2.74875
NA	chr12	12172241	12172641	chr12	12262138	12376361	-89498	-1.17046	0.0013011	4.28053	5.45099
NA	chr12	12246794	12247194	chr12	12262138	12376361	-14945	-1.11576	0.0226505	3.55727	4.67303
NA	chr12	12320541	12321216	chr12	12351521	12392475	30306	-1.10783	0.0075739	4.17107	5.2789
NA	chr12	12941362	12941762	chr12	12667731	12669917	-271446	0.997361	0.000175464	6.43407	5.43671
NA	chr12	13410013	13410413	chr12	13219306	13249174	-160840	-0.916521	0.0482046	4.25034	5.16686
NA	chr12	13508822	13509222	chr12	13607788	13627646	98567	-3.38677	5.25e-08	1.03939	4.42616
NA	chr12	16136164	16136564	chr12	15791726	15816785	-319380	-0.89603	0.0438266	3.8574	4.75343
NA	chr18	39008895	39009295	chr18	38892455	38971274	37622	-0.773226	0.00664212	5.41595	6.18918
NA	chr18	39011480	39011880	chr18	38892455	38971274	40207	-1.01178	0.0105812	4.55401	5.5658
NA	chr12	16810881	16811281	chr12	16670614	16800886	-9996	0.982856	0.0200922	6.26698	5.28413
NA	chr12	17324574	17324974	chr12	17348492	17430095	-23519	0.781784	0.0383658	5.57671	4.79492
NA	chr12	17373944	17374344	chr12	17355391	17355474	18471	-2.67758	5.89e-07	2.10006	4.77764
NA	chr12	17387758	17388158	chr12	17355391	17355474	32285	-1.74954	5.15e-06	3.98377	5.73331
NA	chr12	17695396	17695796	chr12	17544872	17551502	143895	-0.922615	0.0370701	3.76992	4.69254
NA	chr12	17711975	17712375	chr12	17544872	17551502	160474	-1.99728	4.54e-05	2.56624	4.56352
NA	chr12	21111253	21111653	chr12	21111755	21270171	-103	1.03948	0.01417	6.23761	5.19813
NA	chr12	21316370	21316770	chr12	21286296	21315056	1315	1.20165	0.000140136	6.76363	5.56197
NA	chr12	21457374	21457774	chr12	21390328	21417436	-39939	-1.80711	0.000243003	2.62574	4.43285
NA	chr12	21479854	21480254	chr12	21390328	21417436	-62419	-0.949211	0.0391815	3.69859	4.6478
NA	chr12	24633763	24634163	chr12	24572286	24617391	16373	-0.580871	0.0388106	5.64396	6.22483
NA	chr12	24706687	24707087	chr12	24708253	24714146	-1167	-1.37111	0.00540376	3.06874	4.43985
NA	chr12	24707867	24708267	chr12	24665837	24681795	-26073	1.95534	0.0125243	4.96753	3.01219
NA	chr12	24830964	24831364	chr12	24831598	24960299	-235	0.788529	0.010331	7.28669	6.49816
NA	chr12	25099810	25100210	chr12	25093798	25096092	-3719	-0.556281	0.0207725	6.51074	7.06703
NA	chr12	25165595	25165995	chr12	25129173	25132274	33322	-0.910999	0.0344633	3.74427	4.65527
NA	chr12	25241897	25242297	chr12	25129173	25132274	109624	-2.182	3.85e-10	3.21408	5.39608
NA	chr12	25242449	25242849	chr12	25129173	25132274	110176	-4.73678	7.66e-13	-0.252794	4.48399
NA	chr12	25316004	25316404	chr12	25129173	25132274	183731	-1.18493	7.9e-05	4.54123	5.72617
NA	chr12	25319813	25320213	chr12	25129173	25132274	187540	-2.10822	0.000433904	1.73441	3.84264
NA	chr12	25335623	25336023	chr12	25129173	25132274	203350	-4.29789	2.94e-17	1.53223	5.83012
NA	chr12	25362899	25363299	chr12	25129173	25132274	230626	-3.0131	4.05e-08	1.23841	4.25151
NA	chr12	25413741	25414141	chr12	25129173	25132274	281468	-1.78759	4.78e-05	2.80172	4.58931
NA	chr12	25437542	25437942	chr12	25129173	25132274	305269	-4.888	7.5e-15	-0.252794	4.63521
NA	chr12	25438004	25438404	chr12	25129173	25132274	305731	-2.12403	3.21e-05	2.10083	4.22486
NA	chr12	25455772	25456172	chr12	25129173	25132274	323499	-1.12254	0.0088554	3.59441	4.71695
NA	chr12	26070648	26071048	chr12	26091961	26210505	20914	1.70189	0.0299527	3.54429	1.8424
NA	chr12	26402726	26403126	chr12	26414900	26415010	11775	-2.24874	2.93e-06	2.14727	4.39601
NA	chr12	26469702	26470102	chr12	26442742	26456452	-13251	0.780742	0.0141551	7.33647	6.55573
NA	chr12	28800403	28800803	chr12	28690627	28750453	-49951	0.790343	0.0149628	5.89758	5.10724
NA	chr12	31949945	31950345	chr12	31958478	32061279	8134	2.06793	0.00418315	5.58329	3.51536
NA	chr12	32202766	32203166	chr12	31958478	32061279	-141488	-1.63385	0.000686535	3.08893	4.72278
NA	chr12	32203873	32204273	chr12	31958478	32061279	-142595	-1.86236	3.37e-05	2.90418	4.76654
NA	chr12	32820356	32820756	chr12	32824115	32826908	-3360	3.43494	1.69e-05	4.36381	0.928863
NA	chr12	32984863	32985263	chr12	32953944	32979502	5362	-1.68704	0.0123271	2.84469	4.53173
NA	chr12	33158382	33158782	chr12	33111710	33147586	-10797	-1.51018	0.000463745	3.39133	4.90151
NA	chr12	33394767	33395167	chr12	33358251	33394760	-8	3.01188	4.76e-05	3.65956	0.647682
NA	chr12	33957083	33957483	chr12	33957670	33959831	-188	1.73575	0.00654294	3.93647	2.20073
NA	chr12	36381573	36381973	chr12	36382146	36689503	-174	0.841054	0.00070999	6.84908	6.00803
NA	chr12	40018026	40018426	chr12	40033290	40037376	14865	-1.03036	0.0063413	4.2619	5.29227
NA	chr12	40133910	40134310	chr12	40176385	40199315	42076	1.34695	4.28e-05	6.19983	4.85288
NA	chr12	40220332	40220732	chr12	40222711	40222811	1980	-1.21411	0.0031531	3.55177	4.76588
NA	chr12	40427770	40428170	chr12	40446052	40846488	-17883	-1.28142	0.0209929	3.05119	4.33261
NA	chr12	4065276	4065676	chr12	4082573	4110612	-16898	-1.09999	0.00385931	4.23172	5.3317
NA	chr12	4082563	4082963	chr12	3962553	4038915	-43649	0.757907	0.0495716	6.24306	5.48515
NA	chr12	41563409	41563809	chr12	41451667	41486057	-77353	-1.27599	0.00470137	3.30632	4.58231
NA	chr12	45074387	45074787	chr12	44328884	44601846	472542	2.30835	0.00298538	3.85143	1.54308
NA	chr12	4769045	4769445	chr12	4713804	4738383	-30663	1.28346	0.000262139	7.08425	5.80079
NA	chr12	51348106	51348506	chr12	51377512	51417215	-29007	1.1844	0.00337748	6.90201	5.71761
NA	chr12	54067761	54068161	chr12	54178980	54203874	110820	1.16942	0.0173686	4.47023	3.30081
NA	chr12	55433900	55434300	chr12	55384221	55418459	15442	0.837883	0.044426	5.70174	4.86386
NA	chr12	55599819	55600219	chr12	55602889	55821516	2671	1.47159	0.00178086	4.52027	3.04868
NA	chr12	57196534	57196934	chr12	57230411	57242168	-33478	0.911782	0.000419612	6.47404	5.56226
NA	chr12	57539084	57539484	chr12	57540631	57546121	1148	0.88161	0.00106711	6.48336	5.60175
NA	chr12	59040008	59040408	chr12	59043091	59061472	2684	-2.03736	0.000118139	2.73048	4.76784
NA	chr12	64971190	64971590	chr12	64942439	64965536	-5655	-1.00491	0.0387346	3.39829	4.4032
NA	chr12	69195451	69195851	chr12	69197210	69199868	-1360	-1.1441	0.032066	3.53403	4.67813
NA	chr12	69372065	69372465	chr12	69311542	69357176	-14890	4.04265	0.00016338	4.34153	0.298881
NA	chr12	69386012	69386412	chr12	69372149	69375980	10033	-1.11303	0.0382161	3.42654	4.53957
NA	chr12	69724726	69725126	chr12	69746847	69790707	21722	1.55223	0.00409039	7.01308	5.46084
NA	chr12	70347253	70347653	chr12	70453153	70467624	-105501	0.948995	0.000281216	6.8287	5.8797
NA	chr12	70825392	70825792	chr12	70937856	70964717	-112065	3.52943	0.000401884	4.45804	0.92861
NA	chr12	70883611	70884011	chr12	70937856	70964717	-53846	0.986551	0.0482605	4.11024	3.12369
NA	chr12	71015939	71016339	chr12	70991614	71015823	-117	2.86721	0.00136059	5.32424	2.45703
NA	chr12	71310230	71310630	chr12	71136847	71243303	66928	0.972381	0.0370684	4.60677	3.63439
NA	chr12	71346161	71346561	chr12	71309883	71320107	26055	1.33982	0.00842329	4.15649	2.81667
NA	chr12	72070423	72070823	chr12	72073427	72085313	2605	0.790187	0.021822	7.13089	6.3407
NA	chr12	73034822	73035222	chr12	73041826	73046712	6605	1.32162	0.000186394	5.17217	3.85055
NA	chr12	73053750	73054150	chr12	73041826	73046712	-7039	0.493024	0.0458818	7.45062	6.95759
NA	chr12	73112294	73112694	chr12	73123716	73273988	-11023	0.80805	0.000184598	7.18604	6.37799
NA	chr12	73701984	73702384	chr12	73548482	73551986	149999	-1.12446	0.0281657	3.33075	4.45521
NA	chr12	73907907	73908307	chr12	73964529	73984820	-56223	3.10924	0.00212094	5.41207	2.30283
NA	chr12	75595950	75596350	chr12	75630593	75669537	34244	0.994582	0.0372141	5.04658	4.052
NA	chr12	75735342	75735742	chr12	75630593	75669537	-65806	3.58484	0.00109646	4.74871	1.16386
NA	chr12	75837520	75837920	chr12	75909102	75909185	-71183	-0.75038	0.0271198	4.83502	5.5854
NA	chr12	75927539	75927939	chr12	75909102	75909185	18355	-1.47785	0.00154183	3.16396	4.64181
NA	chr12	76324847	76325247	chr12	76255231	76319820	5028	0.883277	0.00444708	6.32728	5.44401
NA	chr12	76533934	76534334	chr12	76533133	76533212	-723	-0.538158	0.000419786	7.12984	7.668
NA	chr12	76867732	76868132	chr12	76797959	76822524	-45209	1.1393	0.0133822	4.74924	3.60994
NA	chr12	77112241	77112641	chr12	77238103	77475996	-125463	-1.83631	0.000200299	2.67575	4.51206
NA	chr12	77113114	77113514	chr12	77238103	77475996	-124590	-1.35907	0.00102903	3.51578	4.87486
NA	chr12	77140758	77141158	chr12	77238103	77475996	-96946	-3.3321	8.81e-08	0.768562	4.10066
NA	chr12	77142366	77142766	chr12	77238103	77475996	-95338	-1.44801	0.0056911	3.48691	4.93492
NA	chr12	78906707	78907107	chr12	78862071	78887010	19698	0.936559	0.00110325	6.49777	5.56121
NA	chr12	79007287	79007687	chr12	78961794	79007277	-11	2.07878	0.00028222	5.34512	3.26634
NA	chr12	79089105	79089505	chr12	79029162	79081655	7451	0.707918	0.0470627	7.50521	6.79729
NA	chr12	79439864	79440264	chr12	79232346	79296282	-143583	-1.58829	1.61e-05	3.5607	5.14899
NA	chr12	79580033	79580433	chr12	79297350	79508654	71380	-4.49492	2.77e-11	0.161255	4.65617
NA	chr12	79831116	79831516	chr12	79297281	79814690	16427	-1.34124	0.00726571	3.21996	4.5612
NA	chr12	79832496	79832896	chr12	79297281	79814690	17807	-1.92188	1.34e-06	3.1664	5.08828
NA	chr12	80757683	80758083	chr12	80790531	80880833	-32449	3.78018	3.09e-05	4.07906	0.298881
NA	chr12	80758532	80758932	chr12	80790531	80880833	-31600	3.04374	1.41e-08	5.52797	2.48423
NA	chr12	80809843	80810243	chr12	80755446	80760715	-49129	-1.07248	0.0122664	3.63873	4.71121
NA	chr12	80895065	80895465	chr12	80790531	80880833	14233	-1.65555	0.0138559	2.15167	3.80722
NA	chr12	81026947	81027347	chr12	80953184	80968079	-58869	3.96022	1.04e-08	4.2591	0.298881
NA	chr12	81844862	81845262	chr12	81860029	82000924	-14768	0.607919	0.044119	6.63114	6.02323
NA	chr12	82173867	82174267	chr12	82311348	82451784	-137082	-1.00035	0.0248943	4.29527	5.29563
NA	chr12	8301868	8302268	chr12	8313432	8343824	-11165	1.05974	0.0186136	4.51339	3.45366
NA	chr12	84009270	84010046	chr12	83987860	83993875	15396	1.28099	3.61e-05	6.54713	5.26614
NA	chr12	84048156	84048556	chr12	84038378	84044723	3434	-1.4301	0.0336425	2.33065	3.76076
NA	chr12	84242718	84243118	chr12	84149173	84218881	-23838	-1.05969	0.0361265	3.53572	4.5954
NA	chr12	84525218	84525618	chr12	84569827	84595457	-44210	0.962909	0.00872626	5.48939	4.52648
NA	chr12	84617123	84617523	chr12	84569827	84595457	21667	0.584054	0.0423322	7.02883	6.44478
NA	chr12	85192627	85193027	chr12	85166638	85177313	-15315	1.32497	0.0095901	5.10632	3.78135
NA	chr12	85257728	85258128	chr12	85245922	85245985	-11744	1.76124	0.00161444	4.15545	2.39421
NA	chr12	85446860	85447260	chr12	85473900	85477270	-26641	-0.770849	0.0407396	4.4624	5.23325
NA	chr12	85944496	85944896	chr12	86056742	86079041	111847	-0.995699	0.0295326	3.78855	4.78424
NA	chr12	85945188	85945588	chr12	86056742	86079041	111155	-1.42651	0.000441036	3.49722	4.92373
NA	chr12	8640730	8641509	chr12	8674133	8752583	-32625	0.820827	0.00914679	7.38979	6.56896
NA	chr12	86834218	86834618	chr12	86880702	86884814	46085	-0.639567	0.0464627	5.23694	5.87651
NA	chr12	87147336	87147736	chr12	87149474	87155485	1739	2.10172	0.00127323	6.40431	4.30258
NA	chr12	87387996	87388396	chr12	87428077	87443839	39682	2.91921	0.00480724	4.08308	1.16386
NA	chr12	87410961	87411361	chr12	87428077	87443839	16717	-1.42346	0.00399596	3.43487	4.85833
NA	chr12	8772272	8772672	chr12	8674133	8752583	19690	0.468578	0.0475502	7.63572	7.16715
NA	chr12	91298873	91299273	chr12	91400992	91522541	-101720	-2.93224	2.02e-10	1.92478	4.85702
NA	chr12	91713633	91714033	chr12	91806042	91849157	92010	-4.66491	3.17e-11	-0.252794	4.41211
NA	chr12	92886345	92886745	chr12	93416456	93444823	529712	-1.20199	0.0299001	3.29532	4.49732
NA	chr12	98737003	98737403	chr12	98676740	98734645	-2359	0.703166	0.0187282	5.98676	5.28359
NA	chr19	29522942	29523342	chr19	29503662	29521987	-956	1.28879	0.0011097	6.86405	5.57525
NA	chr12	99517218	99517618	chr12	99563840	99620038	-46223	-1.30643	0.0224951	3.69749	5.00392
NA	chr12	99580947	99581347	chr12	99626052	99627974	44706	-2.84577	3.19e-05	0.72553	3.5713
NA	chr12	99642401	99642801	chr12	99626052	99627974	-14428	-1.06184	0.0388862	4.00816	5.07
NA	chr13	100124934	100125334	chr13	100108018	100114233	10702	0.522881	0.0344464	6.77057	6.24769
NA	chr13	100588598	100588998	chr13	100595956	100616944	6959	0.939855	0.0442863	5.42293	4.48308
NA	chr13	101706557	101706957	chr13	101680760	101692630	-13928	-0.863671	0.0331818	4.53917	5.40284
NA	chr13	101801332	101802094	chr13	101680760	101768217	-33116	0.564768	0.0375629	6.42141	5.85664
NA	chr13	103395995	103396395	chr13	102732488	103334492	-61504	1.09686	0.0234922	4.59382	3.49696
NA	chr13	103921523	103921923	chr13	103818785	103920586	-938	0.727067	0.0353423	6.41716	5.6901
NA	chr13	104014149	104014549	chr13	104023438	104109614	8890	2.66747	0.00073604	4.1511	1.48363
NA	chr13	104574206	104574606	chr13	104631326	104816953	56721	-0.610056	0.0467517	5.52729	6.13734
NA	chr13	104863612	104864012	chr13	104817169	104838676	24937	0.602943	0.0184191	7.29914	6.69619
NA	chr13	105047235	105047635	chr13	105082121	105121782	-34487	0.816693	0.0128231	6.22207	5.40538
NA	chr13	105054451	105054851	chr13	105082121	105121782	-27271	1.08226	1.16e-08	7.23096	6.14869
NA	chr13	106691674	106692074	chr13	106794438	106936915	102365	-0.903833	0.0189266	5.17635	6.08018
NA	chr13	107168531	107168931	chr13	107022569	107033518	135014	0.707089	0.0275763	5.75231	5.04522
NA	chr13	107889147	107889547	chr13	108044473	108049146	-154927	3.20339	0.000295347	4.13225	0.928863
NA	chr13	107890391	107890791	chr13	107724616	107890064	-328	1.35952	0.000239956	5.97441	4.61488
NA	chr13	108303806	108304206	chr13	108316336	108389557	-12131	-1.16218	0.0119341	3.7224	4.88458
NA	chr13	108304559	108304959	chr13	108316336	108389557	-11378	-0.967077	0.0311622	3.96526	4.93234
NA	chr13	108338463	108338863	chr13	108214403	108287107	51357	-1.20684	0.00576573	3.98322	5.19007
NA	chr13	108861702	108862102	chr13	109324743	109324823	-462642	-1.42088	0.00379011	3.60507	5.02594
NA	chr13	109116274	109116674	chr13	109324743	109324823	-208070	0.898207	0.00871195	6.22321	5.325
NA	chr13	110356601	110357001	chr13	110395043	110400843	-38043	1.67403	0.00288276	3.9384	2.26437
NA	chr13	111251890	111252290	chr13	111255012	111257749	-2723	1.39323	0.0336614	4.11916	2.72593
NA	chr13	111258110	111258833	chr13	111255012	111257749	362	-1.77531	7.85e-09	3.88291	5.65823
NA	chr13	111808085	111808485	chr13	111867935	111871937	-59451	3.81743	8.72e-05	4.11631	0.298881
NA	chr13	112001291	112001691	chr13	111867935	111871937	129355	-0.635107	0.0303537	5.715	6.35011
NA	chr19	42157819	42158219	chr19	42147388	42151703	6117	1.78117	0.0181131	3.48114	1.69997
NA	chr13	112385169	112385569	chr13	112288450	112384002	1168	-1.07895	0.0241609	3.62523	4.70419
NA	chr13	112397171	112397571	chr13	112288450	112384002	13170	-4.09843	1.13e-10	0.434868	4.5333
NA	chr19	43852045	43852445	chr19	43838802	43840845	11201	-1.64868	0.00365331	2.27999	3.92867
NA	chr13	112468795	112469195	chr13	112522806	112580662	53612	0.820191	0.00712937	6.31223	5.49203
NA	chr13	113049869	113050269	chr13	113042762	113046388	-3482	-4.08234	1.44e-10	0.161255	4.2436
NA	chr19	45147224	45147624	chr19	45150714	45156943	-3091	-2.60087	7.01e-06	1.55439	4.15527
NA	chr13	113096396	113096796	chr13	113035378	113091135	5262	-5.35077	4.44e-21	-0.252794	5.09798
NA	chr13	113097103	113097503	chr13	113035378	113091135	5969	-5.16103	1.71e-17	-0.252794	4.90823
NA	chr13	113098500	113098900	chr13	113035378	113091135	7366	-6.0799	3.74e-28	-0.252794	5.8271
NA	chr13	113170453	113170853	chr13	113171873	113180897	1021	-2.02995	0.000189269	2.05102	4.08097
NA	chr13	113180308	113180708	chr13	113209658	113218104	-28951	-5.38864	3.19e-18	-0.252794	5.13585
NA	chr13	113183321	113183721	chr13	113171873	113180897	-2425	-4.63918	9.27e-12	-0.252794	4.38639
NA	chr13	113210997	113211757	chr13	113171873	113180897	-30101	-0.744187	0.0206343	5.65241	6.39659
NA	chr13	113271112	113271512	chr13	113209658	113218104	53009	-1.85358	1.92e-06	3.28693	5.14051
NA	chr13	113617774	113618484	chr13	113662895	113663676	44412	1.62768	0.00285187	5.52539	3.89771
NA	chr13	113828849	113829249	chr13	113662895	113663676	-165174	-2.09954	7.27e-10	3.35608	5.45562
NA	chr13	114456915	114457315	chr13	114287794	114388094	-68822	0.742189	0.0175872	6.61636	5.87417
NA	chr13	114887236	114887636	chr13	114818236	114829420	57817	-1.83029	8.01e-06	3.38516	5.21545
NA	chr13	115098677	115099077	chr13	115088354	115090158	-8520	-4.48734	7.96e-15	0.482589	4.96993
NA	chr13	115099366	115099766	chr13	115088354	115090158	-9209	-4.00175	8.76e-16	1.32953	5.33128
NA	chr13	115100323	115100723	chr13	115088354	115090158	-10166	-3.83234	1.8e-09	0.482589	4.31493
NA	chr13	115101730	115102130	chr13	115088354	115090158	-11573	-0.864578	0.00177852	5.78406	6.64863
NA	chr13	115131299	115131699	chr13	114958080	115101964	-29336	-1.96008	0.000258877	2.35844	4.31852
NA	chr13	115171504	115171904	chr13	114958080	115101964	-69541	-1.62341	0.00162962	2.98058	4.60399
NA	chr13	117049035	117049435	chr13	116854823	117025516	-23520	-1.62476	0.00847544	2.89303	4.51778
NA	chr13	117195778	117196178	chr13	117220572	117274415	-24395	-0.829782	0.00718876	4.91774	5.74753
NA	chr13	117224217	117224617	chr13	117130024	117135884	88334	0.795442	0.0108936	5.82127	5.02583
NA	chr13	117260129	117260529	chr13	117130024	117135884	124246	-2.5937	5.74e-08	2.23608	4.82978
NA	chr13	117260567	117260967	chr13	117130024	117135884	124684	-1.2989	0.00287696	3.69047	4.98937
NA	chr13	119755591	119755991	chr13	119765185	119790458	9195	0.698482	0.0067044	7.66875	6.97027
NA	chr13	12499023	12499423	chr13	12439401	12461738	-37286	-1.16124	0.0213324	3.47389	4.63513
NA	chr13	13557030	13557430	chr13	13590408	13777440	-32979	-1.24895	0.00352172	4.00129	5.25024
NA	chr13	13587658	13588058	chr13	13590408	13777440	-2351	-1.12081	0.0439278	3.18009	4.3009
NA	chr13	14063695	14064095	chr13	14049789	14063488	-208	2.23088	0.00432536	6.50895	4.27807
NA	chr13	17694352	17694752	chr13	17695412	17699105	-661	0.799603	0.0426327	6.80673	6.00713
NA	chr13	17804412	17804812	chr13	17747472	17747593	56820	2.79683	0.00461937	3.96069	1.16386
NA	chr13	19828100	19828500	chr13	19749681	19824257	-3844	-1.7835	0.00431544	3.03377	4.81728
NA	chr13	20090966	20091366	chr13	19749681	19824257	-266710	1.1671	0.0266085	6.83834	5.67124
NA	chr13	20124702	20125102	chr13	19749681	19824257	-300446	-1.0693	0.0100379	3.64835	4.71765
NA	chr13	20537424	20538136	chr13	20794112	20851907	-255977	1.32907	0.0118136	4.63156	3.30249
NA	chr13	20538215	20538615	chr13	20794112	20851907	-255498	0.906095	0.0336242	5.33024	4.42415
NA	chr13	21259055	21259707	chr13	21286428	21292686	26722	-1.18494	0.00189109	4.03043	5.21537
NA	chr13	21259717	21260117	chr13	21286428	21292686	26312	-0.777467	0.0306277	5.09913	5.87659
NA	chr13	21362674	21363074	chr13	21346929	21347880	14795	0.429936	0.0455968	7.59486	7.16492
NA	chr13	21914646	21915046	chr13	21896917	21897049	-17598	-1.20247	0.00585129	3.60406	4.80652
NA	chr13	22014418	22014818	chr13	22002175	22009741	-4678	-0.598897	0.0212493	5.64724	6.24614
NA	chr13	22015463	22015863	chr13	22002175	22009741	-5723	-0.823111	0.0354887	4.37508	5.19819
NA	chr13	23286144	23286544	chr13	23278349	23282267	3878	-0.810979	0.000844104	5.72316	6.53414
NA	chr13	23299255	23299655	chr13	23313524	23385799	-13870	-1.33186	0.0110358	3.78689	5.11875
NA	chr13	23307262	23307662	chr13	23313524	23385799	-5863	-1.30257	0.00128721	3.69378	4.99635
NA	chr19	58677042	58677442	chr19	58698916	58701323	-21475	2.31016	0.00178877	3.67531	1.36515
NA	chr13	23313097	23313497	chr13	23313524	23385799	-28	-1.90955	5.34e-07	3.57149	5.48104
NA	chr13	23412269	23412669	chr13	23418360	23423866	5692	-0.793053	0.0148776	5.2144	6.00746
NA	chr13	24546944	24547344	chr13	24582188	24733806	-34845	0.695378	0.0428688	5.51839	4.82301
NA	chr13	24594979	24595379	chr13	24598124	24604767	2746	-1.38739	0.00453389	2.88166	4.26905
NA	chr13	24606938	24607338	chr13	24598124	24604767	-2172	-1.19565	0.026206	3.34709	4.54275
NA	chr13	24844942	24845342	chr13	24831658	24842153	2790	0.589568	0.0338994	6.34885	5.75928
NA	chr13	28551387	28551787	chr13	28710780	28710873	158994	1.39252	0.012618	4.23288	2.84036
NA	chr13	28720145	28720545	chr13	28710780	28710873	-9273	1.08925	0.0196931	5.31208	4.22283
NA	chr13	28790462	28790862	chr13	28710780	28710873	-79590	1.84697	0.00484427	4.49737	2.6504
NA	chr13	28952592	28952992	chr13	29014413	29028804	-61422	0.84546	0.00876947	6.37295	5.52749
NA	chr13	29964036	29964436	chr13	29191745	29855673	-108364	-0.754598	0.0367052	4.54994	5.30454
NA	chr13	29979285	29979685	chr13	29191745	29855673	-123613	-0.92461	0.00940502	5.08001	6.00462
NA	chr13	29985354	29985754	chr13	29906574	29984391	-964	1.58269	0.00388257	6.36708	4.78438
NA	chr13	30034645	30035045	chr13	29906574	29986063	-48583	1.36632	0.0132695	4.20682	2.8405
NA	chr13	30582330	30582730	chr13	30615042	30624258	-32313	1.32636	0.0121506	3.97155	2.64519
NA	chr13	30603669	30604069	chr13	30615042	30624258	-10974	-4.92065	1.32e-15	-0.252794	4.66785
NA	chr13	30625302	30625702	chr13	30615042	30624258	1045	-0.96847	0.00388257	4.86125	5.82972
NA	chr13	30626748	30627148	chr13	30615042	30624258	2491	-1.24037	0.0205438	3.13174	4.37211
NA	chr13	31618402	31618802	chr13	31625815	31631406	-7014	1.23324	0.00111264	5.11837	3.88513
NA	chr13	31805920	31806320	chr13	31806645	31810635	-326	1.06195	0.0380992	4.2946	3.23264
NA	chr13	31806480	31806880	chr13	31819585	32338544	12706	1.70058	0.000439566	5.90841	4.20783
NA	chr13	31808681	31809081	chr13	31819585	32338544	10505	0.687389	0.00337748	6.83153	6.14414
NA	chr13	33077083	33077483	chr13	33084102	33094380	-6620	-1.25658	0.0229259	2.93396	4.19054
NA	chr13	34002413	34002813	chr13	34002873	34035170	-61	3.36941	5.65e-05	5.1641	1.7947
NA	chr13	34652663	34653063	chr13	34739641	34747622	-86579	2.2786	8.72e-05	4.67659	2.39799
NA	chr13	34916713	34917113	chr13	34924408	34953196	-7296	1.06343	0.00687105	5.62436	4.56093
NA	chr13	35740867	35741267	chr13	35741401	35874064	-135	2.38167	0.00177418	5.96552	3.58385
NA	chr13	35795113	35795513	chr13	35895103	35906347	99591	1.08376	0.0132944	5.28943	4.20567
NA	chr13	37509083	37509483	chr13	37345344	37419036	90048	-1.16092	0.00514239	3.73552	4.89644
NA	chr13	37751236	37751636	chr13	37826037	37935534	-74402	0.951265	0.045652	6.13268	5.18141
NA	chr13	37792774	37793174	chr13	37826037	37935534	-32864	-1.14857	0.0451969	3.6338	4.78237
NA	chr13	37801616	37802016	chr13	37826037	37935534	-24022	-0.77316	0.0151109	5.30063	6.07379
NA	chr13	37993883	37994283	chr13	38006051	38036937	11769	2.36589	0.00330036	4.45719	2.0913
NA	chr13	38078788	38079188	chr13	38036988	38061433	17356	-1.56771	0.00282287	2.87985	4.44756
NA	chr13	38501113	38501513	chr13	38345715	38500314	800	-1.35077	0.000499482	3.86012	5.21089
NA	chr13	38502568	38502968	chr13	38345715	38500314	2255	-1.47536	2.06e-08	4.8857	6.36106
NA	chr13	38634572	38634972	chr13	38645690	38659028	10719	0.589577	0.041923	7.3902	6.80062
NA	chr13	38948249	38948649	chr13	38960618	38966297	-11970	1.37317	0.0133855	4.06803	2.69487
NA	chr13	40873757	40874157	chr13	40886757	40960892	-12601	-1.17108	0.0263349	3.18637	4.35745
NA	chr13	40923991	40924391	chr13	41001009	41013033	-76619	-1.16762	0.00162962	4.42451	5.59213
NA	chr13	41079390	41079790	chr13	41025119	41070465	-8926	1.12405	0.00777975	6.15469	5.03064
NA	chr13	41471450	41471850	chr13	41309915	41359001	-112450	-0.992188	0.0366104	3.54962	4.54181
NA	chr13	43246569	43246969	chr13	43151741	43171501	-75069	-1.33534	0.0195276	3.09689	4.43223
NA	chr13	43449666	43450066	chr13	43398375	43402858	46809	-0.970916	0.030197	3.56375	4.53467
NA	chr13	43864490	43864890	chr13	43785111	43803133	61358	0.876741	0.00270383	6.27641	5.39967
NA	chr13	43906249	43906649	chr13	43785111	43803133	103117	1.13257	0.00344313	5.67449	4.54191
NA	chr13	44065854	44066254	chr13	44121166	44125179	-54913	0.629853	0.018299	6.49548	5.86563
NA	chr13	44320961	44321361	chr13	44193588	44216487	-104475	-2.77455	4.5e-07	2.37136	5.14591
NA	chr13	44375059	44375459	chr13	44439726	44457567	-64268	1.92083	0.00326234	3.71608	1.79525
NA	chr13	44579139	44579539	chr13	44439726	44457567	121573	-1.19524	0.0190589	3.09701	4.29224
NA	chr2	11394753	11395153	chr2	11339488	11344106	50648	-1.73314	0.037471	2.22556	3.9587
NA	chr13	44819250	44819650	chr13	44922079	45002096	102430	1.20497	0.0402997	4.47091	3.26594
NA	chr13	45413081	45413481	chr13	45389741	45411940	1142	-1.18516	0.00708936	3.79889	4.98405
NA	chr13	45413826	45414226	chr13	45389741	45411940	1887	-1.19582	0.00248227	3.65723	4.85304
NA	chr13	45856271	45856671	chr13	45507443	45546386	309886	-2.52153	7.27e-10	2.57655	5.09808
NA	chr13	45868843	45869243	chr13	45507443	45546386	322458	-1.84052	5.05e-05	3.02749	4.86801
NA	chr13	45911124	45911524	chr13	46273720	46300115	-362197	-1.34804	4.64e-05	4.15409	5.50213
NA	chr2	118900696	118901096	chr2	118901614	118924524	-519	-0.5233	0.0169332	6.49469	7.01799
NA	chr13	46418027	46418804	chr13	46501902	46650281	-83099	1.22731	3.06e-05	6.69704	5.46974
NA	chr13	46501682	46502082	chr13	46418299	46431099	70584	0.817858	0.00139858	6.3582	5.54034
NA	chr13	46845275	46845913	chr13	46679901	46727849	-117427	1.28147	0.00839049	4.78015	3.49868
NA	chr13	46929025	46929425	chr13	47012556	47014850	83132	0.92046	0.0279786	5.07349	4.15303
NA	chr13	47056238	47056638	chr13	47023542	47043217	-13022	1.18537	0.0128922	5.17505	3.98968
NA	chr13	48511229	48511913	chr13	48536011	48536114	24099	-1.79296	7.53e-06	3.20344	4.9964
NA	chr13	48665445	48665845	chr13	48577868	48625672	-39774	1.20099	0.00801376	5.25278	4.05179
NA	chr13	48668915	48669315	chr13	48663035	48666507	2409	0.621622	0.0163702	6.82877	6.20714
NA	chr13	49090305	49090705	chr13	49187546	49196251	-96842	1.36324	0.0337345	4.13661	2.77337
NA	chr13	49241297	49241697	chr13	49263109	49309208	21413	-1.50537	8.6e-06	3.83926	5.34463
NA	chr13	50417835	50418235	chr13	50467306	50475355	-49072	0.819853	1.43e-05	7.51728	6.69743
NA	chr13	51781564	51782252	chr13	51846674	51848474	-64423	-0.992991	0.0154242	4.39158	5.38457
NA	chr13	51970069	51970469	chr13	51846674	51848474	121596	-1.2989	0.0016112	3.49081	4.78971
NA	chr13	52530583	52530983	chr13	52569879	52573225	38897	1.52561	0.000183235	4.99595	3.47034
NA	chr13	52582952	52583352	chr13	52583436	52648792	-85	0.837004	0.0024806	6.45587	5.61886
NA	chr13	52914622	52915022	chr13	52967208	52981039	52187	-1.55719	0.000955931	2.93483	4.49201
NA	chr13	52998641	52999041	chr13	52967208	52981039	-17603	-0.873314	0.0311378	4.42654	5.29986
NA	chr13	54073611	54074011	chr13	54051183	54055658	-17954	-1.36162	0.0234834	3.17962	4.54124
NA	chr13	54749845	54750245	chr13	54758859	54766440	8615	0.944704	0.0406724	4.83098	3.88628
NA	chr13	54948733	54949133	chr13	54949410	55006018	-278	2.3808	0.000278596	4.17605	1.79525
NA	chr13	55152537	55153324	chr13	55105308	55135071	17467	1.09472	0.000255057	6.0495	4.95479
NA	chr13	55211733	55212133	chr13	55152817	55168759	42975	3.45601	1.89e-06	5.58171	2.1257
NA	chr2	128312173	128312573	chr2	128316299	128429351	3727	-0.661433	0.0489586	5.46357	6.12501
NA	chr13	55714475	55714875	chr13	55693123	55703500	10976	1.57143	0.00463328	5.46898	3.89755
NA	chr13	55726966	55727366	chr13	55727367	55776830	-2	0.817127	0.0210899	5.55242	4.73529
NA	chr13	56221504	56221904	chr13	56222223	56243940	320	1.70661	0.00365241	3.79345	2.08684
NA	chr13	56522519	56522919	chr13	56542459	56548538	19541	0.588367	0.03577	7.34512	6.75675
NA	chr13	57983371	57983771	chr13	58004956	58102428	21186	1.26556	0.0240584	4.38909	3.12353
NA	chr13	58384773	58385173	chr13	58391131	58402169	5959	0.8481	0.0387364	6.39327	5.54517
NA	chr13	58401618	58402018	chr13	58402247	58411149	-230	3.64023	0.000114361	3.93911	0.298881
NA	chr13	5846899	5847299	chr13	5855508	5858092	8210	-2.01762	4.55e-06	2.79558	4.8132
NA	chr13	59011415	59011815	chr13	58806568	58937031	74385	1.11212	0.018672	5.16277	4.05065
NA	chr13	60602191	60602591	chr13	60781886	60786364	179296	1.55351	2.09e-07	6.27753	4.72402
NA	chr13	60895426	60895826	chr13	60901294	60904847	5469	-1.7173	0.000737513	2.42836	4.14565
NA	chr13	60935608	60936008	chr13	60938691	60941935	2684	-1.73235	1.18e-05	3.44433	5.17668
NA	chr2	130472143	130472543	chr2	130424319	130444269	27875	-1.30204	0.020855	3.15219	4.45424
NA	chr13	63223236	63223636	chr13	63240028	63302877	-16393	-0.830606	0.0187899	5.46385	6.29446
NA	chr13	63251188	63251588	chr13	63289153	63297147	37566	-2.16521	1.06e-06	2.74132	4.90653
NA	chr13	63253300	63253700	chr13	63289153	63297147	35454	-1.19296	0.0205605	3.85349	5.04646
NA	chr13	64293130	64293530	chr13	64192544	64274988	-18143	-1.02358	0.0406285	3.30155	4.32513
NA	chr13	66933038	66933438	chr13	66905414	66909166	23873	1.11592	0.000624526	6.78015	5.66423
NA	chr13	69739146	69739546	chr13	69809881	69816094	-70336	1.83023	0.00561208	4.55652	2.72629
NA	chr13	73434098	73434498	chr13	73467382	73514538	-32885	1.47886	0.00219996	4.62344	3.14458
NA	chr13	73467448	73467848	chr13	73536746	73578672	-68899	1.20802	0.0014938	6.51349	5.30546
NA	chr13	73747036	73747436	chr13	73763696	73816742	-16261	-1.14069	0.00845689	3.87594	5.01663
NA	chr13	73847172	73847572	chr13	73763696	73816742	30431	1.87648	0.00365407	5.77436	3.89787
NA	chr13	75943847	75944247	chr13	75869536	75943824	-24	2.80747	1.1e-06	4.9334	2.12592
NA	chr13	78163202	78163602	chr13	78188974	78196449	25373	0.788151	0.0268335	6.36419	5.57604
NA	chr13	78194916	78195316	chr13	78198016	78236564	-2701	1.65334	0.000810881	4.21861	2.56527
NA	chr13	78199417	78199817	chr13	78188974	78198873	-545	1.16154	0.00854513	5.0889	3.92736
NA	chr13	80885694	80886094	chr13	80940402	80948597	-54309	1.20193	0.0353882	5.75832	4.55639
NA	chr13	80962904	80963304	chr13	80964073	81079857	-770	2.01431	6.79e-06	5.56998	3.55567
NA	chr13	81176227	81176627	chr13	80964073	81079857	96371	-0.762813	0.0240927	5.12449	5.88731
NA	chr13	83112563	83112963	chr13	83504033	83667079	-391071	1.53845	0.0386846	3.80696	2.26851
NA	chr13	83731167	83731567	chr13	83738813	83738885	-7247	2.50047	1.19e-05	4.47299	1.97252
NA	chr13	85288848	85289248	chr13	85189384	85213731	75118	2.56176	0.00362594	4.53403	1.97227
NA	chr13	85724383	85724783	chr13	86044797	86046795	320015	-1.67287	2.94e-06	4.048	5.72087
NA	chr13	89428422	89428822	chr13	88821471	89323225	105198	0.771231	0.0313747	6.07895	5.30771
NA	chr13	91529744	91530144	chr13	91368989	91388085	-141660	1.31987	0.012461	4.16016	2.84029
NA	chr13	91827184	91827584	chr13	91796532	91807696	-19489	1.53714	0.00107539	4.52599	2.98885
NA	chr13	9203491	9203891	chr13	9093880	9174451	29041	1.8008	0.0132055	3.8912	2.0904
NA	chr13	92332106	92332506	chr13	92354782	92389053	-22277	-1.08056	0.0112793	3.69081	4.77137
NA	chr13	92425995	92426395	chr13	92449619	92484031	23225	1.2602	0.00710239	5.06728	3.80708
NA	chr13	9276810	9277210	chr13	9093880	9174451	102360	3.18616	3.13e-06	4.55205	1.36589
NA	chr13	92844770	92845170	chr13	92751585	92794818	-49953	1.31701	0.00281582	6.72762	5.41062
NA	chr13	93144524	93144924	chr13	93147399	93192283	2476	0.744224	0.00310664	6.44002	5.6958
NA	chr13	93340080	93340480	chr13	93430096	93499808	89617	-1.21578	0.0102401	3.72703	4.94282
NA	chr13	93789311	93789711	chr13	93790776	93790837	-1066	-1.02459	0.0124628	3.93505	4.95964
NA	chr13	94285047	94285447	chr13	94356748	94358923	71302	3.3762	0.000763196	4.02419	0.647989
NA	chr13	94868390	94869184	chr13	94875626	94883681	-6443	0.648752	0.0377797	6.31264	5.66389
NA	chr13	94883295	94883695	chr13	94788942	94842899	40397	2.99421	0.00240744	3.29309	0.298881
NA	chr13	95567115	95567515	chr13	95601788	95618433	34274	-1.46312	0.00070686	3.16603	4.62915
NA	chr13	95599885	95600285	chr13	95601788	95618433	1504	-2.22424	7.19e-06	2.18673	4.41097
NA	chr2	152914305	152914990	chr2	152931897	152933208	16908	-0.96983	0.034501	4.64311	5.61294
NA	chr2	152951220	152951620	chr2	152962484	153003204	-10865	1.07679	0.00559991	5.65366	4.57687
NA	chr2	153108373	153108773	chr2	153065954	153081735	26639	1.1905	3.42e-05	6.77352	5.58302
NA	chr13	95912404	95912804	chr13	95627176	95891922	-20483	-1.26917	0.00456273	3.43496	4.70413
NA	chr13	96924779	96925179	chr13	97021863	97034362	96685	1.74845	0.000721942	7.25573	5.50728
NA	chr13	97071056	97071456	chr13	97071642	97129522	-187	1.2703	0.0276525	4.74104	3.47073
NA	chr13	97902652	97903052	chr13	97559999	97583994	318659	-1.36384	0.00624907	3.53715	4.90099
NA	chrX	164407002	164407402	chrX	164373521	164402650	4353	-1.05636	0.0360203	3.44162	4.49799
NA	chr2	156065149	156065549	chr2	156071840	156111965	6292	1.66962	0.00104382	7.08082	5.4112
NA	chr13	98691717	98692117	chr13	98723405	98815449	31289	-1.10724	0.00895658	4.02379	5.13103
NA	chr2	156970194	156970594	chr2	156995061	157007075	24468	0.937273	0.0320044	5.25298	4.31571
NA	chr2	156979966	156980366	chr2	156995061	157007075	14696	1.35679	0.0380322	3.84042	2.48363
NA	chr2	157447616	157448016	chr2	157367593	157396763	50854	-0.876132	0.0388207	4.62146	5.49759
NA	chr13	98832591	98832991	chr13	98842080	98891042	9090	-1.07222	0.0442641	3.37855	4.45077
NA	chr14	101608646	101609046	chr14	101633765	101640471	24720	0.561922	0.00974169	7.22902	6.6671
NA	chr14	102982078	102982478	chr14	102982548	102982632	71	0.970487	0.00208775	6.88066	5.91017
NA	chr14	103672273	103672673	chr14	103692982	103699432	20310	3.05389	4.28e-05	3.70188	0.647989
NA	chr14	105499462	105499862	chr14	105427558	105437716	61747	0.807612	0.0328591	6.31621	5.5086
NA	chr14	105732345	105732745	chr14	105623641	105623770	-108576	0.736802	0.0444491	6.23922	5.50242
NA	chr14	105895646	105896046	chr14	106106197	106109280	-210152	0.744064	0.000931724	6.64013	5.89607
NA	chr14	115092137	115092537	chr14	115044389	115046728	45410	1.22487	2.32e-05	7.35661	6.13174
NA	chr14	118236507	118236907	chr14	118258633	118258736	-21727	1.38268	0.000955931	6.03785	4.65517
NA	chr14	118982692	118983092	chr14	118937931	118981702	991	1.10085	0.0233089	4.36699	3.26614
NA	chr14	119123576	119123976	chr14	119138264	119869815	-14289	1.37013	0.0450772	3.99355	2.62342
NA	chr2	163232233	163232633	chr2	163336241	163397973	103609	-0.619178	0.0476975	5.3407	5.95987
NA	chr2	16356477	16356877	chr2	15526478	16255557	100921	0.639466	0.00704376	7.24334	6.60387
NA	chr14	120479649	120480049	chr14	120275668	120431698	47952	-1.56601	0.00013816	3.21761	4.78363
NA	chr2	164866516	164866916	chr2	164839517	164857708	-8809	-1.40689	0.000921341	3.3115	4.71839
NA	chr14	121198970	121199370	chr14	121286340	121379230	86971	-1.3553	0.00483977	2.9301	4.2854
NA	chr14	121371904	121372304	chr14	121459620	121505254	87317	-0.585939	0.0394129	5.774	6.35994
NA	chr14	121409025	121409425	chr14	121286340	121379230	-29796	-1.55299	0.00013501	3.79259	5.34559
NA	chr14	121421464	121421864	chr14	121459620	121505254	37757	-0.81992	0.0237178	4.66444	5.48436
NA	chr14	121545692	121546092	chr14	121459620	121505254	-40439	0.965341	0.0309925	4.54602	3.58068
NA	chr14	121731918	121732318	chr14	121538364	121698417	-33502	-0.928916	0.00654028	4.61869	5.54761
NA	chr14	121894826	121895226	chr14	121876860	121879408	-15419	-1.07094	1.24e-05	5.17717	6.24811
NA	chr14	121904557	121904957	chr14	121911433	121915774	6477	-1.25621	0.00548558	3.47269	4.7289
NA	chr14	121934257	121934657	chr14	121952330	121965193	17674	-2.42746	5.19e-05	1.35799	3.78545
NA	chr14	121946074	121946474	chr14	121952330	121965193	5857	-0.971976	0.0286611	3.71417	4.68614
NA	chr14	121953025	121953425	chr14	121911433	121915774	-37252	-0.937199	0.00901778	4.37524	5.31243
NA	chr14	121959657	121960057	chr14	121911433	121915774	-43884	-1.27569	0.00882341	3.22312	4.4988
NA	chr14	122042071	122042471	chr14	122034673	122038422	3650	-2.61348	1.18e-06	1.53223	4.14571
NA	chr14	122464601	122465001	chr14	122470376	122475199	5376	2.94277	0.00440636	4.10663	1.16386
NA	chr14	122475293	122475693	chr14	122470376	122475199	-95	1.97366	0.0115866	3.90214	1.92848
NA	chr14	122806800	122807200	chr14	122890859	122913165	83660	1.369	0.00676789	4.39928	3.03028
NA	chr14	14705895	14706660	chr14	14820814	15006693	-114155	-0.718721	0.0466975	5.14157	5.86029
NA	chr14	15438291	15438691	chr14	14820814	15006693	431599	0.834678	0.00523884	6.04944	5.21476
NA	chr14	16030389	16030789	chr14	16238658	16249808	207870	1.44757	0.0109563	4.31331	2.86574
NA	chr14	17632979	17633379	chr14	17660959	18038088	-27581	1.08118	0.00688382	5.18942	4.10824
NA	chr14	17660256	17660656	chr14	17660959	18038088	-304	0.611143	0.0405607	7.79424	7.1831
NA	chr14	18041749	18042149	chr14	17660959	18038088	3662	0.991836	0.00782999	5.20762	4.21578
NA	chr14	18084070	18084470	chr14	17660959	18038088	45983	1.33541	0.0362895	4.10614	2.77073
NA	chr14	19969605	19970005	chr14	20075635	20083172	105631	-1.30785	0.0407625	2.90811	4.21596
NA	chr14	19970740	19971140	chr14	20075635	20083172	104496	-1.1614	0.034512	3.44874	4.61013
NA	chr14	20006231	20006631	chr14	19872558	19977249	-28983	-1.13225	0.0295	3.28493	4.41718
NA	chr14	20034754	20035154	chr14	20075635	20083172	40482	-0.544175	0.0492057	5.64803	6.1922
NA	chr14	20168475	20168875	chr14	20075635	20083172	-85304	-2.96538	5.53e-10	1.86955	4.83494
NA	chr14	20172858	20173258	chr14	20262755	20269162	89498	-2.09466	1.55e-05	2.56736	4.66202
NA	chr14	20695406	20695806	chr14	20674320	20694850	557	1.11798	0.0177845	6.2345	5.11652
NA	chr14	20775789	20776189	chr14	20723729	20734562	-41228	1.47334	0.00201544	4.80747	3.33413
NA	chr14	20929107	20929507	chr14	20836661	20843388	85720	0.605126	0.0366178	7.46311	6.85799
NA	chr14	21101467	21101867	chr14	21033741	21052442	-49026	1.77795	0.000258856	4.47545	2.69749
NA	chr14	21499873	21500273	chr14	21052573	21448569	51305	1.48486	0.000912455	6.4462	4.96134
NA	chr14	21831482	21831882	chr14	21845860	21848910	13979	0.658134	0.0487341	7.25896	6.60083
NA	chr14	25161702	25162102	chr14	25139794	25143241	-18462	-0.837276	0.0482658	4.73248	5.56975
NA	chr14	25184807	25185207	chr14	25139794	25143241	-41567	-1.45271	0.00158147	4.02542	5.47813
NA	chr14	25317832	25318232	chr14	25459184	25666743	-140953	1.42344	3.53e-07	6.08972	4.66628
NA	chr14	25520915	25521315	chr14	25534438	25534523	-13124	-0.915864	0.0287915	3.94757	4.86344
NA	chr14	25522322	25522722	chr14	25534438	25534523	-11717	-1.27304	0.00341092	3.52816	4.80119
NA	chr14	25559843	25560243	chr14	25534438	25534523	25321	-0.983401	0.0387504	3.71	4.6934
NA	chr14	25606823	25607223	chr14	25603512	25605636	1188	0.847877	0.0192647	6.71455	5.86667
NA	chr14	26534581	26534981	chr14	26573857	26634322	-38877	1.66928	1.81e-05	6.14815	4.47887
NA	chr14	26878663	26879063	chr14	26894603	26914416	-15541	-1.90514	5.16e-06	2.97491	4.88005
NA	chr14	27225285	27225685	chr14	27238009	27403911	-12325	-1.05124	0.00236612	4.19934	5.25058
NA	chr14	27233073	27233473	chr14	27238009	27403911	-4537	-1.37819	0.00363134	3.56089	4.93908
NA	chr14	27358095	27358495	chr14	27361388	27403911	-2894	1.08486	0.0307595	4.05242	2.96756
NA	chr14	27400487	27400887	chr14	27428846	27483554	-27960	1.67514	0.000918946	4.29627	2.62112
NA	chr14	27412681	27413081	chr14	27143992	27403911	8771	-0.779445	0.0480916	4.32841	5.10786
NA	chr14	30008634	30009034	chr14	30021302	30040466	-12269	1.03194	0.00267556	6.52366	5.49172
NA	chr14	30248778	30249178	chr14	30008999	30040466	208313	-1.05836	0.0398121	3.58212	4.64048
NA	chr14	30291635	30292035	chr14	30458035	30463282	-166001	1.4546	0.00759504	4.38296	2.92836
NA	chr14	30654092	30654492	chr14	30595353	30626208	-27885	0.882481	0.0357933	6.8549	5.97242
NA	chr14	30715638	30716038	chr14	30654374	30691313	24326	2.68884	0.00443028	3.33683	0.647989
NA	chr14	31001162	31001562	chr14	31012432	31019131	10871	0.60733	0.0319901	7.50938	6.90205
NA	chr14	31197844	31198244	chr14	31208311	31211711	-10068	-1.55243	0.0025786	2.64721	4.19964
NA	chr14	31389554	31389954	chr14	31336723	31371983	17572	1.52025	0.0021737	4.29091	2.77066
NA	chr14	31556037	31556437	chr14	31495078	31509858	46180	1.03271	0.0145032	5.0924	4.05969
NA	chr14	31829641	31830041	chr14	31641056	31668197	161445	0.674889	0.0496744	6.63484	5.95995
NA	chr14	32322021	32322421	chr14	32201970	32297549	24473	0.514864	0.0291395	6.78588	6.27102
NA	chr14	33303296	33303696	chr14	33377898	33411024	74203	1.6381	0.0145209	3.68878	2.05068
NA	chr14	34126901	34127301	chr14	34145645	34152419	18345	0.976666	0.0283464	4.72253	3.74586
NA	chr14	46787993	46788393	chr14	46760540	46771525	16469	1.64492	0.0291922	4.75347	3.10855
NA	chr14	47358015	47358415	chr14	47373859	47386167	-15445	-1.63914	0.0152524	2.71022	4.34936
NA	chr14	47377240	47377640	chr14	47387778	47418407	10139	-4.67957	2.22e-13	-0.252794	4.42677
NA	chr14	47545460	47546181	chr14	47472560	47531962	13499	1.34772	0.0145741	5.58999	4.24227
NA	chr14	48121400	48121800	chr14	48198715	48228413	-76916	1.64234	1.28e-07	6.30277	4.66043
NA	chr14	48258692	48259092	chr14	48198715	48228413	30280	0.745112	0.0445764	5.27094	4.52583
NA	chr14	50061845	50062245	chr14	50083713	50084679	21469	0.77473	0.000956739	6.74504	5.97031
NA	chr14	52020196	52020596	chr14	52016864	52019787	410	0.681459	0.0203447	7.09934	6.41788
NA	chr14	52119211	52119611	chr14	52073379	52104028	-15184	0.665762	0.0345885	7.26268	6.59691
NA	chr14	54176347	54176747	chr14	54235484	54253929	58738	-0.776833	0.0350995	4.70367	5.4805
NA	chr14	54413914	54414314	chr14	54369441	54409472	-4443	1.21666	0.0277816	4.64231	3.42565
NA	chr14	54912212	54912612	chr14	54916542	54926788	3931	1.74219	0.000223117	5.44122	3.69903
NA	chr14	54912944	54913344	chr14	54916542	54926788	3199	0.707099	0.00631256	7.14069	6.43359
NA	chr14	55078753	55079153	chr14	55073090	55075874	2880	0.905907	0.0153803	5.24605	4.34014
NA	chr14	55115054	55115454	chr14	55098834	55106593	-8462	1.78736	1.96e-05	6.47484	4.68749
NA	chr14	55490598	55490998	chr14	55491092	55508264	-95	0.811572	0.00854978	6.65812	5.84655
NA	chr14	55520566	55520966	chr14	55510447	55517431	3136	0.875273	0.0355124	6.28645	5.41118
NA	chr14	55560406	55560806	chr14	55560922	55570065	-117	0.86441	0.00926946	6.60395	5.73954
NA	chr14	55643183	55643583	chr14	55650183	55652539	-6601	1.91807	0.000185995	7.04592	5.12785
NA	chr14	55759854	55760254	chr14	55761427	55763229	-1174	-1.11985	0.0203447	3.51454	4.63439
NA	chr14	55764435	55764835	chr14	55765961	55768492	-1127	-2.52402	3.77e-08	2.27048	4.7945
NA	chr14	55882127	55882527	chr14	55884941	55898780	-2415	-1.04201	0.000160968	4.93605	5.97807
NA	chr14	56261679	56262079	chr14	56231400	56234657	-27023	-2.90379	3.32e-11	2.87927	5.78306
NA	chr2	31135470	31135870	chr2	31151048	31152291	15179	-0.764369	0.0449111	4.49017	5.25454
NA	chr14	56811892	56812292	chr14	56790584	56811716	-177	2.43175	0.0013458	4.40378	1.97203
NA	chr14	56885964	56886364	chr14	56887794	56962579	-1431	3.46112	0.000133301	4.10911	0.647989
NA	chr14	57103988	57104388	chr14	57123300	57133611	18913	1.78661	0.000527622	5.13747	3.35087
NA	chr14	57542128	57542528	chr14	57549597	57571569	7070	2.55222	0.000256737	3.71608	1.16386
NA	chr14	57616419	57616819	chr14	57549597	57571569	-44851	1.20584	0.0187158	4.57113	3.36529
NA	chr14	57713118	57713518	chr14	57722188	57734418	8671	-1.94996	3.37e-05	2.60487	4.55484
NA	chr14	57725273	57725673	chr14	57582270	57664956	-60318	-1.93004	3.27e-05	2.78245	4.71249
NA	chr14	57972162	57972562	chr14	57832701	57890262	-81901	1.72542	0.00160216	4.20913	2.48371
NA	chr14	59205285	59205685	chr14	59158502	59178749	-26537	1.62249	0.0194441	3.36842	1.74593
NA	chr14	59339635	59340035	chr14	59347406	59365490	7372	-0.934861	0.0380525	4.45903	5.39389
NA	chr14	59625164	59625564	chr14	59647740	60086834	22177	1.53632	0.0272518	4.97441	3.43808
NA	chr14	60118007	60118407	chr14	59647740	60086834	-31174	0.879052	0.0336593	5.23634	4.35729
NA	chr14	60250816	60251216	chr14	60265204	60302371	-13989	1.14433	0.0177845	6.76404	5.61971
NA	chr14	60713376	60713776	chr14	60732903	60764556	-19128	-1.62434	1.33e-05	3.39694	5.02128
NA	chr14	61037632	61038032	chr14	61138456	61240693	-100425	1.66546	4.05e-08	5.79969	4.13423
NA	chr14	61172991	61173391	chr14	61219114	61258490	45724	3.07438	0.000230317	5.64269	2.56831
NA	chr14	61688705	61689105	chr14	61602835	61682373	-6333	-0.660907	0.0153047	5.92455	6.58546
NA	chr14	61997712	61998112	chr14	62276228	62292979	278117	-1.94456	3.06e-05	2.67009	4.61465
NA	chr14	61998117	61998517	chr14	62276228	62292979	277712	-1.25072	0.00988077	3.7333	4.98402
NA	chr14	62346410	62346810	chr14	62392669	62456289	45860	-3.01571	1.61e-08	2.03591	5.05163
NA	chr14	62943918	62944318	chr14	62977523	62984510	33206	-2.37224	6.97e-06	2.81015	5.18239
NA	chr14	63248184	63248584	chr14	63198913	63245271	-2914	1.12296	0.00743008	5.21164	4.08868
NA	chr2	35200680	35201080	chr2	35109491	35178822	21859	3.45216	0.00068778	4.99524	1.54308
NA	chr14	63943659	63944059	chr14	63860311	63919859	23801	1.27899	0.00649224	5.47964	4.20065
NA	chr14	64309835	64310235	chr14	64104322	64113751	196085	1.14725	0.00838126	5.83247	4.68522
NA	chr14	64404128	64404528	chr14	64588114	64593961	-183587	1.90505	4.49e-05	4.52285	2.6178
NA	chr14	64653819	64654219	chr14	64588114	64593961	59859	-2.05129	0.000249843	2.02976	4.08105
NA	chr14	65102239	65102639	chr14	65052058	65098106	-4134	-1.64551	0.000332738	2.86734	4.51285
NA	chr14	65331922	65332322	chr14	65266700	65321502	10421	1.14361	0.00381132	6.02921	4.88561
NA	chr14	66124153	66124553	chr14	66084371	66112386	-11768	0.762486	0.00352819	6.60068	5.83819
NA	chr14	66198707	66199107	chr14	66140959	66152948	45760	-0.751363	0.0387346	4.88644	5.6378
NA	chr14	66260280	66260680	chr14	66295328	66297129	34649	-0.895595	0.0453644	3.61883	4.51442
NA	chr14	66808778	66809178	chr14	66635250	66771168	37611	1.53527	0.0365682	4.02177	2.4865
NA	chr14	66868751	66869151	chr14	66802863	66868600	-152	3.60316	1.63e-06	5.14623	1.54308
NA	chr14	67008396	67008796	chr14	67014055	67072471	5260	1.8385	0.00120977	5.56347	3.72497
NA	chr14	67713419	67713819	chr14	67716097	67742310	-2279	-3.03969	1.09e-07	1.4814	4.52109
NA	chr14	67951265	67951665	chr14	67751927	67933572	-17694	-1.1782	0.00458241	4.01543	5.19363
NA	chr14	68084557	68084957	chr14	68119544	68125004	34588	-3.2667	2.49e-07	1.4814	4.7481
NA	chr14	69171673	69172073	chr14	69190691	69194658	-18619	-1.13348	0.0383743	3.37127	4.50475
NA	chr14	69174707	69175107	chr14	69164798	69171843	-2865	1.1564	0.035169	4.58377	3.42737
NA	chr14	69980051	69980451	chr14	70077444	70082613	-96994	-1.31271	0.0191391	2.83107	4.14378
NA	chr14	69980585	69980985	chr14	70077444	70082613	-96460	-2.20507	2.26e-05	2.02871	4.23378
NA	chr14	70192001	70192401	chr14	70164217	70177672	-14330	1.04186	0.0014281	5.88904	4.84717
NA	chr14	70281227	70281627	chr14	70303466	70348433	21840	-1.17206	0.0111381	3.59865	4.77071
NA	chr14	70282625	70283025	chr14	70303466	70348433	20442	-1.29702	0.0168805	3.35018	4.64719
NA	chr14	70519490	70519890	chr14	70520941	70524081	1052	1.32932	0.000334332	5.67935	4.35003
NA	chr14	70530761	70531161	chr14	70520941	70524081	-6681	1.60681	0.0123631	3.97252	2.36571
NA	chr14	70554564	70554964	chr14	70545250	70548935	5630	1.85862	4.68e-06	4.96502	3.1064
NA	chr14	70635922	70636322	chr14	70602183	70630154	-5769	1.20284	2.35e-06	6.74798	5.54514
NA	chr14	70792578	70793294	chr14	70774380	70778494	14085	-1.30742	0.000221587	3.98901	5.29643
NA	chr14	70798386	70799113	chr14	70774380	70778494	19893	-2.38035	3.39e-12	3.39165	5.772
NA	chr14	71113288	71113688	chr14	70890106	70979840	133449	-1.81433	0.000613924	3.19033	5.00466
NA	chr14	72506435	72506835	chr14	72537952	72710003	31118	0.746257	0.0435778	5.81162	5.06537
NA	chr14	72709662	72710062	chr14	73025602	73026890	-315541	4.56062	5.19e-05	5.48949	0.928863
NA	chr14	72887662	72888062	chr14	73025602	73026890	-137541	-0.73265	0.0216271	5.48238	6.21503
NA	chr14	72983330	72983730	chr14	73025602	73026890	-41873	-1.66927	0.00176344	3.51013	5.1794
NA	chr14	73127657	73128057	chr14	73142509	73184054	-14453	-3.45075	1.27e-09	1.13011	4.58086
NA	chr14	7315078	7315478	chr14	7323987	7332395	8510	0.938708	0.00386642	5.85121	4.9125
NA	chr14	73596562	73596962	chr14	73552785	73596142	421	-2.47752	5.13e-06	2.18527	4.66279
NA	chr14	74732288	74732688	chr14	74754672	74947877	21985	0.744946	0.038079	7.48918	6.74424
NA	chr14	75057031	75057431	chr14	75016026	75052532	4500	-1.06858	0.00432536	4.39471	5.46328
NA	chr14	75184178	75184578	chr14	75084302	75130883	-53296	-0.92355	0.0199238	4.02635	4.9499
NA	chr14	75185646	75186046	chr14	75084302	75130883	-54764	-0.901059	0.0406285	4.08417	4.98523
NA	chr14	75188973	75189373	chr14	75242286	75283553	-52914	-0.722513	0.0477357	4.7437	5.46621
NA	chr14	75193666	75194066	chr14	75242286	75283553	-48221	-1.10181	0.025869	3.27828	4.3801
NA	chr14	75753749	75754149	chr14	75761998	75787037	7850	0.575635	0.0263982	6.6257	6.05007
NA	chr14	76532988	76533388	chr14	76514557	76520855	-12134	1.00655	0.0255964	4.70405	3.69749
NA	chr14	76787072	76787472	chr14	76677567	76687108	99965	-2.32655	4e-06	2.02171	4.34826
NA	chr14	76787556	76787956	chr14	76677567	76687108	100449	-1.24627	0.00922897	3.3228	4.56907
NA	chr14	77156267	77156667	chr14	77156762	77721763	-96	0.833906	0.0311268	5.55798	4.72407
NA	chr14	78381958	78382620	chr14	78277445	78308043	-73916	1.00352	0.00786265	5.33615	4.33263
NA	chr14	78691943	78692343	chr14	78569608	78644451	-47493	-0.966922	0.00216615	5.24669	6.21361
NA	chr14	78724801	78725201	chr14	78569608	78644451	-80351	0.829962	0.014972	7.09378	6.26382
NA	chr14	78900707	78901107	chr14	78569608	78725089	-175619	1.30673	0.00919081	4.55707	3.25034
NA	chr14	78909095	78909495	chr14	78569608	78725089	-184007	1.88888	0.00243581	4.08887	2.2
NA	chr14	79123672	79124072	chr14	78849177	79065272	58401	1.55625	0.0219797	4.04369	2.48744
NA	chr14	79234773	79235173	chr14	78849177	79202310	32464	-1.1822	0.00332626	3.6644	4.8466
NA	chr14	79480949	79481349	chr14	79451834	79454816	26134	2.83754	3.66e-06	5.63538	2.79784
NA	chr14	79482059	79482459	chr14	79459936	79481268	-792	1.07042	0.00343344	6.42653	5.35611
NA	chr14	79529601	79530001	chr14	79459936	79481268	-48334	-0.888331	0.026997	4.23828	5.12661
NA	chr14	79532455	79532855	chr14	79459936	79481268	-51188	-0.669833	0.0324973	5.11912	5.78895
NA	chr14	79771191	79771591	chr14	79738430	79738528	32664	1.10005	0.00023299	5.93553	4.83548
NA	chr14	8215235	8215635	chr14	8216247	8223569	-613	1.49131	0.0263145	4.00156	2.51025
NA	chr14	8666194	8666594	chr14	8348947	8378763	-287432	1.25711	0.000652121	5.47373	4.21662
NA	chr14	87249222	87249622	chr14	86656322	87141114	-108109	-1.15074	0.0250573	3.82337	4.9741
NA	chr15	100076770	100077170	chr15	100078388	100188036	1219	1.09949	0.0272927	4.58355	3.48406
NA	chr15	100092079	100092479	chr15	100154395	100219473	-61917	0.912353	0.00325704	5.85618	4.94383
NA	chr15	100119289	100119689	chr15	100154395	100219473	-34707	1.06477	0.0258549	4.67335	3.60858
NA	chr15	100494604	100495004	chr15	100502747	100552008	7744	0.938152	0.0442863	6.22178	5.28363
NA	chr15	100865721	100866121	chr15	100870644	101045938	-4524	-1.68228	0.00184727	2.47081	4.15308
NA	chr15	101078816	101079216	chr15	101050191	101054399	-24418	1.41558	0.0141334	4.97249	3.55691
NA	chr15	101128627	101129027	chr15	101115754	101120024	8604	0.963822	0.00988077	5.74533	4.78151
NA	chr15	101258452	101258852	chr15	101266845	101274794	-7994	-0.713958	0.0453122	4.81755	5.53151
NA	chr15	10144590	10144990	chr15	10177237	10337020	-32248	-1.12146	0.00469382	4.06346	5.18492
NA	chr15	101486029	101486429	chr15	101473477	101479983	6047	-0.784344	0.0273238	4.93372	5.71807
NA	chr15	10177768	10178168	chr15	10223905	10349180	-45738	1.00768	0.00613848	5.84376	4.83608
NA	chr15	102106601	102107001	chr15	102073772	102097173	9429	-0.844483	0.0218844	4.98259	5.82708
NA	chr15	102150608	102151008	chr15	102144185	102149512	1097	-0.916911	0.000999364	5.71577	6.63268
NA	chr15	102225719	102226119	chr15	102234937	102246500	8819	-1.13914	0.00229102	4.13149	5.27063
NA	chr15	102256987	102257387	chr15	102234937	102246500	-10488	0.775465	0.0151824	6.27802	5.50255
NA	chr15	102362747	102363147	chr15	102338246	102350759	-11989	-1.46791	1.56e-05	3.83237	5.30028
NA	chr15	102742772	102743172	chr15	102746440	102746909	3269	-1.57962	0.00120827	2.90665	4.48627
NA	chr15	102942965	102943365	chr15	102944061	102947946	697	0.781121	0.022987	5.54008	4.75896
NA	chr15	103146937	103147337	chr15	103123069	103146828	-110	-1.13978	0.000913423	4.35949	5.49927
NA	chr15	103503189	103503589	chr15	103453824	103498800	4390	0.695884	0.0397554	5.61343	4.91755
NA	chr15	10981478	10981878	chr15	10952331	10980162	1317	0.718771	0.0422868	7.1464	6.42763
NA	chr15	12549400	12549800	chr15	12321495	12351267	198134	0.900388	0.000164083	6.81737	5.91698
NA	chr15	12856666	12857066	chr15	12808176	12824657	-32010	1.31748	0.00521683	4.63512	3.31764
NA	chr15	12923886	12924286	chr15	12808176	12824657	-99230	1.47964	0.00496225	4.46855	2.98891
NA	chr15	25622893	25623293	chr15	25753205	25813671	-129913	1.47261	0.000208055	6.56301	5.09041
NA	chr15	25884427	25884827	chr15	25933551	25973696	-48725	-0.909344	0.00855699	5.04495	5.9543
NA	chr15	25910498	25910898	chr15	25933551	25973696	-22654	0.887579	0.00873644	5.72828	4.8407
NA	chr15	27466581	27466981	chr15	27571493	27571558	-104513	1.81793	0.00349415	4.72661	2.90867
NA	chr15	27625681	27626081	chr15	27655070	27681542	28990	-0.669852	0.0256894	5.25576	5.92561
NA	chr15	27725576	27725976	chr15	27730648	28025848	4673	-0.809014	0.0499844	4.66065	5.46966
NA	chr15	27796739	27797139	chr15	27655070	27681542	-115198	1.48333	0.00162903	4.40945	2.92612
NA	chr15	28024660	28025060	chr15	28203765	28472045	-178706	0.814149	0.0487296	6.78486	5.97071
NA	chr15	30646400	30646800	chr15	31039125	31043331	-392326	1.2646	0.00175992	4.87314	3.60854
NA	chr15	30660831	30661231	chr15	31039125	31043331	-377895	0.794452	0.045299	5.16548	4.37103
NA	chr15	31648993	31649393	chr15	31602115	31617535	31459	1.32099	0.020551	4.29314	2.97215
NA	chr15	32244925	32245325	chr15	32240567	32244662	-264	1.46742	0.0305134	4.08854	2.62112
NA	chr15	33083204	33083604	chr15	32920722	33034721	48484	0.71208	0.000458327	7.47616	6.76408
NA	chr15	33084347	33084747	chr15	32920722	33034721	49627	1.5103	0.0171262	4.0814	2.5711
NA	chr15	34237903	34238303	chr15	34306680	34436240	-68378	0.550113	0.00303516	7.21572	6.6656
NA	chr15	34306735	34307135	chr15	34238025	34284295	22441	0.980932	4.4e-05	7.00688	6.02595
NA	chr15	3583260	3583660	chr15	3317754	3581842	-1419	0.941095	0.00443248	6.3021	5.36101
NA	chr15	36140280	36140680	chr15	36150059	36164884	9380	1.91401	0.00934357	3.61472	1.70071
NA	chr15	36210605	36211005	chr15	36239933	36283147	28929	0.936189	0.00221273	6.44567	5.50948
NA	chr15	36647945	36648345	chr15	36595657	36608973	-38973	-2.70886	2.19e-07	1.76759	4.47645
NA	chr15	37135477	37135877	chr15	37233035	37363568	-97159	0.70241	0.0294666	6.85399	6.15158
NA	chr15	37436325	37436725	chr15	37421132	37432664	-3662	-1.17695	0.00255445	3.70865	4.88561
NA	chr15	37459080	37459480	chr15	37425553	37440644	18437	-0.699865	0.00465839	6.27627	6.97614
NA	chr15	37791480	37791880	chr15	37923952	37960856	132073	0.573926	0.0187899	7.24122	6.6673
NA	chr15	38197114	38197514	chr15	38219202	38226735	-21689	-4.05017	8.31e-17	1.13011	5.18028
NA	chr15	38567220	38567620	chr15	38487429	38519266	-47955	1.24115	0.0377655	4.14762	2.90646
NA	chr15	39112068	39112468	chr15	39112873	39146855	-406	0.541723	0.0229793	7.23413	6.69241
NA	chr15	39197966	39198366	chr15	39112873	39146855	51112	0.922649	0.0198797	5.46375	4.5411
NA	chr15	39198619	39199019	chr15	39112873	39146855	51765	2.66228	0.00842329	4.36284	1.70056
NA	chr15	39232629	39233287	chr15	39112873	39146855	85775	-1.25938	0.00600282	4.04375	5.30313
NA	chr2	93976331	93976731	chr2	93980033	93983575	-3303	0.749006	0.0017074	7.00791	6.25891
NA	chr15	4027085	4027485	chr15	3996038	4015858	11228	0.541919	0.0467139	7.35319	6.81127
NA	chr15	41446921	41447321	chr15	41447481	41861047	-161	1.26764	2.46e-05	5.91557	4.64793
NA	chr15	41447700	41448100	chr15	41173700	41175425	272276	0.639131	0.0482413	6.77132	6.13219
NA	chr15	50667513	50667913	chr15	50889024	50889114	221112	-1.92715	7.81e-07	3.53498	5.46212
NA	chr15	51730655	51731055	chr15	51786562	51865461	55508	-1.61012	3.6e-06	3.77399	5.38411
NA	chr15	51991406	51991806	chr15	52040106	52045722	-48301	2.59106	5.1e-05	4.60114	2.01007
NA	chr2	9867607	9868007	chr2	9881245	9886767	-13239	-1.2003	0.0138881	3.50444	4.70475
NA	chr15	53130061	53130461	chr15	53461800	53902436	331340	-1.95052	0.000180438	2.80172	4.75224
NA	chr3	101011605	101012005	chr3	101040235	101110166	28231	-0.840763	0.0261563	5.07898	5.91974
NA	chr15	55112594	55112994	chr15	55133435	55259273	-20442	0.760486	0.0359337	7.42553	6.66505
NA	chr15	55280291	55280691	chr15	55112316	55259273	21019	0.835577	0.00778348	5.78483	4.94926
NA	chr15	55838307	55838707	chr15	55557407	55626423	211885	-0.889034	0.0224951	4.51545	5.40449
NA	chr15	58033825	58034225	chr15	58047002	58076508	12778	0.798465	0.0453174	6.42147	5.623
NA	chr15	58076054	58076454	chr15	58094046	58135082	17593	3.12616	4.94e-05	6.34518	3.21902
NA	chr15	59081333	59081733	chr15	58933809	58939489	141845	1.1233	0.00224504	6.49527	5.37197
NA	chr15	59082101	59082501	chr15	58941233	59082026	-76	2.12802	3.31e-05	5.19915	3.07113
NA	chr15	59306723	59307123	chr15	59315091	59331193	-7969	0.848311	0.0112576	5.50217	4.65386
NA	chr15	59615308	59615708	chr15	59374197	59601684	13625	1.93796	0.00177626	4.02836	2.0904
NA	chr15	59887914	59888314	chr15	59788416	59794959	-92956	1.46161	0.000161566	5.4817	4.0201
NA	chr15	59978098	59978498	chr15	60014865	60016618	36368	0.97997	0.0382396	4.73936	3.75939
NA	chr15	62189557	62189957	chr15	62217540	62219451	27584	-1.20461	0.00180872	4.14788	5.35249
NA	chr15	62699699	62700099	chr15	62037985	62260212	439488	1.83754	0.00286101	4.07018	2.23264
NA	chr15	63969609	63970009	chr15	63914460	63925453	44157	-1.15281	0.0135821	3.61231	4.76513
NA	chr3	107043714	107044114	chr3	107036161	107038129	5586	-0.801744	0.0351022	4.60096	5.40271
NA	chr15	64209079	64209479	chr15	63929093	64060448	-148632	-0.949675	0.0207398	4.03597	4.98565
NA	chr15	64234968	64235368	chr15	63929093	64060448	-174521	-1.08781	0.00540129	4.98665	6.07446
NA	chr3	107236790	107237190	chr3	107230613	107234031	2760	-1.23462	0.00132763	3.80618	5.04079
NA	chr15	6625495	6625895	chr15	6708380	6800400	-82486	-1.17949	0.0146247	3.23851	4.418
NA	chr15	66286166	66286566	chr15	66379857	66500910	93292	3.34046	2.61e-05	3.63934	0.298881
NA	chr15	66286709	66287109	chr15	65994914	66286224	-486	1.51496	0.000142338	5.32075	3.80579
NA	chr15	66556775	66557175	chr15	66577571	66645255	-20397	-1.46468	0.00526104	3.07575	4.54043
NA	chr15	66789431	66789831	chr15	66891392	66923199	-101562	-1.12204	0.0108197	4.02273	5.14477
NA	chr15	66805150	66805550	chr15	66891392	66923199	-85843	-1.02874	0.00344068	4.24233	5.27106
NA	chr15	66807457	66807857	chr15	66891392	66923199	-83536	-2.37006	6.26e-08	2.45434	4.8244
NA	chr15	66858625	66859025	chr15	66670769	66850720	7906	-1.39662	0.000223117	3.79684	5.19346
NA	chr15	6708310	6708710	chr15	6579846	6665608	42703	3.8954	0.000669548	4.19428	0.298881
NA	chr15	67158669	67159069	chr15	67226768	67377094	-67700	-0.828172	0.0369643	4.70987	5.53804
NA	chr15	67235068	67235468	chr15	67102874	67176882	-58187	-1.01929	0.00585299	4.08848	5.10778
NA	chr15	69077874	69078274	chr15	69270532	69274718	-192259	1.55081	0.005854	4.2222	2.67139
NA	chr15	7031603	7032003	chr15	7129571	7185343	-97569	-1.33863	0.0115849	3.70447	5.0431
NA	chr15	74920409	74920809	chr15	74955050	74959905	-34242	-1.87678	0.00270835	2.92391	4.80069
NA	chr15	75969266	75969666	chr15	75979871	75982285	10206	0.738036	0.00299005	7.27259	6.53455
NA	chr15	75989008	75989408	chr15	75993768	75999153	-4361	-1.02211	0.0321617	3.63838	4.66049
NA	chr15	76034281	76034681	chr15	76047162	76069784	12482	3.65034	9.46e-08	4.81421	1.16386
NA	chr15	76037550	76037950	chr15	76047162	76069784	9213	-1.27483	0.00287696	3.36778	4.64261
NA	chr15	76092676	76093076	chr15	76085593	76090013	-2664	-1.3509	0.0387346	2.80968	4.16058
NA	chr3	116855741	116856141	chr3	116859566	116903750	-3426	-0.843337	0.0073354	4.93748	5.78082
NA	chr3	116862417	116862817	chr3	116739998	116808166	-54252	-2.86591	3.64e-06	1.51969	4.3856
NA	chr15	76312012	76312412	chr15	76296602	76307245	-4768	-0.936632	0.0100107	4.52963	5.46627
NA	chr3	121425871	121426271	chr3	121426540	121458205	-270	1.37916	0.000156395	6.02186	4.6427
NA	chr15	76576399	76576799	chr15	76595807	76607591	19009	0.607085	0.0149468	7.3078	6.70071
NA	chr15	76671803	76672203	chr15	76668223	76669948	-1856	0.734436	0.0127744	6.3403	5.60587
NA	chr3	122619416	122619816	chr3	122541624	122541681	-77736	1.11142	0.00242459	5.2834	4.17198
NA	chr15	76817152	76817552	chr15	76852140	76871435	34589	0.674147	0.00608226	7.26983	6.59568
NA	chr15	77792175	77792575	chr15	77748612	77755229	-36947	1.24851	0.0110909	4.23712	2.98861
NA	chr15	78162266	78162666	chr15	78191111	78204237	28446	1.22073	0.0263086	4.0814	2.86066
NA	chr15	78510420	78510820	chr15	78523345	78529651	12526	-1.21475	0.00165085	4.17344	5.38819
NA	chr15	78557954	78558354	chr15	78559168	78572783	815	-0.669032	0.0270646	5.12599	5.79503
NA	chr3	130706631	130707031	chr3	130726826	130730337	19796	-1.55456	0.00559991	2.26435	3.81892
NA	chr7	131045257	131045657	chr7	130936202	130985658	59600	0.965983	0.0488633	4.16072	3.19474
NA	chr15	78718517	78718917	chr15	78670006	78718113	-405	2.59704	0.000128012	4.13995	1.54291
NA	chr15	78802602	78803002	chr15	78755882	78773445	-29158	3.7116	4.93e-06	4.01049	0.298881
NA	chr15	78809986	78810386	chr15	78775135	78803042	-6945	-0.927602	0.0482413	3.43799	4.36559
NA	chr15	79040689	79041089	chr15	79041884	79043558	-796	-1.90003	8.29e-08	4.60689	6.50692
NA	chr15	79042268	79042668	chr15	79030873	79038356	3913	-1.70097	6.56e-05	2.96021	4.66118
NA	chr15	79042954	79043354	chr15	79030873	79042531	424	1.27442	0.0109882	4.59201	3.31759
NA	chr15	79052884	79053284	chr15	79041884	79043558	9327	-2.53189	4.93e-08	2.65869	5.19059
NA	chr15	79261138	79261538	chr15	79251015	79254748	-6391	0.998004	0.0333416	6.09811	5.10011
NA	chr15	79658834	79659234	chr15	79670867	79672862	-11634	0.465716	0.031462	7.33181	6.86609
NA	chr15	79728838	79729238	chr15	79690895	79721479	7360	0.655442	0.0432206	5.94753	5.29208
NA	chr15	79742633	79743033	chr15	79724067	79742536	-98	0.830652	0.0405242	6.02881	5.19816
NA	chr15	80004890	80005290	chr15	79998969	79999026	-5865	1.41893	0.0264264	3.84453	2.4256
NA	chr15	80091495	80091895	chr15	80077780	80083406	-8090	1.21897	0.00539424	6.1513	4.93233
NA	chr15	80286918	80287318	chr15	80260613	80264306	-22613	1.51415	0.00809184	4.31171	2.79756
NA	chr15	80632104	80632504	chr15	80646072	80646136	-13569	-1.99142	5.37e-05	2.54409	4.53551
NA	chr15	80671343	80671743	chr15	80671846	80700425	-104	0.968004	0.0309429	5.05788	4.08988
NA	chr15	80711198	80711598	chr15	80671846	80700425	10774	1.60473	0.00797152	5.1053	3.50057
NA	chr15	81585323	81585723	chr15	81586213	81652077	-491	1.56057	0.00895658	5.84602	4.28545
NA	chr15	8169127	8169527	chr15	8109312	8159859	9269	0.796999	0.00305281	6.82489	6.02789
NA	chr15	81744692	81745092	chr15	81704247	81729919	-14774	0.954018	0.00448334	6.56034	5.60633
NA	chr15	81802482	81802882	chr15	81744847	81796269	6214	1.76198	3.54e-08	6.26817	4.50619
NA	chr15	81933001	81933401	chr15	81936758	81950941	-3358	0.654545	0.0282753	5.84806	5.19352
NA	chr15	82111800	82112200	chr15	82127921	82142202	-15722	-0.946816	0.00413511	4.72695	5.67376
NA	chr15	82168550	82168950	chr15	82127921	82142202	26349	1.38879	0.0112815	4.25246	2.86367
NA	chr15	82963006	82963406	chr15	82959217	82959296	-3711	1.59616	0.00266612	4.27037	2.67421
NA	chr15	83034865	83035265	chr15	82996735	83033397	-1469	1.86324	0.000279084	4.65787	2.79463
NA	chr15	83474127	83474527	chr15	83483768	83510907	9242	-0.746611	0.0375609	5.09979	5.8464
NA	chr15	84557244	84557644	chr15	84663205	84706402	-105562	1.14109	0.000254493	6.41689	5.2758
NA	chr15	84663115	84663515	chr15	84680997	84703673	-17483	1.09706	0.0183397	5.19471	4.09765
NA	chr15	84684776	84685176	chr15	84714628	84720266	29453	-1.36274	0.000430725	3.77822	5.14096
NA	chr15	85206180	85206580	chr15	85149253	85156132	-50049	1.42419	0.0260647	3.88069	2.4565
NA	chr15	85456196	85456596	chr15	85492735	85503227	36140	-0.745799	0.0201314	4.84037	5.58617
NA	chr15	85625579	85625979	chr15	85581141	85593708	31872	2.93831	1.3e-06	4.3042	1.36589
NA	chr15	85671686	85672086	chr15	85703772	85707524	-31687	1.99624	0.000332581	5.40806	3.41182
NA	chr15	85821215	85821615	chr15	85806971	85811697	-9519	0.738846	0.0319901	5.87398	5.13513
NA	chr15	85982916	85983316	chr15	86057694	86137636	-74379	-1.14901	0.0293667	3.5567	4.70571
NA	chr15	86032886	86033286	chr15	86057694	86137636	-24409	2.0345	0.00019969	5.84321	3.80871
NA	chr15	86076153	86076553	chr15	85898757	86033777	-42377	1.26408	0.0233691	4.27603	3.01195
NA	chr15	89060056	89060456	chr15	88982993	89055152	4905	1.38805	0.00013921	5.64649	4.25844
NA	chr15	89132036	89132436	chr15	89123302	89128700	-3337	-1.22771	0.00895658	3.57747	4.80518
NA	chr15	89591652	89592052	chr15	89568325	89574585	17068	0.644134	0.000585374	7.47506	6.83092
NA	chr15	90229487	90229887	chr15	90224359	90224412	5076	-2.49419	0.000140431	1.20746	3.70165
NA	chr15	94231234	94231634	chr15	94247201	94255606	-15568	1.33344	0.00288563	5.61006	4.27662
NA	chr15	94254919	94255319	chr15	94268320	94404350	13002	1.43833	0.00709196	4.16176	2.72342
NA	chr15	9520480	9520880	chr15	9436027	9466035	54446	-1.48807	0.0372277	3.05736	4.54543
NA	chr15	9570475	9570875	chr15	9578192	9748868	7318	-1.95883	1.18e-05	2.7017	4.66053
NA	chr15	9570953	9571353	chr15	9578192	9748868	6840	-1.9502	0.00013816	2.85622	4.80642
NA	chr15	9622875	9623275	chr15	9661545	9748868	38271	-1.3548	0.000151134	3.77663	5.13143
NA	chr15	96319404	96319804	chr15	96268563	96275275	-44130	1.03842	0.0179536	4.88876	3.85035
NA	chr15	96332262	96332662	chr15	96268563	96275275	-56988	0.896865	0.0273452	5.21267	4.31581
NA	chr15	9702021	9702421	chr15	9704308	9748868	1888	-1.39756	0.0152116	3.6012	4.99876
NA	chr15	97355601	97356001	chr15	97244073	97247287	-108315	-3.42588	5.53e-10	1.02171	4.44759
NA	chr15	97378684	97379084	chr15	97244073	97247287	-131398	1.19631	0.035206	4.24717	3.05085
NA	chr15	97573561	97573961	chr15	97675104	97705822	101144	2.57015	5.1e-05	3.86883	1.29869
NA	chr15	97665660	97666060	chr15	97675104	97705822	9045	-1.55185	5.37e-05	3.71493	5.26677
NA	chr15	97727166	97727566	chr15	97711018	97721150	-6017	-0.893687	0.020668	4.41981	5.3135
NA	chr15	98145389	98145789	chr15	98092588	98132447	12943	1.17732	0.0095817	5.90207	4.72475
NA	chr15	98296173	98296573	chr15	98286121	98296083	-91	1.35304	0.0275399	4.1018	2.74875
NA	chr15	98506134	98506534	chr15	98497473	98498406	7729	-1.03922	0.0474694	3.42278	4.462
NA	chr15	98609907	98610307	chr15	98589985	98607633	-2275	0.7894	0.0109847	6.2193	5.4299
NA	chr15	98631560	98631960	chr15	98632327	98644536	-368	-1.48481	0.000509524	3.2749	4.75971
NA	chr15	98633523	98633923	chr15	98634766	98644536	-844	-1.58231	0.000357998	3.1884	4.77071
NA	chr15	98723521	98723921	chr15	98708226	98723333	189	1.08747	0.0230032	4.64144	3.55397
NA	chr15	98776165	98776565	chr15	98737625	98763118	-13048	0.993594	0.0462011	4.86722	3.87363
NA	chr15	99233731	99234131	chr15	99242816	99251961	8686	0.684689	0.0111381	6.22584	5.54115
NA	chr15	99345034	99345434	chr15	99295240	99317018	28017	-0.846062	0.0139552	4.61763	5.46369
NA	chr15	99653617	99654017	chr15	99620495	99651656	-1962	0.639409	0.0241609	6.08736	5.44795
NA	chr15	99702203	99702603	chr15	99691754	99701130	1074	1.50203	0.00391065	5.04465	3.54262
NA	chr15	99772154	99772554	chr15	99778467	99820149	5914	2.48268	0.00664212	6.20927	3.72658
NA	chr16	10411942	10412342	chr16	10420558	10447350	8217	1.05422	0.032066	6.65708	5.60286
NA	chr16	10542759	10543159	chr16	10545338	10744878	-2180	3.667	1.81e-05	4.89601	1.22901
NA	chr16	10785155	10785555	chr16	10787934	10788655	2380	2.01536	0.0231054	4.88143	2.86607
NA	chr16	11134302	11134702	chr16	11136593	11176393	1892	3.9122	0.000776948	4.84106	0.928863
NA	chr16	11144011	11144411	chr16	11074910	11134532	-9480	-1.19706	0.0140096	3.4782	4.67526
NA	chr16	11448821	11449221	chr16	11313808	11320068	128754	-1.21286	0.0105451	3.46013	4.67299
NA	chr16	11577366	11577766	chr16	11779701	11781501	-201936	1.05594	0.0161341	4.72748	3.67154
NA	chr16	11896414	11896814	chr16	11901363	11930594	-4550	-1.33504	0.00343344	3.43021	4.76525
NA	chr16	14292204	14292604	chr16	14194526	14291408	-797	1.17288	0.049275	4.12361	2.95073
NA	chr16	15887839	15888239	chr16	15889224	16146851	986	0.525833	0.0393855	6.76756	6.24173
NA	chr16	16302923	16303323	chr16	16312227	16358575	8905	1.70129	0.000920134	6.72786	5.02657
NA	chr16	17012531	17012931	chr16	17070138	17086736	-57208	-1.04515	0.0156864	4.38386	5.42901
NA	chr16	17086203	17086603	chr16	17088601	17111252	1999	-2.12544	2.28e-05	2.36759	4.49303
NA	chr16	17815424	17815824	chr16	17797281	17808293	7132	1.25373	0.00172687	6.7389	5.48518
NA	chr16	17891346	17891746	chr16	17894202	17895653	-2457	3.56655	0.000222072	5.61769	2.05114
NA	chr16	17927730	17928130	chr16	17913553	17915059	-12672	2.24962	0.000613924	5.56921	3.31959
NA	chr16	18088907	18089307	chr16	18052859	18071632	17276	0.982961	0.0143949	6.69495	5.71199
NA	chr16	18229737	18230137	chr16	18239978	18248694	9842	1.3726	0.0187899	3.85326	2.48066
NA	chr16	18503604	18504004	chr16	18426416	18479073	24532	1.25151	0.0153918	4.92572	3.67421
NA	chr16	18777201	18777601	chr16	18780446	18811639	2846	1.20113	0.0365809	4.21331	3.01219
NA	chr16	18836664	18837064	chr16	18812293	18835261	1404	0.761222	0.000255281	7.51666	6.75544
NA	chr16	19882929	19883329	chr16	19946491	19983049	63163	1.77082	0.0167265	3.8611	2.09028
NA	chr16	19977848	19978248	chr16	19876567	19884274	-93575	-0.94988	0.0449111	3.4075	4.35738
NA	chr16	20097735	20098135	chr16	20141062	20172530	-42928	1.07997	0.0114122	6.17964	5.09967
NA	chr16	21246190	21246590	chr16	21247498	21296872	909	1.42968	4.02e-06	6.57865	5.14897
NA	chr16	21248581	21248981	chr16	21256012	21256066	7032	1.00559	0.00822784	5.4978	4.49221
NA	chr16	21820787	21821187	chr16	21794346	21809039	11749	2.04242	0.000976504	4.01408	1.97166
NA	chr16	21845975	21846375	chr16	21794346	21809039	36937	0.915538	0.00330943	6.71557	5.80003
NA	chr16	21947024	21947424	chr16	21953817	21995542	6394	0.548736	0.03479	7.11116	6.56242
NA	chr16	21995290	21995690	chr16	22009483	22049269	-13794	0.883921	0.0447463	4.64223	3.75831
NA	chr16	22656759	22657159	chr16	22605325	22605432	51328	0.939322	0.00297158	6.56452	5.62519
NA	chr16	23195711	23196111	chr16	23224739	23360350	-28629	0.844304	0.0391014	5.8399	4.99559
NA	chr16	23981170	23981570	chr16	23925547	23930794	-50377	0.932356	0.0028424	5.77835	4.84599
NA	chr16	24153840	24154240	chr16	23965049	23988852	-164989	-0.94721	0.0480245	3.63575	4.58296
NA	chr16	24518831	24519231	chr16	24529313	24534472	-10083	0.952185	0.00790789	5.48606	4.53387
NA	chr16	27349163	27349955	chr16	27353321	27370239	3367	-1.34801	0.000221587	4.85147	6.19948
NA	chr16	30224169	30224569	chr16	30256378	30267532	31810	1.64725	0.018186	3.61456	1.96731
NA	chr16	30599583	30599983	chr16	30561368	30587589	-11995	0.48617	0.0499833	7.14238	6.65621
NA	chr3	79567847	79568247	chr3	79455970	79567679	-169	-0.543295	0.0433523	6.1203	6.6636
NA	chr16	32124689	32125089	chr16	32099801	32108054	16636	-2.25552	1.18e-08	2.85287	5.10839
NA	chr16	32207355	32207755	chr16	32179799	32186944	20412	-2.88729	4.34e-09	2.13412	5.02141
NA	chr16	32215113	32215513	chr16	32230111	32247025	14599	-1.48253	7.21e-06	4.24999	5.73252
NA	chr16	32547694	32548094	chr16	32496280	32507214	40481	1.36479	0.0203729	4.20746	2.84267
NA	chr16	32550121	32550521	chr16	32496280	32507214	42908	2.01085	0.000177156	4.37665	2.3658
NA	chr16	32750691	32751091	chr16	32777418	32797435	26328	-1.01583	0.00517033	4.45421	5.47004
NA	chr16	32793289	32793689	chr16	32735885	32782390	10900	-2.79362	1.2e-10	2.56383	5.35745
NA	chr16	33026227	33026627	chr16	32914099	33016029	10199	-1.22993	0.0145973	3.01184	4.24177
NA	chr16	33062760	33063160	chr16	33056452	33060188	2573	0.920996	0.0139444	6.38763	5.46663
NA	chr16	33251180	33251580	chr16	33185070	33243312	7869	0.555378	0.0111286	7.09868	6.5433
NA	chr16	34095590	34095990	chr16	34152024	34514027	56035	0.427275	0.0232803	7.60422	7.17694
NA	chr16	35155452	35155852	chr16	35022420	35109175	46278	1.62068	2.85e-05	5.2551	3.63442
NA	chr16	35425417	35425817	chr16	35311130	35363918	-61500	1.74482	0.0106564	3.67318	1.92836
NA	chr16	35747856	35748256	chr16	35770385	35828462	-22130	1.3014	0.0185364	4.24924	2.94784
NA	chr16	35981534	35981934	chr16	35983362	36036162	-1429	-1.22097	6.6e-07	6.68784	7.90881
NA	chr16	37916201	37916601	chr16	37868399	37888857	27345	1.90138	0.000682406	4.54891	2.64753
NA	chr16	38348216	38348616	chr16	38297753	38341860	-6357	-1.13681	0.0211654	3.78213	4.91895
NA	chr16	38371845	38372245	chr16	38346998	38352763	19083	-4.75276	4.76e-12	0.161255	4.91402
NA	chr16	38396252	38396652	chr16	38362189	38378216	18037	-2.606	1.63e-06	1.90855	4.51455
NA	chr16	38616018	38616418	chr16	38558697	38592162	23857	1.90474	0.00121212	4.20718	2.30244
NA	chr16	38679494	38679894	chr16	38742258	38769054	-62365	-0.698174	0.0482871	5.64074	6.33891
NA	chr16	4214233	4214633	chr16	4084047	4213404	-830	0.786727	0.0496996	6.32182	5.53509
NA	chr16	43650709	43651109	chr16	43640654	43640737	9973	-1.06516	0.00708085	3.93003	4.99519
NA	chr16	43664619	43665019	chr16	43648860	43664184	-436	-1.59866	0.000174228	3.09395	4.69261
NA	chr16	43698776	43699176	chr16	43648860	43664184	-34593	-0.716932	0.0377797	5.30785	6.02479
NA	chr16	4594441	4594841	chr16	4616465	4624946	21625	3.83663	2.06e-08	4.76549	0.928863
NA	chr16	46123875	46124275	chr16	46035656	46120248	-3628	-1.37154	0.00212094	3.46934	4.84089
NA	chr16	4639945	4640345	chr16	4616465	4624946	-15000	1.7356	0.014787	4.03823	2.30263
NA	chr16	49766453	49766853	chr16	49699293	49765126	1328	-1.6057	0.00226512	2.92666	4.53236
NA	chr16	49768631	49769031	chr16	49699293	49765126	3506	-1.28595	0.0045596	3.70465	4.9906
NA	chr16	49793546	49793946	chr16	49699293	49765126	28421	-0.940638	0.0275134	4.13038	5.07102
NA	chr16	49796911	49797680	chr16	49699293	49765126	31786	-0.883208	0.0291271	4.4531	5.33631
NA	chr16	49805186	49805586	chr16	49699293	49765126	40061	-3.8701	6.99e-14	1.17584	5.04594
NA	chr16	49887989	49888389	chr16	49980459	49997475	-92071	-0.762	0.0495618	4.37317	5.13517
NA	chr16	49937765	49938165	chr16	49855653	49911683	26083	-1.00164	0.0102825	4.93505	5.93668
NA	chr16	5132462	5132862	chr16	5147108	5183934	-14247	1.41336	0.00379011	4.64621	3.23285
NA	chr16	5203639	5204039	chr16	5211818	5222299	7780	1.11608	0.00214241	6.61946	5.50338
NA	chr16	52147252	52147652	chr16	52248995	52453081	101344	-1.13349	0.00680319	3.81529	4.94878
NA	chr3	90587720	90588120	chr3	90588562	90602706	-443	-1.09003	0.0183397	3.88934	4.97937
NA	chr3	90604821	90605221	chr3	90584658	90602706	2116	-0.634952	0.0391955	5.71835	6.3533
NA	chr16	5367610	5368010	chr16	5244154	5255956	-111655	1.38641	0.0472528	3.65462	2.26821
NA	chr16	55804776	55805176	chr16	55811376	55822138	6201	-1.13328	0.0231774	3.14356	4.27685
NA	chr16	55973969	55974369	chr16	55966274	55971437	2533	1.62624	0.0290108	5.96821	4.34197
NA	chr16	57398491	57398891	chr16	57266138	57292851	-105641	2.16993	0.000427119	3.96463	1.7947
NA	chr16	57548867	57549267	chr16	57624255	57754737	74989	0.97768	0.000241264	6.24438	5.2667
NA	chr16	58520583	58520983	chr16	58408534	58469745	50839	-3.66328	6.59e-12	1.28984	4.95312
NA	chr16	58521519	58521919	chr16	58408534	58469745	51775	-1.64362	0.000117636	3.16348	4.8071
NA	chr16	58670678	58671078	chr16	58635261	58638403	-32276	0.742971	0.0167365	6.52685	5.78387
NA	chr16	58708979	58709379	chr16	58717434	58718724	8056	-1.0858	0.0197826	3.41305	4.49885
NA	chr16	59451652	59452355	chr16	59466871	59469238	14517	-0.968431	0.011207	4.22513	5.19356
NA	chr16	65562336	65562736	chr16	65520628	65533981	28356	1.05603	0.024024	6.77415	5.71812
NA	chr16	70313779	70314179	chr16	70616424	70624822	-302246	0.958141	0.00539424	6.30686	5.34872
NA	chr16	75903003	75903403	chr16	75755190	75766818	-136186	-1.42868	0.00453184	3.54005	4.96874
NA	chr3	96219588	96219988	chr3	96220412	96220880	425	0.609397	0.0484085	6.64269	6.03329
NA	chr16	76765395	76765795	chr16	77004227	77010881	238433	1.20887	0.0362976	4.174	2.96513
NA	chr16	84707561	84707961	chr16	84713022	84715244	-5062	-3.08945	2.86e-11	1.76759	4.85704
NA	chr16	84709594	84709994	chr16	84713022	84715244	-3029	-4.34387	2.52e-08	-0.252794	4.09107
NA	chr16	87353992	87354392	chr16	87376650	87432606	22259	1.28792	0.00408889	6.62939	5.34148
NA	chr16	8739080	8739480	chr16	8688721	8738342	-739	1.05624	0.0122797	5.59011	4.53387
NA	chr16	89835803	89836203	chr16	89787110	89818352	-17452	-0.943212	0.0261046	3.8342	4.77742
NA	chr16	89837055	89837455	chr16	89787110	89818352	-18704	-1.0648	0.00157274	4.74072	5.80552
NA	chr16	89849042	89849442	chr16	89787110	89818352	-30691	-2.91076	5.69e-08	1.95978	4.87054
NA	chr16	90043936	90044336	chr16	89787110	89974699	-69238	0.5841	0.0485188	6.67498	6.09088
NA	chr16	90385427	90385827	chr16	90386396	90499553	-570	1.08274	0.00352582	5.532	4.44926
NA	chr16	91044155	91044555	chr16	91053934	91069145	9380	2.79357	3.06e-05	4.9944	2.20083
NA	chr16	91063662	91064062	chr16	91014036	91044379	-19284	-1.25432	0.0205454	2.61025	3.86457
NA	chr16	91423795	91424195	chr16	91372782	91405589	18207	-1.2342	0.0194965	3.19869	4.43289
NA	chr16	91436300	91436700	chr16	91406234	91425834	10467	-0.974728	0.024145	3.65436	4.62909
NA	chr16	91475993	91476393	chr16	91465103	91470123	5871	-1.65856	0.000606945	2.75159	4.41015
NA	chr16	91541707	91542107	chr16	91547093	91564007	-4987	1.31813	0.0233018	4.06653	2.7484
NA	chr16	91597395	91597795	chr16	91614256	91618999	16462	2.24011	0.0001	4.63819	2.39808
NA	chr16	91729185	91729585	chr16	91689321	91728802	-384	1.50776	0.00314666	4.43643	2.92867
NA	chr16	91754842	91755242	chr16	91689321	91728802	-26041	-0.920075	0.0281006	4.36741	5.28748
NA	chr16	91794687	91795468	chr16	91689321	91728802	-65886	-1.79296	8.59e-10	4.14855	5.94152
NA	chr16	92057654	92058054	chr16	92058321	92087473	-268	0.96035	0.00553101	6.6776	5.71725
NA	chr16	92058182	92058582	chr16	91925222	91931630	-126553	3.63241	1.41e-06	5.86536	2.23295
NA	chr16	92158601	92159001	chr16	92058335	92112227	46375	0.81697	0.0193759	5.37088	4.55391
NA	chr16	92399960	92400360	chr16	92377070	92382683	-17278	0.989266	0.018434	6.00412	5.01486
NA	chr16	92620975	92621375	chr16	92498146	92541241	79735	-1.71169	0.00717648	3.26948	4.98117
NA	chr16	92764794	92765194	chr16	92601465	92697329	-67466	-1.44244	9.15e-05	3.74288	5.18532
NA	chr16	92787153	92787895	chr16	92601465	92697329	-89825	-1.04785	0.00568097	4.24764	5.29549
NA	chr16	92820294	92820694	chr16	92601465	92697329	-122966	-1.00944	0.040268	3.42349	4.43293
NA	chr4	107006080	107006480	chr4	107055873	107066866	49394	-1.45105	0.000609493	3.8982	5.34924
NA	chr16	93559864	93560264	chr16	93583460	93603815	23197	-2.00675	6.56e-06	2.83413	4.84089
NA	chr16	94268125	94268525	chr16	94328421	94336935	-59897	0.985798	0.0388106	4.39419	3.40839
NA	chr16	94371351	94371751	chr16	94364451	94371015	-337	0.846654	0.00125088	6.48479	5.63814
NA	chr16	95297509	95297909	chr16	95359168	95459348	61260	1.32175	0.0167142	4.13828	2.81653
NA	chr16	95458452	95458852	chr16	95257557	95300258	158195	0.772812	0.0414609	5.33461	4.5618
NA	chr16	95585430	95585830	chr16	95359168	95530365	-55066	1.15409	0.00621956	5.85915	4.70506
NA	chr16	95780254	95780654	chr16	95831122	95898713	50469	1.19569	0.0253719	4.66629	3.4706
NA	chr16	96089411	96089811	chr16	95992091	96082428	-6984	-0.95409	0.00819745	4.38275	5.33684
NA	chr16	96089882	96090282	chr16	95992091	96082428	-7455	-2.23609	8.86e-05	1.82584	4.06193
NA	chr16	96158908	96159308	chr16	96145418	96157852	1057	1.00123	0.0240763	5.88693	4.8857
NA	chr16	97165624	97166024	chr16	97356727	97442936	-190704	-0.841579	0.00205858	5.32542	6.167
NA	chr16	97468567	97468967	chr16	97470964	97504936	1998	-0.940248	0.0301979	4.16658	5.10683
NA	chr16	97478493	97478893	chr16	97447034	97462906	-15588	-1.06942	0.014787	4.2209	5.29032
NA	chr16	97763215	97763615	chr16	97791466	97851227	27852	0.760184	0.0362819	6.4597	5.69951
NA	chr16	97964017	97964417	chr16	97947434	97962622	-1396	-1.03927	0.0150306	3.82343	4.8627
NA	chr17	10840325	10840725	chr17	10403011	10840191	-135	1.13143	0.02223	6.38754	5.25611
NA	chr17	12364290	12364690	chr17	12378608	12419384	-13919	-1.02041	0.000153372	5.04922	6.06963
NA	chr17	12783214	12783614	chr17	12682405	12769706	-13509	-0.551867	0.0292665	5.89434	6.44621
NA	chr17	13746294	13746694	chr17	13760540	13905794	-13847	-0.934779	0.0394936	4.05979	4.99457
NA	chr17	13760999	13761399	chr17	13948372	13950678	-186974	2.1269	0.000162714	4.75063	2.62373
NA	chr17	14942809	14943209	chr17	14944994	14961260	1786	1.25875	0.00630221	6.48906	5.23031
NA	chr17	17063803	17064203	chr17	17121382	17146878	-57180	1.73391	0.000226204	4.5742	2.84029
NA	chr17	17205265	17205665	chr17	17121382	17146878	58388	-1.17596	0.0162832	3.41264	4.58861
NA	chr17	17319000	17319400	chr17	17374331	17394899	-54932	-1.35239	0.00607357	3.01143	4.36382
NA	chr17	19437253	19437653	chr17	19362134	19394590	42664	-1.02189	0.0351165	3.90112	4.92301
NA	chr17	22080786	22081186	chr17	22144358	22165977	63173	0.84302	0.0322439	5.96521	5.12219
NA	chr17	23533980	23534380	chr17	23550798	23561634	-16419	-0.944407	0.00262159	4.63789	5.5823
NA	chr4	117883540	117883940	chr4	117872999	117883476	-65	-1.34473	0.00138096	3.57719	4.92192
NA	chr17	23803131	23803531	chr17	23776915	23786216	-16916	3.07672	0.000778734	4.00558	0.928863
NA	chr17	24072088	24072488	chr17	24073679	24141594	1192	-1.03657	0.0226255	3.52531	4.56188
NA	chr17	24488211	24488611	chr17	24488782	24508907	-172	1.15002	0.00648315	4.96656	3.81653
NA	chr17	24850672	24851072	chr17	24848895	24850302	-371	0.8313	0.0147602	6.848	6.0167
NA	chr17	25223056	25223456	chr17	25234295	25240140	10840	-0.759507	0.00817721	5.78767	6.54717
NA	chr17	25239986	25240386	chr17	25242658	25256364	2273	0.887021	0.0494118	6.85818	5.97116
NA	chr17	25433320	25433720	chr17	25471589	25476594	-37870	2.49751	0.000581046	4.34045	1.84294
NA	chr17	25433856	25434256	chr17	25374286	25433783	-74	2.84156	0.000389772	4.38464	1.54308
NA	chr17	25496921	25497321	chr17	25471589	25476594	20328	1.71282	0.0219487	3.50821	1.79539
NA	chr17	26011929	26012329	chr17	25958363	25985874	-26056	-0.759093	0.0201267	5.06698	5.82607
NA	chr17	26069420	26069820	chr17	25989035	26069177	-244	0.887006	0.0231527	6.98034	6.09334
NA	chr17	26146702	26147102	chr17	26123502	26126613	20090	-0.957136	0.00391548	4.52004	5.47717
NA	chr17	26415230	26415630	chr17	26505590	26508472	89961	1.24425	0.00246952	6.4398	5.19555
NA	chr17	26839337	26839737	chr17	26781078	26792521	46817	0.837625	0.0170336	5.35776	4.52014
NA	chr17	27040166	27040566	chr17	27029258	27036378	3789	0.739696	0.0411387	5.43809	4.69839
NA	chr17	27179695	27180095	chr17	27189599	27204438	9505	1.17506	0.0319901	4.50557	3.33051
NA	chr17	27365051	27365451	chr17	27358096	27358155	6897	-0.989996	0.000194256	5.13374	6.12374
NA	chr17	27512219	27512619	chr17	27422387	27503533	-8687	1.80319	0.0011296	4.66927	2.86607
NA	chr17	27588145	27588545	chr17	27563768	27565727	-22419	-1.1151	0.00306558	4.12173	5.23683
NA	chr17	28350372	28350772	chr17	28331672	28350346	-27	2.68306	0.000899479	4.8841	2.20104
NA	chr17	28366028	28366428	chr17	28351514	28365216	-813	-1.14021	0.0498426	3.15208	4.29229
NA	chr17	28420391	28420791	chr17	28351514	28365216	-55176	0.836176	0.0314099	5.57841	4.74223
NA	chr17	28615813	28616213	chr17	28637778	28689987	21566	1.07885	0.0472676	4.44418	3.36533
NA	chr17	28800430	28800830	chr17	28801125	28838789	-296	0.849621	0.028351	6.2568	5.40718
NA	chr17	29065628	29066028	chr17	29032659	29043372	22257	-5.53792	2.94e-17	-0.252794	5.28513
NA	chr17	29199372	29199772	chr17	29135055	29148976	50397	1.06908	0.0259177	4.6371	3.56802
NA	chr17	29416241	29416641	chr17	29360913	29379535	36707	1.62767	0.0176486	3.79164	2.16397
NA	chr17	29503126	29503526	chr17	29491044	29495459	7668	-0.832952	0.0494701	4.81937	5.65232
NA	chr17	29886978	29887378	chr17	30005038	30210823	-117661	0.712981	0.00408519	6.50801	5.79503
NA	chr17	30197589	30197989	chr17	30215523	30576287	17535	0.635502	0.0385572	6.27989	5.64439
NA	chr17	30658001	30658401	chr17	30622440	30626905	-31097	0.738761	0.0319502	5.65629	4.91753
NA	chr17	30777010	30777410	chr17	30901866	30936510	-124457	-2.02353	0.00182431	1.96649	3.99001
NA	chr17	30901643	30902043	chr17	30626935	30875264	26380	1.68356	0.00021167	5.75257	4.06902
NA	chr17	31386260	31386660	chr17	31295482	31350698	35563	1.01432	5.2e-07	6.99475	5.98043
NA	chr17	31436709	31437109	chr17	31494321	31512487	57213	-1.70307	0.00157353	2.73591	4.43898
NA	chr17	31511914	31512314	chr17	31520114	31531325	-7801	0.793992	0.0107503	7.05726	6.26327
NA	chr17	31855340	31855740	chr17	31944768	32034508	89029	2.64859	0.00144007	4.84931	2.20073
NA	chr17	32143312	32143712	chr17	32183769	32189463	40058	2.06237	0.026471	4.22634	2.16397
NA	chr17	32200719	32201119	chr17	32206678	32284123	5560	-1.82552	0.000179925	2.99823	4.82375
NA	chr17	32388887	32389287	chr17	32354049	32387817	-1071	1.34834	0.00210013	6.05471	4.70637
NA	chr17	32905330	32905730	chr17	32879220	32891603	-13728	2.37741	0.00253912	3.54127	1.16386
NA	chr17	33019135	33019535	chr17	32993138	33005457	13679	-1.04661	0.0260562	3.52237	4.56899
NA	chr17	33557722	33558122	chr17	33524084	33553782	3941	-0.66502	0.0137922	5.72635	6.39137
NA	chr17	33562186	33562586	chr17	33524084	33553782	8405	-1.92878	5.65e-06	3.07343	5.00221
NA	chr17	33817221	33817621	chr17	33823035	33824562	5415	1.24937	0.0100379	6.41395	5.16457
NA	chr17	33929904	33930304	chr17	33919477	33929290	615	0.957436	0.00931948	7.13247	6.17503
NA	chr17	33940574	33940974	chr17	33938908	33940343	-232	0.534077	0.0487575	7.29094	6.75686
NA	chr17	34077401	34077801	chr17	34083842	34095309	6042	-1.26682	0.0246369	2.95893	4.22575
NA	chr17	34194835	34195235	chr17	34198194	34201454	-2960	-0.978575	0.0255964	3.81103	4.7896
NA	chr17	34203572	34203972	chr17	34204478	34216321	-507	-1.1794	0.000995635	4.05479	5.23419
NA	chr17	34681142	34681542	chr17	34647145	34655074	26069	-1.0551	0.0427671	3.71149	4.76659
NA	chr17	34896324	34896724	chr17	34898491	34914050	-1768	-1.35461	0.000362189	3.8303	5.1849
NA	chr17	35077838	35078238	chr17	35080537	35085595	2300	-1.2044	0.0152323	3.79212	4.99652
NA	chr17	35089296	35089696	chr17	35080537	35085595	-3702	1.35042	0.0040267	7.05949	5.70908
NA	chr17	35246109	35246509	chr17	35244074	35244135	1975	-0.885957	0.0300917	4.31216	5.19812
NA	chr17	35381737	35382137	chr17	35394098	35395630	-11962	-1.33043	0.00380249	3.20344	4.53387
NA	chr17	35427076	35427476	chr17	35439154	35443773	-11679	-1.96689	0.00051639	1.85333	3.82023
[truncated: 2,645 more rows]
