# Supplementary material for: CD4+ T cell help creates memory CD8+ T cells with innate and help-independent recall capacities
Source: Nat Commun. 2019 Dec 4;10:5531. doi: 10.1038/s41467-019-13438-1 (PMC6892909; doi:10.1038/s41467-019-13438-1)
Supplement: Supplementary file 9 — Supplementary Data 6 [file 41467_2019_13438_MOESM9_ESM.xlsx]

## Sheet: Sheet1
Supplementary Table 6. DMR as designated by H3K27me3 between Help and No-Help memory cells.
Gene Symbol	differentially bound region chromosome	differentially bound region start coordinate	differentially bound region end coordinate	gene chromosome	gene start coordinate	gene end coordinate	distance of diff bound site with respect to gene	Fold	FDR	Conc_no_help	Conc_help
Psen2	chr1	180267138	180267388	chr1	180227003	180256300	-10839	-2.91164	0.0197258	0.61296	3.5246
Tespa1	chr10	130276393	130276643	chr10	130322851	130362642	-46209	-2.44332	0.0297864	1.52974	3.97307
Btbd11	chr10	85370687	85370937	chr10	85386813	85660292	-15877	-3.1166	0.0105145	0.314487	3.43108
Btbd11	chr10	85760756	85761006	chr10	85386813	85660292	100465	2.43307	0.0302873	3.60621	1.17314
Btbd11	chr10	85673211	85673461	chr10	85386813	85660292	12920	2.99709	0.00965946	3.57717	0.580077
Kremen1	chr11	5151306	5151556	chr11	5191552	5261610	39997	-2.49049	0.0347039	1.25566	3.74615
Zfp36l1	chr12	80093990	80094240	chr12	80107759	80113013	13520	-2.87987	0.0370545	0.314487	3.19436
Rtp4	chr16	23710287	23710537	chr16	23609918	23614222	96066	3.1884	0.017261	3.27467	0.0862683
Cblb	chr16	52450426	52450676	chr16	52031548	52208046	242381	-2.42076	0.0436496	0.904893	3.32566
Lbh	chr17	72886058	72886308	chr17	72918304	72941946	-31997	-2.51626	0.0120054	1.57217	4.08843
Lclat1	chr17	73080966	73081216	chr17	73107984	73243366	-26769	-3.57505	0.00355687	-0.0622856	3.51277
Bcl2l11	chr2	128184403	128184653	chr2	128126037	128162547	21857	-2.64614	0.0453202	0.665921	3.31207
Zeb2	chr2	45380438	45380688	chr2	44983511	45117442	-262997	-3.22531	0.0334281	-0.0622856	3.16302
Zeb2	chr2	45315059	45315309	chr2	44983511	45117442	-197618	-2.63749	0.0356828	0.742225	3.37971
Dnajb4	chr3	152117393	152117643	chr3	152181579	152193845	63937	2.91977	0.0482083	3.00604	0.0862683
Foxo1	chr3	52520144	52520394	chr3	52268336	52350109	170036	-3.32799	0.0105145	-0.0622856	3.26571
Tesc	chr5	118022684	118022934	chr5	118027742	118061878	-4809	-2.51677	0.0360145	0.916016	3.43278
Fam114a1	chr5	64966668	64966918	chr5	64970074	65041901	-3157	-3.172	0.0433892	-0.0622856	3.10972
Il12rb2	chr6	67380193	67380443	chr6	67292017	67376137	-4057	-2.46859	0.0403441	0.990716	3.4593
Ap3m2	chr8	22758081	22758331	chr8	22787353	22805654	29023	-2.63061	0.0257491	1.25512	3.88573
Gli2	chr1	119077892	119078142	chr1	118834060	119053619	-24274	3.54017	0.00219344	4.0136	0.473426
Nckap5	chr1	126817404	126817654	chr1	125913635	126492927	-324478	3.31659	0.0130886	3.40286	0.0862683
Nckap5	chr1	126919042	126919292	chr1	125913635	126830632	-88411	2.62241	0.0390886	3.20249	0.580077
Cxcr4	chr1	128567973	128568223	chr1	128588198	128592299	19976	-2.97352	0.0297864	0.314487	3.28801
Cxcr4	chr1	128811644	128811894	chr1	128588198	128592299	-219346	-2.97053	0.00963163	0.742225	3.71275
Cd55b	chr1	130337058	130337308	chr1	130388527	130423043	51220	2.65546	0.023297	3.68542	1.02996
Tmcc2	chr1	132418726	132418976	chr1	132356314	132391386	-27341	-2.96743	0.0259989	0.347284	3.31471
Ppp1r15b	chr1	133171676	133171926	chr1	133131165	133139800	31877	-2.74164	0.0147941	1.10985	3.85149
Tram1	chr1	13505170	13505420	chr1	13564692	13589910	59273	-2.92122	0.00747826	0.742225	3.66345
Gm4793	chr1	135576173	135576423	chr1	135597775	135599934	-21353	-2.57653	0.0235559	0.959091	3.53562
Pkp1	chr1	135865936	135866186	chr1	135871393	135919207	5208	3.29908	0.0114655	3.38535	0.0862683
Gm15850	chr1	136111200	136111450	chr1	136127718	136131183	16269	-3.6975	0.00286678	-0.0622856	3.63522
Lactb2	chr1	13679122	13679372	chr1	13625899	13660509	-18614	-3.39001	0.0278892	-0.0622856	3.32773
Lactb2	chr1	13683043	13683293	chr1	13625899	13660509	-22535	-2.88832	0.0141214	1.25566	4.14398
Hmcn1	chr1	150538650	150538900	chr1	150562501	150993435	23602	3.05914	0.0240376	3.14541	0.0862683
2810414N06Rik	chr1	151747323	151747573	chr1	151748949	151754727	1377	-2.74404	0.0302873	0.742225	3.48627
Gm9530	chr1	155019308	155019558	chr1	155063446	155083264	43889	-3.00104	0.0197249	0.395337	3.39638
Gm9530	chr1	155022944	155023194	chr1	155063446	155083264	40253	-3.84579	0.00156197	-0.0622856	3.78351
Tdrd5	chr1	156204954	156205204	chr1	156255295	156303348	50092	-2.19684	0.01468	2.22029	4.41712
Abl2	chr1	156545019	156545269	chr1	156558786	156649619	-13518	-2.2447	0.0435977	1.37957	3.62426
Angptl1	chr1	156937424	156937674	chr1	156839022	156861079	76346	-3.75808	0.026869	-0.0622856	3.69579
Tnr	chr1	159438971	159439221	chr1	159523768	159924922	-84548	2.40723	0.046813	3.40106	0.993828
Sell	chr1	164097127	164097377	chr1	164062075	164080785	16343	-2.57426	0.0302873	1.1195	3.69376
Selp	chr1	164113565	164113815	chr1	164115263	164150026	-1449	-3.08046	0.0111355	0.395337	3.47579
Gm16548	chr1	164121329	164121579	chr1	164148575	164152217	26997	-3.1119	0.0238017	-0.0622856	3.04962
Gm16548	chr1	164130933	164131183	chr1	164148575	164152217	17393	-4.28108	0.00142919	-0.0622856	4.2188
Tbx19	chr1	165075714	165075964	chr1	165137852	165160773	61889	-2.67335	0.0209834	0.969806	3.64316
Adcy10	chr1	165604417	165604667	chr1	165485182	165576773	27645	2.56999	0.0436496	3.15006	0.580077
Uap1	chr1	170134469	170134719	chr1	170141222	170174964	6504	-2.94817	0.0311025	0.347284	3.29545
Fcgr3	chr1	171029092	171029342	chr1	171051168	171059394	21827	-1.11865	0.0134116	3.73734	4.85599
Fcgr4	chr1	171034923	171035173	chr1	171018925	171029761	5163	-3.09102	0.0346625	0.314487	3.40551
Alyref2	chr1	171525508	171525758	chr1	171503477	171504750	20759	-2.4689	0.0267722	1.39534	3.86424
Nhlh1	chr1	172026352	172026602	chr1	172052291	172057596	25690	-2.00581	0.0469601	2.45279	4.4586
Opn3	chr1	175725828	175726078	chr1	175662420	175692632	-33197	2.5536	0.0310684	3.50088	0.947283
Hnrnpu	chr1	178353602	178353852	chr1	178321107	178337815	-15788	-2.39678	0.0146274	1.37151	3.76829
Efcab2	chr1	178618610	178618860	chr1	178405880	178483249	135362	3.20533	0.0252566	3.2916	0.0862683
Peli1	chr11	21045792	21046042	chr11	21091323	21150327	-45282	-3.22531	0.0334281	-0.0622856	3.16302
Sde2	chr1	180838966	180839216	chr1	180851150	180868114	-11935	-2.85772	0.0150606	1.1195	3.97723
Wdr26	chr1	181353316	181353566	chr1	181173225	181211978	-141339	-0.956123	0.0356828	4.06024	5.01637
Ccdc121	chr1	181399734	181399984	chr1	181509632	181511451	109649	3.02088	0.019281	3.46782	0.446945
Lbr	chr1	181676301	181676551	chr1	181815314	181842401	138764	2.61387	0.0234723	3.58928	0.975417
Srp9	chr1	182139445	182139695	chr1	182124736	182132415	7031	-3.00577	0.00762371	0.639683	3.64546
Gm34068	chr1	183635496	183635746	chr1	183748976	183809746	-113231	3.26307	0.0133688	3.34934	0.0862683
Gm34068	chr1	183639514	183639764	chr1	183748976	183809746	-109213	2.75913	0.021143	3.33921	0.580077
Gm34068	chr1	183653381	183653631	chr1	183748976	183809746	-95346	2.85954	0.0491502	2.9458	0.0862683
Lamb3	chr1	193360822	193361072	chr1	193301993	193343878	16945	-3.81367	0.00908348	-0.0622856	3.75139
Lamb3	chr1	193365014	193365264	chr1	193301993	193343878	21137	-2.91743	0.00530996	1.44884	4.36627
Camk1g	chr1	193375206	193375456	chr1	193346345	193370282	-4925	-2.43254	0.0443827	1.36341	3.79595
Camk1g	chr1	193386898	193387148	chr1	193346345	193370282	-16617	-3.2283	0.00689416	0.395337	3.62364
Camk1g	chr1	193415029	193415279	chr1	193346345	193370282	-44748	-2.50802	0.0480906	1.14758	3.6556
Mir205	chr1	193605978	193606228	chr1	193507462	193507530	-98449	2.6481	0.0284596	3.38335	0.735245
Mir3962	chr1	194831375	194831625	chr1	194822000	194822064	9312	2.82121	0.0373511	3.26816	0.446945
Aff3	chr1	38704022	38704272	chr1	38175990	38627244	-76779	-2.47821	0.0436496	1.25566	3.73387
Creg2	chr1	39605759	39606009	chr1	39618405	39651182	12397	-3.3307	0.0146274	-0.0622856	3.26841
1700066B17Rik	chr1	39849421	39849671	chr1	39842427	39847330	-2092	-3.47221	0.006471	-0.0622856	3.40992
Fhl2	chr1	43261505	43261755	chr1	43123070	43196761	-64745	-2.38025	0.0396171	1.09061	3.47086
Fhl2	chr1	43273042	43273292	chr1	43123070	43196761	-76282	-1.84347	0.0340674	2.18459	4.02807
1700019D03Rik	chr1	52967784	52968034	chr1	52925126	52952840	-14945	-3.4866	0.00715061	-0.0622856	3.42431
Aox4	chr1	58312059	58312309	chr1	58210396	58268596	43464	-2.72759	0.00482582	1.30606	4.03365
9530026F06Rik	chr1	61477945	61478195	chr1	61378431	61395904	82042	-3.02112	0.0135762	0.347284	3.3684
Nrp2	chr1	62804109	62804359	chr1	62703316	62797091	7019	-2.2397	0.0436496	1.52994	3.76964
Nrp2	chr1	62838552	62838802	chr1	62703316	62818692	19861	-2.855	0.0159472	1.20263	4.05763
Alkal1	chr1	6355479	6355729	chr1	6359330	6394731	-3602	2.50705	0.0377866	3.50088	0.993828
Fzd5	chr1	64748041	64748291	chr1	64730557	64737750	-10292	-3.47117	0.00530996	0.347284	3.81845
Pikfyve	chr1	65314199	65314449	chr1	65186684	65278696	35504	3.14075	0.0197258	3.22702	0.0862683
Spag16	chr1	70016842	70017092	chr1	69826969	69926250	90593	2.89387	0.044448	2.98014	0.0862683
4933417E11Rik	chr1	71938896	71939146	chr1	71958997	72005195	19852	3.23115	0.00457747	3.81123	0.580077
Pcmtd1	chr1	7412634	7412884	chr1	7088919	7173628	239007	-3.39443	0.0160686	-0.0622856	3.33214
Gmppa	chr1	75422214	75422464	chr1	75435935	75443179	-13472	-2.56866	0.035654	1.49347	4.06213
Dock10	chr1	80794098	80794348	chr1	80501067	80758553	-35546	-2.96847	0.0197258	0.347284	3.31576
Dock10	chr1	80800009	80800259	chr1	80501067	80758553	-41457	-2.81222	0.0130759	1.02166	3.83388
Ecel1	chr1	87143873	87144123	chr1	87147654	87156136	3532	1.96838	0.0197258	4.39024	2.42186
Glrp1	chr1	88521341	88521591	chr1	88499870	88510066	-11276	-3.1708	0.0365401	-0.0622856	3.10851
Rbm44	chr1	91180582	91180832	chr1	91145102	91170795	9788	-3.14713	0.0146274	0.347284	3.49441
Ube2f	chr1	91244001	91244251	chr1	91250303	91286521	-6053	-2.15615	0.0365401	2.04646	4.20261
Hdac4	chr1	92222800	92223050	chr1	91928778	92180341	-42460	-3.35508	0.0116576	-0.0622856	3.2928
Hdac4	chr1	92283363	92283613	chr1	91928778	92180341	-103023	-2.6921	0.0431365	0.665921	3.35802
Hdac4	chr1	92308361	92308611	chr1	91928778	92180341	-128021	-2.76749	0.0438128	0.314487	3.08197
1700034P13Rik	chr1	9772052	9772302	chr1	9747647	9771256	797	-2.87165	0.0163335	0.742225	3.61388
Pam	chr1	98097618	98097868	chr1	97821093	98095646	-1973	-2.73811	0.0195499	0.926758	3.66487
Gm29685	chr10	108067296	108067546	chr10	107946644	107977832	89465	-2.62432	0.0167899	0.916016	3.54034
Osbpl8	chr10	111102324	111102574	chr10	111164801	111297247	-62228	-2.93118	0.00204047	1.47875	4.40992
Osbpl8	chr10	111121601	111121851	chr10	111164801	111297247	-42951	-2.36169	0.0310684	1.20263	3.56432
Cpsf6	chr10	117411423	117411673	chr10	117344666	117376973	-34451	-2.63167	0.0178455	1.02166	3.65334
Gm38403	chr10	118963605	118963855	chr10	118920380	118927143	-36463	-3.36816	0.00355687	0.314487	3.68265
1700064J06Rik	chr10	119018633	119018883	chr10	119092904	119103107	-74022	-3.54532	0.00947578	-0.0622856	3.48304
1700064J06Rik	chr10	119047285	119047535	chr10	119092904	119103107	-45370	-3.29265	0.0197639	-0.0622856	3.23036
1700025F24Rik	chr10	119396317	119396567	chr10	119413443	119426864	-16877	3.05203	0.0290082	3.1383	0.0862683
Gm9079	chr10	122028956	122029206	chr10	122078111	122079879	48906	3.07986	0.0240376	3.16612	0.0862683
Avpr1a	chr10	122482573	122482823	chr10	122448498	122453453	29121	2.37237	0.0493031	3.44138	1.06901
A130077B15Rik	chr10	122561809	122562059	chr10	122565022	122569891	2964	-3.65754	0.00367506	-0.0622856	3.59525
Mir6412	chr10	122645697	122645947	chr10	122648338	122648435	-2392	-2.34346	0.0491502	1.25566	3.59912
Ikzf4	chr10	128631728	128631978	chr10	128632414	128645993	437	-3.04514	0.018202	0.395337	3.44047
Snapc1	chr12	73998240	73998490	chr12	73964529	73984820	13421	-0.885536	0.0456839	4.37943	5.26496
Cited2	chr10	17436167	17436417	chr10	17723227	17725674	-286811	-3.40756	0.0212725	-0.0622856	3.34528
Cited2	chr10	17676236	17676486	chr10	17723227	17725674	-46742	-3.2081	0.0146274	0.395337	3.60343
Hebp2	chr10	18527905	18528155	chr10	18540122	18546076	11968	-2.5083	0.0365401	0.916016	3.42431
Perp	chr10	18884296	18884546	chr10	18845070	18857072	27225	-2.52547	0.0271326	1.22939	3.75486
Ifngr1	chr10	19487554	19487804	chr10	19591948	19610227	-104145	-2.91432	0.0240376	0.904893	3.81921
Il20ra	chr10	19706549	19706799	chr10	19712586	19760053	-5788	-2.42271	0.0300591	1.25566	3.67837
Il20ra	chr10	19790361	19790611	chr10	19712586	19760053	30309	-3.07532	0.0146274	0.347284	3.4226
Il20ra	chr10	19792164	19792414	chr10	19712586	19760053	32112	-2.55435	0.0421995	0.67904	3.23339
Ahi1	chr10	20869182	20869432	chr10	20952546	21080429	-83115	-2.29935	0.0365401	1.48623	3.78557
Gm5420	chr10	21696800	21697050	chr10	21690844	21693978	2823	-2.72296	0.0435977	0.347284	3.07024
Sgk1	chr10	21818140	21818390	chr10	21882183	21999902	-63794	-3.34498	0.0495458	-0.0622856	3.2827
Enpp1	chr10	24740810	24741060	chr10	24637913	24712159	-28652	-3.54718	0.0189966	-0.0622856	3.4849
Arg1	chr10	24941997	24942247	chr10	24915206	24927470	-14528	2.74173	0.0278371	3.47697	0.735245
Themis	chr10	28477043	28477293	chr10	28668359	28739306	-191067	-3.36805	0.0118209	-0.0622856	3.30576
9330159F19Rik	chr10	29147342	29147592	chr10	29211642	29230779	-64051	-2.70476	0.0147941	1.72352	4.42828
Slc22a16	chr10	40636146	40636396	chr10	40570361	40604132	32015	2.63033	0.0249476	3.3873	0.756966
Gpr6	chr10	41080935	41081185	chr10	41070492	41071584	-9352	2.9428	0.0499611	3.02907	0.0862683
Sesn1	chr10	41928545	41928795	chr10	41810573	41908436	20110	-3.58302	0.00368532	-0.0622856	3.52074
Sesn1	chr10	41989806	41990056	chr10	41810573	41908436	81371	-2.8863	0.0436496	0.61296	3.49926
Armc2	chr10	42085742	42085992	chr10	41914989	42018382	-67361	-3.66057	0.00614222	-0.0622856	3.59828
9030612E09Rik	chr10	43110348	43110598	chr10	43174698	43176565	-64101	2.48128	0.049796	3.25964	0.778364
Prep	chr10	44805779	44806029	chr10	45067213	45158995	-261185	-3.24665	0.0230354	-0.0622856	3.18436
Prep	chr10	44809808	44810058	chr10	45067213	45158995	-257156	-2.24702	0.0495333	1.37957	3.62659
Prep	chr10	44839122	44839372	chr10	45067213	45158995	-227842	-2.55528	0.0238017	1.21169	3.76696
Bves	chr10	45289596	45289846	chr10	45335761	45369708	-45916	-2.18776	0.0105145	2.08119	4.26895
Vsir	chr10	60329182	60329432	chr10	60346850	60372684	-17419	-3.09096	0.0131965	0.395337	3.48629
Vsir	chr10	60338714	60338964	chr10	60346850	60372684	-7887	-3.83785	0.01468	-0.0622856	3.77557
Slc29a3	chr10	60770736	60770986	chr10	60712071	60752782	-17955	3.20754	0.0238017	3.29381	0.0862683
Srgn	chr10	62526077	62526327	chr10	62494427	62507755	-18323	-2.76896	0.0230354	0.742225	3.51118
Slc25a16	chr10	62910084	62910334	chr10	62920632	62946494	-10299	-3.18867	0.006471	0.395337	3.58401
Tpgs1	chr10	79678729	79678979	chr10	79669409	79676126	2604	-2.59612	0.0360145	0.67904	3.27516
E130317F20Rik	chr10	79844059	79844309	chr10	79851376	79854971	7068	-3.76588	0.00262047	-0.0622856	3.70359
Efna2	chr10	80206355	80206605	chr10	80179481	80190010	16346	-3.32799	0.0105145	-0.0622856	3.26571
1700028I16Rik	chr10	82795141	82795391	chr10	82812122	82824242	-16732	-2.20062	0.0309345	2.17521	4.37583
Chst11	chr10	82958073	82958323	chr10	82985496	83195891	-27174	-2.70236	0.00530996	1.18459	3.88695
Platr7	chr10	84532533	84532783	chr10	84547416	84553338	14634	-2.78873	0.0146274	1.16633	3.95506
Diras2	chr13	52427257	52427507	chr13	52504374	52530836	76868	2.69511	0.0495826	3.16853	0.473426
Auh	chr13	52749314	52749564	chr13	52835109	52929677	85546	-3.45305	0.000452551	0.704578	4.15763
Sptlc1	chr13	53198582	53198832	chr13	53332747	53377361	133916	2.92996	0.010924	3.51003	0.580077
4933408J17Rik	chr10	93622339	93622589	chr10	93589412	93605245	17095	-3.92438	0.0030017	-0.0622856	3.8621
Gm8580	chr10	93667224	93667474	chr10	93665243	93665854	-1371	-3.25152	0.0146274	-0.0622856	3.18924
Metap2	chr10	93900744	93900994	chr10	93858489	93891202	-9543	-3.23261	0.00350357	0.665921	3.89854
Gm29684	chr10	95101732	95101982	chr10	95120581	95145825	18600	-2.94286	0.0197258	0.665921	3.60879
4930459C07Rik	chr10	96305202	96305452	chr10	96226206	96248708	56495	-3.11286	0.023297	0.395337	3.5082
Btg1	chr10	96762743	96762993	chr10	96617000	96622811	139933	-2.95434	0.00609954	1.10985	4.06418
Cnp	chr11	100557602	100557852	chr11	100574938	100581739	-17087	-3.20097	0.0193979	-0.0622856	3.13869
Cavin1	chr11	100986415	100986665	chr11	100956735	100970617	-15799	-2.32625	0.0444995	1.46387	3.79012
Myl4	chr11	104571332	104571582	chr11	104576984	104587216	-5403	-1.58504	0.0436496	3.00351	4.58855
Apoh	chr11	108519854	108520104	chr11	108395296	108414396	105459	3.0285	0.0389946	3.11477	0.0862683
1700023C21Rik	chr11	109808055	109808305	chr11	109845877	109848476	-37573	-2.84795	0.0249476	0.347284	3.19523
Cdc42ep4	chr11	113759669	113759919	chr11	113726849	113751815	-7855	-3.2254	0.0116568	0.347284	3.57268
Spata48	chr11	11480796	11481046	chr11	11489265	11515190	-8220	-2.75471	0.0237132	0.742225	3.49693
Mrpl58	chr11	115392823	115393073	chr11	115403751	115412674	-10679	-2.76348	0.0288907	0.665921	3.4294
Llgl2	chr11	115858472	115858722	chr11	115824057	115855780	2693	-1.64108	0.0466841	2.66601	4.30709
Ubald2	chr11	116450599	116450849	chr11	116434093	116439077	11523	-2.3656	0.0249476	1.72984	4.09545
BC018473	chr11	116745048	116745298	chr11	116752166	116757883	-6869	2.41432	0.0373848	3.80376	1.38944
2900041M22Rik	chr11	117579458	117579708	chr11	117611246	117613417	-31539	-3.84315	0.00185051	-0.0622856	3.78086
Timp2	chr11	118363853	118364103	chr11	118301060	118355411	-8443	-2.61758	0.0112066	1.41878	4.03635
Pycr1	chr11	120644599	120644849	chr11	120639405	120643769	-831	-3.49169	0.00922292	-0.0622856	3.4294
Sectm1b	chr11	121076971	121077221	chr11	121053422	121063569	-13403	-3.13563	0.0309909	-0.0622856	3.07334
B3gntl1	chr11	121682401	121682651	chr11	121616207	121673151	-9251	-3.45149	0.0348934	0.314487	3.76598
Ptchd3	chr11	121793216	121793466	chr11	121830217	121843436	-36752	3.09602	0.0267722	3.18229	0.0862683
Cnrip1	chr11	17044264	17044514	chr11	17051933	17079372	-7420	-2.29899	0.0223788	1.81417	4.11316
Asb14	chr14	26817709	26817959	chr14	26894603	26914416	-76645	-3.24553	0.0217859	-0.0622856	3.18325
Peli1	chr11	21076210	21076460	chr11	21091323	21150327	-14864	-2.68209	0.0257491	0.742225	3.42431
Ugp2	chr11	21373202	21373452	chr11	21321125	21371267	-1936	-2.2283	0.0456839	1.39534	3.62364
Osm	chr11	4268007	4268257	chr11	4236784	4241026	26982	-3.71815	0.000566391	0.61296	4.33111
Sox30	chr11	46057214	46057464	chr11	45980309	46017992	39223	3.12296	0.0178774	3.20923	0.0862683
Sgcd	chr11	47987997	47988247	chr11	46978782	47379302	-608696	2.43474	0.0373511	3.85173	1.41699
Grm6	chr11	50849764	50850014	chr11	50850684	50866208	-671	-3.61736	0.0230354	-0.0622856	3.55507
BC049762	chr11	51217054	51217304	chr11	51253650	51262951	36347	3.1863	0.0177361	3.27256	0.0862683
Cbln3	chr14	55877523	55877773	chr14	55878919	55884256	1147	-1.23147	0.0141214	3.90772	5.13919
Fstl4	chr11	52743114	52743364	chr11	52764705	53187347	-21342	2.7709	0.0235559	3.54926	0.778364
Gm11186	chr11	52770838	52771088	chr11	53111450	53120056	340363	2.64427	0.0491502	3.37951	0.735245
Il4	chr11	53620875	53621125	chr11	53612460	53618665	-2211	-2.70613	0.0149817	0.916016	3.62215
Elac2	chr11	64889483	64889733	chr11	64979034	65002076	-89302	-3.15402	0.0105145	0.314487	3.46851
Tmem238l	chr11	66968844	66969094	chr11	66956637	66965014	3831	-2.88501	0.0144544	0.742225	3.62724
Ccdc42	chr11	68707938	68708188	chr11	68587036	68597951	109988	-2.69541	0.0359232	0.665921	3.36133
Kdm6b	chr11	69427811	69428061	chr11	69398517	69413675	-14137	-3.22967	0.0345933	-0.0622856	3.16739
Slc16a13	chr11	70226094	70226344	chr11	70216791	70220994	-5101	-2.3635	0.0169684	1.62638	3.98988
Rflnb	chr11	76029048	76029298	chr11	76019194	76027782	-1267	-4.04925	0.0111355	-0.0622856	3.98697
Ksr1	chr11	79163632	79163882	chr11	79013439	79146473	-17160	-2.66186	0.0362562	0.969806	3.63166
Rab11fip4os1	chr11	79596884	79597134	chr11	79607078	79623163	9945	-2.57748	0.0436496	1.02166	3.59914
Ccl2	chr11	82010130	82010380	chr11	82035576	82037452	-25197	3.18413	0.0153881	3.2704	0.0862683
Cct6b	chr11	82711683	82711933	chr11	82719247	82764321	7315	3.43641	0.00530996	3.52268	0.0862683
Hus1	chr11	8468293	8468543	chr11	8993136	9011191	524594	3.00672	0.0497863	3.09299	0.0862683
2019-09-04	chr11	87547376	87547626	chr11	87578388	87590539	-30763	-2.52251	0.0310684	1.33904	3.86155
Lpo	chr11	87836911	87837161	chr11	87806427	87826114	-10798	-2.4318	0.0430178	1.38737	3.81917
Olfr464	chr11	87943260	87943510	chr11	87913919	87915003	-28258	-3.1614	0.0257491	-0.0622856	3.09911
2210416O15Rik	chr11	88119685	88119935	chr11	88098057	88100107	19579	-3.14979	0.0116568	0.314487	3.46427
Wfikkn2	chr11	94231534	94231784	chr11	94235951	94242579	4168	-3.10181	0.0436496	-0.0622856	3.03953
Igf2bp1	chr11	96006950	96007200	chr11	95957163	96005944	-1007	-3.14879	0.0166634	0.395337	3.54413
Cdk5rap3	chr11	96898308	96898558	chr11	96907424	96916514	8867	-2.49692	0.0235559	1.31449	3.81141
Sp6	chr11	97004585	97004835	chr11	97013568	97024738	-8734	-3.30618	0.020839	-0.0622856	3.2439
Thra	chr11	98736475	98736725	chr11	98741784	98765113	-5060	-3.24954	0.0177399	-0.0622856	3.18725
Top2a	chr11	99042895	99043145	chr11	98992946	99024189	-18707	-3.45816	0.0166247	0.395337	3.8535
Igfbp4	chr11	99077201	99077451	chr11	99041259	99052643	24559	-2.88671	0.0356828	0.314487	3.2012
Prima1	chr12	103131449	103131699	chr12	103196907	103242146	65209	-2.2615	0.0326989	1.37957	3.64107
1700121N20Rik	chr12	106394288	106394538	chr12	106442651	106447666	48114	1.96371	0.0373848	4.03271	2.06901
4933406K04Rik	chr12	107038217	107038467	chr12	106685606	106716324	-321894	-2.55602	0.0160315	1.1195	3.67552
4930465M20Rik	chr12	107445097	107445347	chr12	107723742	107735488	278396	-3.206	0.0465922	-0.0622856	3.14372
4930465M20Rik	chr12	107807603	107807853	chr12	107723742	107735488	-72116	-2.72137	0.00873447	1.30606	4.02743
Bcl11b	chr12	107847669	107847919	chr12	107910402	108003414	62484	-3.71272	0.00280547	-0.0622856	3.65044
Bcl11b	chr12	107850208	107850458	chr12	107910402	108003414	59945	-3.1119	0.0238017	-0.0622856	3.04962
Bcl11b	chr12	107878506	107878756	chr12	107910402	108003414	31647	-2.92747	0.0212725	0.314487	3.24196
Bcl11b	chr12	107882766	107883016	chr12	107910402	108003414	27387	-2.50379	0.0261914	1.59941	4.1032
5033406O09Rik	chr12	111931603	111931853	chr12	111941990	111944482	10138	-2.37662	0.0499904	1.25566	3.63228
Mir7094-2	chr12	114794781	114795031	chr12	114513634	114513694	-281088	-2.26419	0.0342008	1.55111	3.8153
Mir6388	chr12	115224660	115224910	chr12	115695719	115695794	470810	-3.14724	0.00836501	0.395337	3.54258
Ncapg2	chr12	116677243	116677493	chr12	116405401	116463531	213713	2.94015	0.047308	3.02642	0.0862683
Fam49a	chr12	12174592	12174842	chr12	12262138	12376361	-87297	-3.22763	0.0185107	-0.0622856	3.16534
Cmpk2	chr12	26447341	26447591	chr12	26469214	26479837	-21624	-3.06749	0.0436496	-0.0622856	3.0052
C630031E19Rik	chr12	29535117	29535367	chr12	29675629	29686445	140263	2.64136	0.0488096	3.0883	0.446945
Ccdc71l	chr12	32313497	32313747	chr12	32378788	32382943	-65042	-2.36879	0.0288562	1.49347	3.86226
Ccdc71l	chr12	32364251	32364501	chr12	32378788	32382943	-14288	-3.12773	0.00530996	0.61296	3.74069
Sypl	chr12	32937034	32937284	chr12	32953944	32979502	-16661	-3.42207	0.0160686	-0.0622856	3.35978
Immp2l	chr12	41014850	41015100	chr12	41024089	41955588	-8990	-2.78932	0.0354009	0.347284	3.1366
Egln3	chr12	54035601	54035851	chr12	54178980	54203874	143130	2.35896	0.0491502	3.30624	0.947283
Map4k5	chr12	69901903	69902153	chr12	69803756	69893163	-8741	-2.91758	0.0146274	0.639683	3.55727
Sav1	chr12	69997732	69997982	chr12	69965012	69987002	-10731	-2.45986	0.0348934	1.49367	3.95353
A630010A05Rik	chr16	14706127	14706377	chr16	14562316	14621284	84844	-0.925538	0.0332742	4.31971	5.24525
Fut8	chr12	77182093	77182343	chr12	77238103	77475996	-55761	-3.32608	0.01468	-0.0622856	3.2638
Gnb1l	chr16	18583597	18583847	chr16	18498712	18566680	16918	-0.931121	0.00747793	4.61559	5.54671
Plekhd1os	chr12	80720280	80720530	chr12	80686374	80692466	-27815	2.86137	0.0197258	3.44145	0.580077
Gdf7	chr12	8297000	8297250	chr12	8297917	8301954	668	-1.43735	0.0115114	3.91871	5.35606
Acot2	chr12	83982537	83982787	chr12	83987860	83993875	-5074	-2.27747	0.0418653	1.37151	3.64898
Acot2	chr12	83999977	84000227	chr12	83987860	83993875	6103	-3.02837	0.0435977	-0.0622856	2.96609
Tmed10	chr12	85475306	85475556	chr12	85340613	85374717	-100590	-2.90702	0.0257491	0.347284	3.2543
Gm805	chr12	86137498	86137748	chr12	86169340	86195102	-31593	2.50832	0.0332742	3.57732	1.06901
Sptlc2	chr12	87399539	87399789	chr12	87305057	87388355	-11185	-2.38768	0.0297375	1.2978	3.68548
Snw1	chr12	87515968	87516218	chr12	87449909	87472299	-43670	2.65775	0.0492968	3.23782	0.580077
1700064M15Rik	chr12	99600372	99600622	chr12	99626052	99627974	25431	-3.45322	0.01468	-0.0622856	3.39093
3830408C21Rik	chr13	107148145	107148395	chr13	107022569	107033518	114628	2.9236	0.0195666	3.39702	0.473426
Ercc8	chr13	108254640	108254890	chr13	108158737	108194981	59660	-3.51259	0.0259989	-0.0622856	3.45031
Mier3	chr13	111653924	111654174	chr13	111686177	111718594	-32004	-3.3204	0.0116576	-0.0622856	3.25811
Gm15326	chr13	111992083	111992333	chr13	111867935	111871937	120147	-3.30534	0.0196564	-0.0622856	3.24306
Hcn1	chr13	117596920	117597170	chr13	117602319	117981028	-5150	3.04455	0.00329421	3.99183	0.947283
Inhba	chr13	15976213	15976463	chr13	16011850	16031609	-35388	-3.66721	0.00530996	-0.0622856	3.60492
Vps41	chr13	19109319	19109569	chr13	18717291	18866811	242509	-3.19758	0.0115114	0.314487	3.51207
Elmo1	chr13	20067514	20067764	chr13	20090506	20608353	-22743	-2.61582	0.0271326	0.926758	3.54258
Hfe	chr13	23717304	23717554	chr13	23702033	23710854	-6451	-3.73496	0.00218059	-0.0622856	3.67267
Hist1h1a	chr13	23782968	23783218	chr13	23763667	23764412	18557	-3.07799	0.0115114	0.347284	3.42528
Cmah	chr13	24305623	24305873	chr13	24327403	24477289	-21531	-3.98918	0.000566391	-0.0622856	3.92689
Serpinb1a	chr13	32853283	32853533	chr13	32842091	32851185	-2099	-2.37198	0.0491502	1.02166	3.39365
Serpinb6b	chr13	32933561	32933811	chr13	32965512	32979037	-31702	-2.48058	0.023297	1.22939	3.70997
Serpinb6b	chr13	32944449	32944699	chr13	32965512	32979037	-20814	-3.04731	0.046813	0.395337	3.44264
F13a1	chr13	37107806	37108056	chr13	36867177	37050244	-57563	-3.62726	0.00530996	-0.0622856	3.56497
Ly86	chr13	37607347	37607597	chr13	37345344	37419036	188312	-2.98772	0.0217859	0.742225	3.72995
Rreb1	chr13	37818444	37818694	chr13	37826037	37935534	-7344	-3.04694	0.0433892	-0.0622856	2.98465
Bmp6	chr13	38320406	38320656	chr13	38345715	38500314	-25060	-2.68422	0.0410336	0.860142	3.54436
Phactr1	chr13	42883709	42883959	chr13	43122838	43138512	-238880	3.29099	0.018202	3.37726	0.0862683
Mylip	chr13	45387400	45387650	chr13	45389741	45411940	-2092	-2.86589	0.0193979	0.665921	3.53181
Stmnd1	chr13	46350307	46350557	chr13	46273720	46300115	50193	-2.65421	0.0261914	0.926758	3.58097
Rbm24	chr13	46390993	46391243	chr13	46418299	46431099	-27057	-2.71562	0.046813	0.704578	3.4202
Rbm24	chr13	46401471	46401721	chr13	46418299	46431099	-16579	-3.16018	0.0373511	-0.0622856	3.0979
Kif13a	chr13	46745822	46746072	chr13	46749087	46929718	3016	-3.58585	0.00262047	0.395337	3.98119
Kif13a	chr13	46748380	46748630	chr13	46749087	46929718	458	-3.67257	0.0139468	-0.0622856	3.61029
Abca3	chr17	24312089	24312339	chr17	24352022	24410204	-39684	-2.68047	0.00730152	1.28928	3.96975
Uqcc2	chr17	27136871	27137121	chr17	27122664	27133891	-2981	-3.30728	0.0466841	-0.0622856	3.24499
Lemd2	chr17	27209527	27209777	chr17	27189599	27204438	-5090	-1.66587	0.0443762	2.57897	4.24484
Tifab	chr13	56156612	56156862	chr13	56173702	56178885	16841	-3.21745	0.0454265	-0.0622856	3.15517
Spata31d1a	chr13	59698198	59698448	chr13	59700082	59706197	1635	-2.69039	0.0494134	0.639683	3.33008
1810034E14Rik	chr13	64273509	64273759	chr13	64248699	64268145	5365	-2.74673	0.0155351	0.926758	3.67349
Olfr466	chr13	65138779	65139029	chr13	65152225	65153152	-13197	-2.51545	0.0498431	0.639683	3.15514
Pfkp	chr13	6694649	6694899	chr13	6579873	6648771	-45879	-2.75119	0.01468	0.937714	3.68891
Wdr37	chr13	8381531	8381781	chr13	8802965	8871044	421185	-2.22101	0.0495333	1.30606	3.52707
Wdr37	chr13	8396273	8396523	chr13	8802965	8871044	406443	-2.91979	0.0139468	0.742225	3.66202
A830009L08Rik	chr13	91462898	91463148	chr13	91368989	91388085	-74814	-3.08973	0.0365401	-0.0622856	3.02745
A830009L08Rik	chr13	91465190	91465440	chr13	91368989	91388085	-77106	-3.63869	0.0128297	-0.0622856	3.57641
AW495222	chr13	93738955	93739205	chr13	93706099	93719175	-19781	-2.98646	0.00530996	0.860142	3.8466
Wdr41	chr13	95136706	95136956	chr13	94976343	95023316	113391	2.76008	0.0301908	3.2335	0.473426
Lncenc1	chr13	97467363	97467613	chr13	97482700	97497664	-15088	-3.07289	0.0110838	0.347284	3.42017
Mir5130	chr14	102978812	102979062	chr14	102982548	102982632	3487	-2.64697	0.0332486	1.22939	3.87636
4933432I03Rik	chr14	102984916	102985166	chr14	102987411	103033803	2246	-3.2868	0.0166634	-0.0622856	3.22451
4933432I03Rik	chr14	103047280	103047530	chr14	102987411	103033803	-13478	-1.94569	0.0149838	2.46765	4.41335
5430440P10Rik	chr14	105368782	105369032	chr14	105427558	105437716	-58527	2.94513	0.0365401	3.0314	0.0862683
4930449E01Rik	chr14	105427578	105427828	chr14	105498787	105505628	-70960	3.23026	0.0130752	3.31653	0.0862683
Top2b	chr14	16350501	16350751	chr14	16365205	16430787	-14455	-2.90145	0.0083222	0.926758	3.8282
Kcnk16	chr14	20244383	20244633	chr14	20262755	20269162	18123	-3.30343	0.0490178	-0.0622856	3.24115
Rps24	chr14	24739249	24739499	chr14	24490680	24496146	243104	3.14724	0.0153678	3.2335	0.0862683
4930572O13Rik	chr14	25201087	25201337	chr14	25139794	25143241	-57847	-3.07979	0.0259989	-0.0622856	3.0175
Zmiz1	chr14	25443700	25443950	chr14	25459184	25666743	-15235	-3.01801	0.0114655	0.395337	3.41335
Ppif	chr14	25689391	25689641	chr14	25694169	25700466	-4529	-2.54793	0.0235559	1.02166	3.56959
Dennd6a	chr14	26576622	26576872	chr14	26579549	26628409	-2678	-3.97956	0.00102817	-0.0622856	3.91728
Myl12b	chr17	70946781	70947031	chr17	70973962	70990516	26932	-3.23695	0.0480906	0.347284	3.58424
Prrxl1	chr14	32664935	32665185	chr14	32599926	32649246	15690	2.79309	0.0332742	3.24004	0.446945
Txndc16	chr14	45221950	45222200	chr14	45134447	45219425	-2526	-2.25294	0.0492876	1.15698	3.40992
Fbxo34	chr14	47445999	47446249	chr14	47472560	47531962	-26312	-2.78552	0.0421995	1.25512	4.04064
Mettl3	chr14	52315505	52315755	chr14	52294841	52305124	-10382	-2.28315	0.0115114	1.77837	4.06153
Oxa1l	chr14	54394966	54395216	chr14	54360840	54369669	25298	-3.25335	0.00538526	0.347284	3.60063
Cebpe	chr14	54759121	54759371	chr14	54710362	54712174	-46948	-2.72434	0.0348934	0.61296	3.3373
Dhrs4	chr14	55435155	55435405	chr14	55478757	55487577	-43353	-2.96663	0.0147941	0.347284	3.31391
Cdc42ep3	chr17	79365092	79365342	chr17	79334024	79355091	-10002	-2.56756	0.0360031	0.860142	3.4277
Gzmc	chr14	56221532	56221782	chr14	56231400	56234657	9619	-2.49315	0.0436496	1.25512	3.74827
Cab39l	chr14	59551007	59551257	chr14	59440980	59548903	2105	-3.23546	0.0238017	-0.0622856	3.17317
4930556J02Rik	chr14	61489854	61490104	chr14	61492687	61500382	-2584	-2.73209	0.0240376	0.860142	3.59223
Trim35	chr14	66359793	66360043	chr14	66297024	66311424	48370	3.12528	0.0392754	3.21155	0.0862683
Gm5464	chr14	66875306	66875556	chr14	66868849	66871005	4302	-3.42817	0.00947836	-0.0622856	3.36588
Med4	chr14	73462316	73462566	chr14	73510048	73518545	-47483	-2.01392	0.0357616	1.96446	3.97837
Sucla2	chr14	73619935	73620185	chr14	73552785	73596142	23794	-2.47544	0.0147941	1.38737	3.86281
4933402J15Rik	chr14	74328431	74328681	chr14	74355526	74369741	-26846	2.99807	0.0115114	3.47149	0.473426
Lrrc63	chr14	75075929	75076179	chr14	75084302	75130883	8124	-2.73687	0.0114956	0.959091	3.69596
Lrrc63	chr14	75145888	75146138	chr14	75084302	75130883	-15006	-2.29436	0.0281888	1.49367	3.78804
Tsc22d1	chr14	76416446	76416696	chr14	76488435	76507765	-71740	-3.2547	0.00368532	1.02166	4.27637
Serp2	chr14	76573845	76574095	chr14	76532811	76556889	-16957	-2.81473	0.026869	0.926758	3.74148
1700108F19Rik	chr14	76647722	76647972	chr14	76677567	76687108	-29596	-2.82593	0.0101436	1.41878	4.24471
Serp2	chr14	76681387	76681637	chr14	76532811	76556889	-124499	-3.21948	0.0189966	-0.0622856	3.1572
Mir1971	chr14	78141870	78142120	chr14	78191372	78191478	49253	3.19481	0.0182049	3.28108	0.0862683
Slc11a2	chr15	100425366	100425616	chr15	100387899	100423055	-2312	-2.5151	0.046813	1.1195	3.6346
Retreg1	chr15	25837687	25837937	chr15	25843297	25973696	-5361	-2.95591	0.0460625	-0.0622856	2.89362
Ccdc152	chr15	3375330	3375580	chr15	3280626	3303526	-71805	3.5268	0.00693068	3.61307	0.0862683
Klf10	chr15	38262639	38262889	chr15	38291463	38300711	28575	-2.95215	0.0383071	0.347284	3.29943
Dcaf13	chr15	39287945	39288195	chr15	39112873	39146855	141091	2.83645	0.01468	3.41652	0.580077
Eif3h	chr15	51682465	51682715	chr15	51786562	51865461	103848	-2.25826	0.0436496	1.30606	3.56432
Med30	chr15	52593935	52594185	chr15	52712444	52730431	-118260	-2.48659	0.0374577	0.926758	3.41335
Sntb1	chr15	56044296	56044546	chr15	55639153	55906949	-137348	2.5525	0.0436496	3.52791	0.975417
Zhx1	chr15	58084926	58085176	chr15	58047002	58076508	-8419	-3.00533	0.01468	0.665921	3.67125
Fam91a1	chr15	58505657	58505907	chr15	58415467	58457801	47857	2.3914	0.046813	3.75276	1.36136
4933412E24Rik	chr15	60243642	60243892	chr15	60014865	60016618	-227025	-2.70628	0.0183503	1.21169	3.91797
4933412E24Rik	chr15	60372242	60372492	chr15	60014865	60016618	-355625	-2.6515	0.022951	0.937714	3.58921
Adcy8	chr15	64557859	64558109	chr15	64699034	64922296	140926	2.13046	0.0329898	3.96835	1.83789
Lrrc6	chr15	66242043	66242293	chr15	66379857	66500910	137565	2.54642	0.0436496	3.32479	0.778364
Zfat	chr15	68039270	68039520	chr15	68083737	68258856	44218	2.82967	0.0488096	2.91594	0.0862683
Adgrb1	chr15	74618298	74618548	chr15	74516195	74589464	28835	2.78917	0.00602805	4.0022	1.21303
Ly6l	chr15	75466955	75467205	chr15	75449451	75451813	15143	-2.73712	0.0378437	0.395337	3.13245
Mirt2	chr15	76258934	76259184	chr15	76266786	76269839	7603	-2.442	0.0458071	0.937714	3.37971
Ift27	chr15	78070782	78071032	chr15	78159462	78174108	88431	2.69975	0.0455065	3.17318	0.473426
Rpl3	chr15	80098490	80098740	chr15	80077780	80083406	-15085	-2.53242	0.0310684	1.17537	3.70779
Mchr1	chr15	81221656	81221906	chr15	81235498	81238964	-13593	-2.31005	0.0373511	1.54415	3.8542
Slc25a17	chr15	81297502	81297752	chr15	81318920	81360765	21169	-3.26744	0.0172208	-0.0622856	3.20515
4930407I10Rik	chr15	82055190	82055440	chr15	82059150	82066538	-3711	-3.25549	0.00530996	0.347284	3.60278
Cyp2d37-ps	chr15	82683019	82683269	chr15	82688749	82690058	5481	3.46293	0.00836501	3.5492	0.0862683
Serhl	chr15	83093919	83094169	chr15	83100204	83116671	-6036	-2.53294	0.0430406	0.742225	3.27516
Samm50	chr15	84185075	84185325	chr15	84192232	84214303	-6908	-3.36252	0.0139468	-0.0622856	3.30024
Slc1a3	chr15	8570583	8570833	chr15	8634123	8710807	63291	-3.29003	0.0111355	0.347284	3.63731
Dennd6b	chr15	89202728	89202978	chr15	89182212	89196474	-6255	-3.16346	0.00970056	0.395337	3.5588
Syce3	chr15	89411158	89411408	chr15	89390173	89410503	-656	3.1861	0.0166634	3.27237	0.0862683
Prickle1	chr15	93596365	93596615	chr15	93499113	93595891	-475	-2.14551	0.0486882	1.88304	4.02855
Pced1b	chr15	97244903	97245153	chr15	97247106	97385691	-1954	-3.86794	0.00142919	-0.0622856	3.80566
4930578M01Rik	chr15	98977211	98977461	chr15	98985964	98989281	-8504	-4.13995	0.00056619	-0.0622856	4.07766
Ercc4	chr16	13079045	13079295	chr16	13109735	13152009	-30441	-2.38711	0.0402783	1.13837	3.52548
Exoc6	chr19	37539096	37539346	chr19	37550417	37683249	-11072	-3.79339	0.00286678	-0.0622856	3.73111
Dgcr6	chr16	18062722	18062972	chr16	18066402	18071632	-3431	-2.74026	0.0345548	0.639683	3.37995
Frat1	chr19	41821342	41821592	chr19	41829969	41832583	-8378	-2.77887	0.00983712	0.959091	3.73796
B3gnt5	chr16	19750810	19751060	chr16	19760233	19772753	-9174	-3.49898	0.00719047	0.314487	3.81347
A930003A15Rik	chr16	19914473	19914723	chr16	19876567	19884274	-30200	-3.40243	0.0146274	-0.0622856	3.34014
Klhl24	chr16	20063636	20063886	chr16	20097553	20127744	-33668	-2.41689	0.0389946	0.969806	3.3867
Ephb3	chr16	21226918	21227168	chr16	21204794	21223304	3615	2.65786	0.0436496	3.13129	0.473426
St6gal1	chr16	23225868	23226118	chr16	23290469	23360350	-64352	-3.76308	0.00329421	-0.0622856	3.70079
Add3	chr19	53128555	53128805	chr19	53140442	53247326	-11638	-2.38366	0.0491502	1.1195	3.50316
Lppos	chr16	24190917	24191167	chr16	24392555	24393655	201389	-3.36622	0.0132407	-0.0622856	3.30393
Fgf12	chr16	28753468	28753718	chr16	28157782	28753243	-226	2.61481	0.0428266	3.39317	0.778364
Hes1	chr16	30161535	30161785	chr16	30065356	30067796	93740	-3.87555	0.00530996	-0.0622856	3.81326
Cpn2	chr16	30211196	30211446	chr16	30256378	30267532	44933	-2.56249	0.0383071	0.742225	3.30471
Atp13a3	chr16	30449025	30449275	chr16	30312423	30388530	-60496	-2.71631	0.0319878	0.639683	3.35599
Mir1946a	chr16	32269048	32269298	chr16	32267449	32267583	-1466	-2.2159	0.0449808	1.64638	3.86228
Zdhhc19	chr16	32535421	32535671	chr16	32496280	32507214	28208	3.19043	0.0146274	3.27669	0.0862683
Umps	chr16	34192844	34193094	chr16	33954781	33967038	-225807	2.98492	0.0302873	3.07119	0.0862683
BC031361	chr16	38075587	38075837	chr16	38085063	38089260	9227	-2.8225	0.0128297	0.860142	3.68265
Olfr15	chr16	3843232	3843482	chr16	3838974	3839913	3320	-2.72146	0.0114956	1.10985	3.83131
Qtrt2	chr16	43844772	43845022	chr16	43861412	43889676	16391	-3.20007	0.0190331	-0.0622856	3.13778
Cd200r3	chr16	45035192	45035442	chr16	44943677	44981380	53813	2.85145	0.046813	2.93771	0.0862683
Abhd10	chr16	45800038	45800288	chr16	45729724	45742955	-57084	-3.33098	0.0272468	-0.0622856	3.26869
4930562C15Rik	chr16	4834372	4834622	chr16	4835415	4867691	-794	-3.30315	0.0197258	-0.0622856	3.24086
Dubr	chr16	50750172	50750422	chr16	50726750	50732773	-17400	-2.39626	0.028587	1.32264	3.7189
Spdye4c	chr2	128569878	128570128	chr2	128592340	128596843	-22213	-2.54315	0.0194631	1.21169	3.75484
Riox2	chr16	59511979	59512229	chr16	59471774	59492451	19529	3.14797	0.010924	3.6214	0.473426
D16Ertd472e	chr16	78629680	78629930	chr16	78540335	78576688	-52993	-2.33002	0.0178455	1.57217	3.90219
Mettl22	chr16	8424376	8424626	chr16	8470812	8490197	-46187	-2.17133	0.0195499	2.23345	4.40477
B130034C11Rik	chr16	87571389	87571639	chr16	87496072	87504038	67352	2.5601	0.0264518	3.57211	1.01201
Bach1	chr16	87663429	87663679	chr16	87698953	87733346	-35275	-2.14603	0.036274	1.84894	3.99496
Bach1	chr16	87695866	87696116	chr16	87698953	87733346	-2838	-2.46878	0.0373511	0.937714	3.40649
Tiam1	chr16	89980161	89980411	chr16	89787110	89974699	-5463	-2.31634	0.0433892	1.32264	3.63898
Sod1	chr16	90193718	90193968	chr16	90220741	90226324	-26774	-2.20349	0.0485169	1.6661	3.86959
Scaf4	chr16	90458837	90459087	chr16	90228950	90284503	-174335	2.50921	0.0491502	3.24446	0.735245
Mir802	chr16	93411676	93411926	chr16	93369719	93369816	41861	-3.4695	0.0150606	-0.0622856	3.40722
Kcnj6	chr16	94972387	94972637	chr16	94822531	94856690	-115698	2.82967	0.0488096	2.91594	0.0862683
Brwd1	chr16	96094279	96094529	chr16	95992091	96082428	-11852	-3.1825	0.0242357	-0.0622856	3.12021
Tgm2	chr2	158156355	158156605	chr2	158116404	158146392	-9964	-2.99645	0.0234268	0.347284	3.34374
D630003M21Rik	chr2	158164491	158164741	chr2	158182532	158229224	17792	-3.34872	0.046813	-0.0622856	3.28643
Top1	chr2	160606425	160606675	chr2	160645896	160722763	-39222	-2.12379	0.0491502	1.57217	3.69596
Cpne5	chr17	29137971	29138221	chr17	29156520	29237790	18300	-2.58557	0.0320831	0.904893	3.49047
Actl9	chr17	33444913	33445163	chr17	33432898	33434267	10647	-3.47244	0.01468	-0.0622856	3.41015
Gpsm3	chr17	34585928	34586178	chr17	34589805	34591754	-3628	-2.38554	0.0279214	1.13837	3.52391
Tiam2	chr17	3469836	3470086	chr17	3482314	3519397	-12229	-3.14642	0.0116568	0.347284	3.4937
Ddr1	chr17	35718134	35718384	chr17	35681566	35704599	-13536	-3.52832	0.00329421	0.314487	3.84281
4833427F10Rik	chr17	35792475	35792725	chr17	35772449	35780687	11789	-2.78802	0.0178583	0.639683	3.4277
Esp38	chr17	39847802	39848052	chr17	39950519	39955287	-102468	-0.961529	0.0016745	7.95605	8.91758
Enpp4	chr17	44106951	44107201	chr17	44096309	44105808	-1144	-3.79693	0.0027094	-0.0622856	3.73465
Supt3	chr17	44721946	44722196	chr17	44777165	45119290	-54970	2.88856	0.0421482	2.97483	0.0862683
Mrpl14	chr17	45706151	45706401	chr17	45686348	45698495	7657	-2.56125	0.0139468	1.41878	3.98003
Ubr2	chr17	47018745	47018995	chr17	46928290	47010532	-8214	-1.46942	0.0146274	3.18898	4.6584
Mdfi	chr17	47843093	47843343	chr17	47815327	47834691	-8403	3.26113	0.0177665	3.34739	0.0862683
Foxp4	chr17	47968083	47968333	chr17	47867132	47924632	-43452	-2.58785	0.0495333	0.990716	3.57856
B430306N03Rik	chr17	48335354	48335604	chr17	48316161	48326511	8844	-3.75405	0.0118209	-0.0622856	3.69177
Rftn1	chr17	49956961	49957211	chr17	49993306	50190497	36096	-2.34521	0.027772	1.30606	3.65127
Plcl2	chr17	50444846	50445096	chr17	50509546	50688494	-64451	-2.6102	0.046813	0.742225	3.35243
Plcl2	chr17	50503815	50504065	chr17	50509546	50688494	-5482	-3.11946	0.0389946	-0.0622856	3.05717
Gm8363	chr17	5493998	5494248	chr17	5480988	5483069	-10930	-2.41969	0.0217859	1.6462	4.06588
Cd70	chr17	57128369	57128619	chr17	57145996	57149777	17378	3.05138	0.0116568	3.80834	0.756966
Snx9	chr17	5828472	5828722	chr17	5841379	5930711	-12658	-2.79991	0.0130886	1.0711	3.87101
Snx9	chr17	5838385	5838635	chr17	5841379	5930711	-2745	-3.39519	0.00842033	-0.0622856	3.3329
Mir692-1	chr17	6846401	6846651	chr17	6895228	6895337	48578	-3.26683	0.0493031	0.347284	3.61412
Mir692-1	chr17	6847825	6848075	chr17	6895228	6895337	47154	-3.22034	0.0195666	-0.0622856	3.15806
C030034I22Rik	chr17	69409920	69410170	chr17	69416446	69419192	-6277	-3.30258	0.00350357	0.61296	3.91554
5031426D15Rik	chr2	6963395	6963645	chr2	6922701	6928722	-34674	3.16246	0.0385266	3.24873	0.0862683
Myl12a	chr17	71005485	71005735	chr17	70993792	71002533	-2953	-2.60924	0.0391423	0.665921	3.27516
Trmt61b	chr17	71600073	71600323	chr17	71557026	71598761	-1313	-2.71512	0.0206492	1.25512	3.97024
Ube2e3	chr2	78828617	78828867	chr2	78869046	78920583	-40180	2.54515	0.0311793	3.72641	1.18126
Itga4	chr2	79097831	79098081	chr2	79255425	79333114	-157345	-2.68358	0.0480701	0.61296	3.29654
Ehd3	chr17	73647793	73648043	chr17	73804840	73832093	-156798	2.87588	0.0436496	3.32283	0.446945
Ehd3	chr17	73796805	73797055	chr17	73804840	73832093	-7786	-3.15592	0.0491502	-0.0622856	3.09364
Strn	chr17	78601817	78602067	chr17	78653963	78736560	51897	2.99486	0.0480764	3.08113	0.0862683
4631405J19Rik	chr2	93014353	93014603	chr2	93029347	93033445	-14745	-2.80916	0.0197258	0.665921	3.47508
2010106C02Rik	chr17	86342046	86342296	chr17	86285166	86287178	-54869	-2.54312	0.0365401	0.742225	3.28534
Pde10a	chr17	8730855	8731105	chr17	8801744	8986648	-70640	3.22414	0.0136484	3.31041	0.0862683
Msh6	chr17	87956761	87957011	chr17	87975049	87990892	-18039	-2.53178	0.0436496	0.860142	3.39193
8430422H06Rik	chr18	14410823	14411073	chr18	14232305	14278542	132282	-2.85412	0.0217261	0.665921	3.52004
Ss18	chr18	14497607	14497857	chr18	14625628	14682914	127772	2.90853	0.0228581	3.35548	0.446945
Ss18	chr18	14596458	14596708	chr18	14625628	14682914	28921	-3.3234	0.0302873	-0.0622856	3.26111
Aqp4	chr18	15335259	15335509	chr18	15389393	15402999	53885	-3.277	0.023297	-0.0622856	3.21472
Gm15972	chr18	23740878	23741128	chr18	23750447	23752305	9320	-2.68491	0.0300338	1.02166	3.70657
Slc39a6	chr18	24560060	24560310	chr18	24579880	24603817	19571	-2.55479	0.0480906	1.14758	3.70237
Bin1	chr18	32368651	32368901	chr18	32377216	32435740	-8316	-3.81521	0.00350357	-0.0622856	3.75293
Cdc25c	chr18	34693571	34693821	chr18	34732994	34751533	39174	-3.43596	0.0116568	-0.0622856	3.37367
Cxxc5	chr18	35828664	35828914	chr18	35829787	35861693	-874	-3.64644	0.0274948	0.395337	4.04177
Cxxc5	chr18	35832611	35832861	chr18	35854686	35861693	-21826	-3.66657	0.00355687	-0.0622856	3.60429
Psd2	chr18	35933820	35934070	chr18	35964829	36014716	-30760	-2.24492	0.0178774	2.02121	4.26612
Arhgap26	chr18	38897678	38897928	chr18	38993144	39376285	-95217	-2.40054	0.0393382	1.09061	3.49115
Lyzl1	chr18	4245734	4245984	chr18	4165831	4182236	63499	-2.24826	0.01468	1.71098	3.95923
Lyzl1	chr18	4247344	4247594	chr18	4165831	4182236	65109	-2.75583	0.0111355	1.14758	3.90341
Gm10556	chr18	4895424	4895674	chr18	4812485	4850959	44466	-3.13411	0.0110078	0.314487	3.4486
Cdx1	chr18	61007926	61008176	chr18	61018861	61036199	10686	2.62915	0.0367579	3.20923	0.580077
Adrb2	chr18	62117501	62117751	chr18	62177712	62179981	59962	-3.62881	0.00329421	-0.0622856	3.56652
Adrb2	chr18	62124489	62124739	chr18	62177712	62179981	52974	-3.34121	0.0114956	-0.0622856	3.27892
Adrb2	chr18	62134807	62135057	chr18	62177712	62179981	42656	-3.21948	0.0189966	-0.0622856	3.1572
Adrb2	chr18	62142230	62142480	chr18	62177712	62179981	35233	-3.48927	0.0116568	-0.0622856	3.42699
Ptpn2	chr18	67745903	67746153	chr18	67665500	67724621	-21283	-3.72264	0.0116568	-0.0622856	3.66035
Ldlrad4	chr18	68188332	68188582	chr18	68227945	68255549	-39364	-3.69459	0.0146274	-0.0622856	3.63231
Mex3c	chr18	73449773	73450023	chr18	73572704	73592578	-122682	2.95526	0.0310684	3.04153	0.0862683
Smad2	chr18	76348541	76348791	chr18	76241700	76311747	36795	2.8593	0.0223048	3.30624	0.446945
Katnal2	chr18	76985268	76985518	chr18	76993199	77047296	7682	-2.5609	0.0254145	1.1195	3.68041
Katnal2	chr18	76990818	76991068	chr18	76993199	77047296	2132	3.21374	0.0155469	3.3	0.0862683
Gm2176	chr18	80521977	80522227	chr18	80541891	80544546	19665	-2.29043	0.0101871	1.83174	4.12217
Sall3	chr18	81346729	81346979	chr18	80966373	80986578	-360152	-3.22561	0.0368119	-0.0622856	3.16332
Sall3	chr18	81358920	81359170	chr18	80966373	80986578	-372343	-2.65891	0.00461719	1.63296	4.29187
Sall3	chr18	81447508	81447758	chr18	80966373	80986578	-460931	-2.86469	0.0373511	0.395337	3.26003
Sall3	chr18	81471659	81471909	chr18	80966373	80986578	-485082	-3.45939	0.00762425	-0.0622856	3.39711
Sall3	chr18	81481855	81482105	chr18	80966373	80986578	-495278	-3.25751	0.0136484	-0.0622856	3.19523
Mir5127	chr18	81902007	81902257	chr18	81992009	81992080	89753	2.67306	0.0289693	3.25314	0.580077
Olfr1423	chr19	12021375	12021625	chr19	12035807	12036740	14183	-3.17141	0.0310684	0.395337	3.56675
Vps13a	chr19	16790642	16790892	chr19	16615365	16780933	-9710	-2.54555	0.046813	0.639683	3.18524
Abhd17b	chr19	21704503	21704753	chr19	21653308	21685637	18867	-2.99464	0.0488096	-0.0622856	2.93235
1700018L02Rik	chr19	29055564	29055814	chr19	29047482	29048729	6836	-2.96236	0.0083222	0.860142	3.8225
Rcl1	chr19	29099326	29099576	chr19	29101374	29143843	-1799	-2.59514	0.01468	1.32264	3.91779
Mbl2	chr19	30371836	30372086	chr19	30232956	30239682	132155	2.61488	0.0491502	3.0883	0.473426
Sgms1	chr19	32098731	32098981	chr19	32122726	32211013	23746	-3.02504	0.0310684	-0.0622856	2.96275
2700046G09Rik	chr19	32392473	32392723	chr19	32389215	32391184	1290	-2.90777	0.0156325	1.0711	3.97888
Pten	chr19	32750987	32751237	chr19	32757576	32826160	-6340	-4.22807	0.000452551	-0.0622856	4.16578
Rnls	chr19	33032236	33032486	chr19	33137744	33392295	105259	-2.42231	0.0430825	0.916016	3.33833
Mir3970	chr19	33270602	33270852	chr19	33157111	33157201	113402	-2.98369	0.0396012	-0.0622856	2.92141
Gm8978	chr19	33664515	33664765	chr19	33613148	33625249	-39267	2.80192	0.0491502	3.24886	0.446945
Psmb4	chr3	94888753	94889003	chr3	94884323	94886958	-1796	-3.20153	0.00861406	0.347284	3.54882
Entpd1	chr19	40637381	40637631	chr19	40659769	40741602	-22139	-2.98025	0.0436496	-0.0622856	2.91797
Fabp5	chr3	9932061	9932311	chr3	10012584	10016610	-80274	-3.15592	0.0491502	-0.0622856	3.09364
Gm45928	chr19	4239574	4239824	chr19	4214237	4233634	5941	-2.82754	0.00965946	1.25566	4.0832
Sec31b	chr19	44511731	44511981	chr19	44516956	44545848	4976	-3.69977	0.0311793	-0.0622856	3.63749
Pcx	chr19	4589574	4589824	chr19	4594318	4621752	-4495	-2.6739	0.0223889	0.904893	3.57879
Stn1	chr19	47542004	47542254	chr19	47501047	47537020	-4985	-2.61657	0.0310684	1.10985	3.72641
Sfr1	chr19	47721430	47721680	chr19	47731755	47735588	-10076	-3.39598	0.0133584	-0.0622856	3.33369
Ssbp3	chr4	106889427	106889677	chr4	106911469	107049694	-21793	-2.41921	0.0373511	0.990716	3.40992
Pdcd4	chr19	53791761	53792011	chr19	53892230	53929861	-100220	-3.10963	0.00982145	0.665921	3.77555
Dpf2	chr19	5920913	5921163	chr19	5896515	5912871	-8043	-2.3906	0.0183503	1.55111	3.94171
Prlhr	chr19	60435952	60436202	chr19	60466732	60468304	30531	2.60797	0.031993	3.47326	0.865294
Itih2	chr2	10155332	10155582	chr2	10094590	10130683	-24650	-2.46704	0.0282377	1.2978	3.76485
Sfmbt2	chr2	10338305	10338555	chr2	10370450	10595253	-31896	-2.6631	0.039741	0.969806	3.6329
Them7	chr2	105211041	105211291	chr2	105224341	105379860	-13051	2.89827	0.0327005	3.34521	0.446945
Them7	chr2	105212868	105213118	chr2	105224341	105379860	-11224	2.53458	0.0373511	3.29154	0.756966
Prkcq	chr2	11031745	11031995	chr2	11172381	11301226	-140387	-1.99635	0.0319983	2.00595	4.0023
Inafm2	chr2	118740959	118741209	chr2	118745757	118748810	-4549	-2.57988	0.0385266	0.665921	3.2458
Haus2	chr2	120643890	120644140	chr2	120609381	120621559	22332	-3.26827	0.015075	-0.0622856	3.20599
AV039307	chr2	120836876	120837126	chr2	120850655	120866690	-13530	-3.33555	0.0114956	-0.0622856	3.27326
Cep152	chr2	125628860	125629110	chr2	125563087	125625113	-3748	-2.94121	0.0197258	0.61296	3.55417
Atp8b4	chr2	126270688	126270938	chr2	126320972	126491553	50035	2.70063	0.0146274	3.54578	0.845156
Slc27a2	chr2	126535932	126536182	chr2	126553023	126588243	-16842	-2.82751	0.0310272	0.61296	3.44047
Otud6b	chr4	14789132	14789382	chr4	14809504	14826587	20123	3.18189	0.0197258	3.26816	0.0862683
H6pd	chr4	149952651	149952901	chr4	149979473	150003236	26573	-3.23673	0.00614222	0.347284	3.58401
Zc3h6	chr2	129033420	129033670	chr2	128967401	129018563	14858	-3.35324	0.0105145	-0.0622856	3.29095
Adra1d	chr2	131578651	131578901	chr2	131545356	131562285	-16367	-2.09993	0.0304721	1.77837	3.8783
Slc23a2	chr2	132189481	132189731	chr2	132052495	132145320	-44162	-2.2706	0.0179573	1.97466	4.24526
St8sia6	chr2	13643773	13644023	chr2	13654935	13793520	10913	-2.61961	0.0430825	0.860142	3.47975
Vim	chr2	13735260	13735510	chr2	13574310	13582826	152435	-2.2155	0.0374446	1.49367	3.70917
Angpt4	chr2	151904808	151905058	chr2	151911206	151945337	-6149	-2.37752	0.0385266	1.44884	3.82635
Slc52a3	chr2	151990949	151991199	chr2	151996510	152009258	-5312	-3.172	0.0433892	-0.0622856	3.10972
Gm14164	chr2	152375912	152376162	chr2	152345668	152375322	591	-0.942635	0.0166634	4.22915	5.17179
Defb20	chr2	152462022	152462272	chr2	152477062	152479934	-14791	2.49078	0.0454043	3.52074	1.02996
Bpifa3	chr2	154109577	154109827	chr2	154130335	154138359	-20509	3.12076	0.018202	3.20703	0.0862683
Bpifa1	chr2	154163359	154163609	chr2	154142879	154149217	14143	2.88379	0.036604	3.46387	0.580077
Acss2os	chr2	155545502	155545752	chr2	155547039	155556930	1288	-3.55992	0.00689416	-0.0622856	3.49764
Cnr1	chr4	33892556	33892806	chr4	33924358	33948831	-31553	3.07752	0.0261914	3.16379	0.0862683
Spaca1	chr4	34125530	34125780	chr4	34028313	34050067	-75464	2.93243	0.0403291	3.0187	0.0862683
B4galt1	chr4	40867066	40867316	chr4	40804581	40854537	-12530	-3.06493	0.027772	0.395337	3.46027
Oser1	chr2	163374220	163374470	chr2	163405821	163419470	31352	2.46092	0.0436496	3.45475	0.993828
AY702102	chr2	169847203	169847453	chr2	169962012	169963187	114560	2.94286	0.0067098	3.80816	0.865294
4930470P17Rik	chr2	170732189	170732439	chr2	170579417	170602017	-130173	2.73804	0.0114956	3.68532	0.947283
Zbp1	chr2	173196350	173196600	chr2	173206611	173218922	10012	-2.3962	0.0236156	1.28928	3.68548
Zbp1	chr2	173275053	173275303	chr2	173206611	173218922	-56132	-3.36414	0.00625707	0.395337	3.75948
Pmepa1	chr2	173346257	173346507	chr2	173224464	173276533	-69725	-3.28121	0.0303853	-0.0622856	3.21893
Zfp831	chr2	174718854	174719104	chr2	174643533	174710830	8025	2.19907	0.0421482	3.6725	1.47343
Cdh4	chr2	179862412	179862662	chr2	179442430	179847704	14709	3.37403	0.00693068	3.46029	0.0862683
Commd3	chr2	18645568	18645818	chr2	18672461	18676216	-26644	-3.43928	0.00350357	0.395337	3.83461
Spag6	chr2	18754407	18754657	chr2	18699021	18749605	4803	-3.48259	0.0132407	0.314487	3.79707
Noxa1	chr2	25100508	25100758	chr2	25085669	25095205	-5304	-3.34809	0.00530996	0.395337	3.74343
Nrarp	chr2	25152553	25152803	chr2	25180757	25183332	-27955	2.9958	0.00699948	3.75276	0.756966
Lcn10	chr2	25677382	25677632	chr2	25682725	25686080	-5094	2.77566	0.036215	3.22261	0.446945
Olfm1	chr2	28298258	28298508	chr2	28193092	28230736	67523	-2.85475	0.0310791	0.347284	3.20203
Gm14486	chr2	30641497	30641747	chr2	30658163	30678011	16417	-3.27618	0.0197258	-0.0622856	3.21389
Gpr107	chr2	31247547	31247797	chr2	31152315	31216567	30981	-1.03696	0.0491502	4.07733	5.11429
4930402F06Rik	chr2	35362824	35363074	chr2	35375561	35397174	12488	-2.12366	0.045804	1.77243	3.89609
Gm32921	chr5	106375743	106375993	chr5	106321339	106323219	52525	3.02364	0.0359232	3.10991	0.0862683
Hfm1	chr5	106819314	106819564	chr5	106840196	106925890	20633	-3.11065	0.0340086	-0.0622856	3.04836
Acvr2a	chr2	48804291	48804541	chr2	48814108	48903264	-9568	-2.64348	0.0194696	0.882691	3.52617
Usp6nl	chr2	6319556	6319806	chr2	6322756	6443820	-2951	-2.47582	0.0373511	0.904893	3.38071
Scn3a	chr2	65417474	65417724	chr2	65457117	65567492	39394	-3.73985	0.00350357	-0.0622856	3.67756
Scn2a	chr2	65663574	65663824	chr2	65668685	65767447	-4862	2.36892	0.0333148	3.73729	1.36838
Lrp2	chr2	69420163	69420413	chr2	69424334	69586067	3922	-2.36885	0.0449913	0.937714	3.30657
Sppl3	chr5	114991670	114991920	chr5	115011523	115098790	-19604	-3.67683	0.0209554	-0.0622856	3.61455
Ola1	chr2	73045215	73045465	chr2	73092800	73214447	47336	-2.71033	0.0421824	1.0711	3.78144
Wipf1	chr2	73419949	73420199	chr2	73429609	73453889	9411	-2.30502	0.0444054	1.48623	3.79125
Med13l	chr5	118487274	118487524	chr5	118560718	118765437	-73195	-2.75202	0.0146274	0.937714	3.68973
Med13l	chr5	118837089	118837339	chr5	118560718	118765437	71653	3.03566	0.0365401	3.12193	0.0862683
Btbd18	chr2	84606604	84606854	chr2	84659078	84668781	-52225	2.54298	0.0393914	3.29995	0.756966
Slc43a1	chr2	84863945	84864195	chr2	84839407	84863586	360	-3.24466	0.01468	-0.0622856	3.18237
Prg2	chr2	84985088	84985338	chr2	84980460	84983632	1457	-2.30565	0.0436279	1.51538	3.82103
Adam1b	chr5	121509888	121510138	chr5	121500096	121502980	-6909	-2.66239	0.0155388	1.02166	3.68405
1700061F12Rik	chr2	9437981	9438231	chr2	9189514	9197484	240498	-1.87907	0.0232795	2.58237	4.46144
1700061F12Rik	chr2	9456797	9457047	chr2	9189514	9197484	259314	-2.73963	0.0179573	0.860142	3.59978
Ptgfrn	chr3	101161046	101161296	chr3	101040235	101110166	-50881	-2.25363	0.0456839	1.30606	3.55968
Ptgfrn	chr3	101192107	101192357	chr3	101040235	101110166	-81942	-3.28791	0.0135723	-0.0622856	3.22562
Cd2	chr3	101302607	101302857	chr3	101275907	101287939	-14669	-3.2522	0.00614222	0.395337	3.64753
Tshb	chr3	102800046	102800296	chr3	102777397	102782714	-17333	-2.07756	0.0479494	1.76014	3.8377
AI504432	chr3	107102551	107102801	chr3	107039503	107054322	48230	-3.23645	0.00185051	1.02166	4.25811
Ptbp2	chr3	119809208	119809458	chr3	119718741	119783388	-25821	2.9923	0.0284596	3.07857	0.0862683
Prss12	chr3	123436702	123436952	chr3	123446912	123506602	-9961	-3.06654	0.00350357	1.0711	4.13764
Tifa	chr3	127769355	127769605	chr3	127789871	127798394	-20267	2.49184	0.0443762	3.2488	0.756966
9830132P13Rik	chr3	128018739	128018989	chr3	127916170	127955220	63520	2.10366	0.0443827	3.68374	1.58008
Bank1	chr3	136447094	136447344	chr3	136053363	136326066	-121029	-3.10132	0.0111355	0.347284	3.4486
1700030L20Rik	chr3	136508069	136508319	chr3	136435269	136449349	-58721	-2.77263	0.0279256	0.665921	3.43856
Rap1gds1	chr3	139103355	139103605	chr3	138925896	139075201	-28155	-2.70893	0.046813	0.347284	3.05622
2410004B18Rik	chr3	145988852	145989102	chr3	145938013	145944829	44024	-2.25027	0.0383071	2.34317	4.59344
Gm1653	chr3	148918046	148918296	chr3	149274736	149279980	-356441	2.89909	0.0396171	2.98535	0.0862683
2900005J15Rik	chr5	25099670	25099920	chr5	25100974	25103007	-1055	-3.10181	0.0436496	-0.0622856	3.03953
Pigk	chr3	152858087	152858337	chr3	152714099	152789013	69075	-3.39625	0.0429325	-0.0622856	3.33396
Ythdf3	chr3	16151316	16151566	chr3	16183182	16217037	-31617	2.73695	0.0310684	3.51532	0.778364
Tnik	chr3	28219336	28219586	chr3	28263213	28666449	-43628	-2.68171	0.0306583	0.61296	3.29467
Gm5148	chr3	37928719	37928969	chr3	37714189	37724360	-204360	-2.97192	0.0128297	0.61296	3.58488
Ankrd50	chr3	38907926	38908176	chr3	38449260	38484816	-423111	2.88017	0.0155388	3.46024	0.580077
Intu	chr3	40723015	40723265	chr3	40540766	40704774	18242	-2.94197	0.0197258	0.395337	3.3373
Noct	chr3	51221467	51221717	chr3	51224446	51251654	-2730	-3.15071	0.0218143	-0.0622856	3.08843
Maml3	chr3	52106599	52106849	chr3	51687612	52105006	-1594	-4.21334	0.00101054	-0.0622856	4.15106
Mfhas1	chr8	35586573	35586823	chr8	35587797	35679449	-975	-2.60151	0.046813	0.742225	3.34374
Cog6	chr3	52910008	52910258	chr3	52982122	53017223	71865	-3.57277	0.00506142	-0.0622856	3.51048
Stoml3	chr3	53524894	53525144	chr3	53488792	53507652	17243	2.97928	0.0267722	3.42623	0.446945
Trpc4	chr3	54372181	54372431	chr3	54156056	54318471	53711	3.08226	0.0268645	3.16853	0.0862683
Aadac	chr3	60020685	60020935	chr3	60031787	60040157	-10853	-3.35617	0.0430825	-0.0622856	3.29388
Aadac	chr3	60048452	60048702	chr3	60031787	60040157	8296	-2.55907	0.0369928	1.25512	3.81419
Sucnr1	chr3	60089695	60089945	chr3	60081868	60087566	2130	-2.78887	0.0178455	0.904893	3.69376
Sucnr1	chr3	60125124	60125374	chr3	60081868	60087566	37559	-3.01739	0.0238557	0.314487	3.33187
Mbnl1	chr3	60651162	60651412	chr3	60472829	60629750	21413	-2.21489	0.0478817	1.49367	3.70857
Rap2b	chr3	61349875	61350125	chr3	61364506	61368703	-14382	-3.42463	0.0100633	-0.0622856	3.36234
Rap2b	chr3	61387033	61387283	chr3	61364506	61368703	18331	-2.26606	0.0357616	1.43412	3.70018
Rap2b	chr3	61402651	61402901	chr3	61364506	61368703	33949	-3.08024	0.00368039	0.704578	3.78482
Rap2b	chr3	61421251	61421501	chr3	61364506	61368703	52549	-2.90754	0.0197258	0.395337	3.30288
Rap2b	chr3	61534524	61534774	chr3	61364506	61368703	165822	3.27522	0.0117287	3.36148	0.0862683
4930579G24Rik	chr3	79682852	79683102	chr3	79629078	79632819	50034	3.0521	0.0227375	3.13837	0.0862683
Tigd4	chr3	84588361	84588611	chr3	84593573	84597032	-4963	-3.09093	0.0150606	0.395337	3.48627
Prss48	chr3	85959700	85959950	chr3	85993809	86002491	33860	2.94257	0.0480764	3.02884	0.0862683
Hey1	chr3	8630626	8630876	chr3	8663358	8667038	32483	2.66962	0.0397971	3.14304	0.473426
Cd1d1	chr3	87004987	87005237	chr3	86995835	86999340	-5648	-3.76167	0.00262047	-0.0622856	3.69938
Sh2d2a	chr3	87831813	87832063	chr3	87846754	87855722	-14692	-2.82137	0.0114956	0.916016	3.73738
Prcc	chr3	87890813	87891063	chr3	87858902	87885562	-5252	-2.40939	0.0329898	1.16633	3.57572
Atp8b2	chr3	89929099	89929349	chr3	89939480	89963332	10132	-2.35667	0.0310791	1.94316	4.29983
Oaz3	chr3	94420440	94420690	chr3	94433387	94436651	12698	-3.45074	0.00970056	-0.0622856	3.38845
Gm38404	chr6	127286024	127286274	chr6	127296185	127307967	9912	-2.30438	0.0373511	1.7545	4.05888
Anp32e	chr3	95956670	95956920	chr3	95929256	95947387	9284	-2.12874	0.0491502	1.59292	3.72167
Mir7233	chr6	127719386	127719636	chr6	127788083	127788143	68448	2.26513	0.0342935	3.65457	1.38944
Fabp5	chr3	9935136	9935386	chr3	10012584	10016610	-77199	-3.33558	0.0240376	-0.0622856	3.27329
Fabp5	chr3	9936560	9936810	chr3	10012584	10016610	-75775	-3.78179	0.00355687	-0.0622856	3.71951
0610043K17Rik	chr4	101352875	101353125	chr4	101353782	101399185	-658	-3.80359	0.0114956	-0.0622856	3.7413
Mir3471-1	chr4	10605408	10605658	chr4	10845499	10845630	239842	2.7925	0.0409591	3.26593	0.473426
Dhcr24	chr4	106538581	106538831	chr4	106561037	106589113	-22207	-2.6994	0.0183318	0.904893	3.60429
1700055D16Rik	chr6	134790561	134790811	chr6	134792359	134821420	-1549	-2.90381	0.0472654	-0.0622856	2.84153
Mrpl37	chr4	107003681	107003931	chr4	107055873	107066866	51943	-3.7173	0.0258015	-0.0622856	3.65501
Rad54b	chr4	11641448	11641698	chr4	11558919	11615808	25641	-2.1844	0.0385266	1.48623	3.67063
Rnf220	chr4	117262463	117262713	chr4	117271462	117289455	8750	-3.11262	0.0106638	0.395337	3.50796
Tie1	chr4	118499204	118499454	chr4	118471190	118489849	-9356	2.81598	0.0238017	3.28941	0.473426
Pou3f1	chr4	124630012	124630262	chr4	124657645	124660655	-27384	2.7819	0.027399	3.25533	0.473426
Zc3h12a	chr4	125190817	125191067	chr4	125118413	125127881	-62937	2.45513	0.0373848	3.44895	0.993828
Csf3r	chr4	125978353	125978603	chr4	126024658	126044975	-46056	2.66789	0.0495333	3.11483	0.446945
E330017L17Rik	chr4	129900965	129901215	chr4	129906225	129908996	-5011	-3.16018	0.00348938	0.639683	3.79987
Adgrb2	chr4	129988543	129988793	chr4	129992053	130022633	-3261	-1.91132	0.0436496	2.87181	4.78313
Sdc3	chr4	130791797	130792047	chr4	130792536	130826318	-490	-2.00996	0.0279256	2.35945	4.36941
Phactr4	chr4	132430801	132431051	chr4	132355924	132422446	-8356	-2.75773	0.0155351	0.904893	3.66263
Rps6ka1	chr4	133893720	133893970	chr4	133847290	133887797	-5924	-2.67482	0.0332318	0.860142	3.53496
Ncmap	chr4	135387949	135388199	chr4	135369576	135385672	-2278	-3.50143	0.00218059	0.395337	3.89677
Pla2g2c	chr4	138746853	138747103	chr4	138725324	138744575	2279	-2.4395	0.0495333	1.25566	3.69516
Zfp777	chr6	48009142	48009392	chr6	48024187	48047794	14796	-2.58372	0.0381625	0.665921	3.24964
Npy	chr6	49898697	49898947	chr6	49822709	49829505	69193	-3.01013	0.0331396	0.314487	3.32462
Errfi1	chr4	150832162	150832412	chr4	150853795	150868889	-21384	-2.57144	0.0312581	1.0711	3.64254
BC039966	chr4	153930625	153930875	chr4	153948454	153950476	17580	3.08916	0.0259989	3.17543	0.0862683
Ttc34	chr4	154763002	154763252	chr4	154856199	154867127	-92948	2.54355	0.046813	3.27879	0.735245
Pank4	chr4	154962029	154962279	chr4	154964122	154980938	-1844	-2.236	0.0141214	1.7663	4.0023
Gm13648	chr4	156043309	156043559	chr4	156052715	156059802	9157	-3.79067	0.00530996	-0.0622856	3.72838
Map3k7	chr4	32085326	32085576	chr4	31964106	32023466	61861	-2.4355	0.0491502	1.41093	3.84643
Map3k7	chr4	32086602	32086852	chr4	31964106	32023466	63137	-3.70627	0.00218059	-0.0622856	3.64399
Map3k7	chr4	32095350	32095600	chr4	31964106	32023466	71885	-3.40248	0.00538526	0.395337	3.79782
Map3k7	chr4	32200375	32200625	chr4	31964106	32023466	176910	-2.64271	0.0147941	1.12884	3.77154
Bach2	chr4	32225545	32225795	chr4	32417434	32586108	-191640	-3.36517	0.0111355	-0.0622856	3.30288
Bach2	chr4	32235101	32235351	chr4	32417434	32586108	-182084	-3.325	0.0239678	-0.0622856	3.26272
Bach2os	chr4	32426420	32426670	chr4	32559679	32571662	133010	-3.80301	0.0180616	-0.0622856	3.74073
Mir7041	chr6	94684373	94684623	chr6	94606363	94606415	-77959	-2.74589	0.0132407	0.990716	3.7366
Gm765	chr6	98205604	98205854	chr6	98238013	98342754	32160	2.71699	0.0436279	3.16394	0.446945
Mitf	chr6	98330575	98330825	chr6	97807057	98021358	309218	2.91447	0.0486469	3.00074	0.0862683
Melk	chr4	44384609	44384859	chr4	44300916	44364675	19935	2.61287	0.0297864	3.39123	0.778364
Actl7b	chr4	56217226	56217476	chr4	56740004	56741425	522529	2.50036	0.0243441	3.84023	1.33988
Txndc8	chr4	57973715	57973965	chr4	57984028	58009124	10064	-3.0469	0.0449913	-0.0622856	2.98462
Gng10	chr4	59106668	59106918	chr4	59035155	59041899	64770	-3.11052	0.00368532	0.639683	3.7502
Ugcg	chr4	59174800	59175050	chr4	59189549	59222833	-14500	-3.32312	0.0197258	-0.0622856	3.26083
Zfp618	chr4	62856809	62857059	chr4	62965573	63134030	-108515	-2.91199	0.046813	0.314487	3.22647
Atp6v1g1	chr4	63538478	63538728	chr4	63544764	63550701	-6037	-3.1759	0.0385266	-0.0622856	3.11362
Sdcbp	chr4	6362811	6363061	chr4	6365679	6396122	-2619	-3.61267	0.00332529	-0.0622856	3.55038
Nsmaf	chr4	6989428	6989678	chr4	6396207	6454271	-535158	-3.73085	0.0051891	0.347284	4.07813
Gm11413	chr4	83232139	83232389	chr4	83378316	83390668	145928	2.75781	0.0313672	3.20476	0.446945
Slc24a2	chr4	86960778	86961028	chr4	86983125	87227963	22098	2.42849	0.0466841	3.60975	1.18126
Ifna1	chr4	88846759	88847009	chr4	88850086	88850656	-3078	-2.87325	0.00601272	1.45695	4.3302
Ifna1	chr4	88852155	88852405	chr4	88850086	88850656	1500	-2.22667	0.0468475	1.36341	3.59007
Mysm1	chr4	95049287	95049537	chr4	94942040	94979100	-70188	-2.40698	0.0183318	1.34728	3.75427
1700016H13Rik	chr5	103683462	103683712	chr5	103648586	103655732	-27731	-2.85641	0.0249476	0.665921	3.52233
1700016H13Rik	chr5	103693287	103693537	chr5	103648586	103655732	-37556	-1.764	0.0114655	2.87164	4.63564
Zfp326	chr5	105981877	105982127	chr5	105876567	105915820	66058	2.51313	0.0396171	3.46041	0.947283
Ptdss2	chr7	141129351	141129601	chr7	141131285	141156154	-1685	-1.81462	0.0374446	2.56521	4.37983
Ins2	chr7	142718161	142718411	chr7	142678655	142679726	-38436	2.34858	0.0357616	3.56162	1.21303
Tgfbr3	chr5	107072129	107072379	chr5	107106566	107289629	34188	-3.57666	0.00530996	-0.0622856	3.51437
Evi5	chr5	107878571	107878821	chr5	107744794	107875107	-3465	-3.15782	0.0132407	0.61296	3.77078
E130006D01Rik	chr5	111854040	111854290	chr5	111734283	111761728	-92313	3.30115	0.0178774	3.38742	0.0862683
Coro1c	chr5	113912561	113912811	chr5	113842438	113908706	-3856	-2.85321	0.0267722	0.395337	3.24855
4930519G04Rik	chr5	114900813	114901063	chr5	114853713	114883879	16935	-3.46878	0.00817382	-0.0622856	3.40649
Zscan5b	chr7	6210185	6210435	chr7	6222277	6239412	-11843	3.22824	0.0379959	3.3145	0.0862683
Trpm1	chr7	64107729	64107979	chr7	64153834	64269759	-45856	-2.92759	0.0105145	0.742225	3.66981
2410131K14Rik	chr5	118346410	118346660	chr5	118245226	118263114	83297	-2.98124	0.0312581	0.347284	3.32852
Tjp1	chr7	65430378	65430628	chr7	65296164	65371244	-59135	2.64136	0.0488096	3.0883	0.446945
Mef2a	chr7	67440795	67441045	chr7	67231162	67372858	-67938	-3.30026	0.0083222	0.314487	3.61475
Tbx5	chr5	119770523	119770773	chr5	119834662	119885218	-63890	2.83204	0.0388325	3.27898	0.446945
Tbx5	chr5	119941926	119942176	chr5	119834662	119885218	56709	2.57697	0.0486267	3.15705	0.580077
Oas1c	chr5	120789246	120789496	chr5	120800198	120812514	10703	-2.41793	0.00609954	1.67904	4.09697
Hapln3	chr7	79147311	79147561	chr7	79117026	79131018	-16294	-2.75864	0.0207267	0.742225	3.50086
Acad10	chr5	121617008	121617258	chr5	121621028	121660510	3771	-2.61013	0.0185107	1.22939	3.83952
P2rx7	chr5	122641890	122642140	chr5	122643910	122655260	-1771	-2.62029	0.0495333	0.969806	3.5901
P2rx7	chr5	122648553	122648803	chr5	122650423	122684289	-1621	-3.20215	0.0249476	-0.0622856	3.13987
P2rx7	chr5	122689512	122689762	chr5	122643910	122684289	5224	-2.68138	0.0310441	0.926758	3.60813
Morn3	chr5	123077965	123078215	chr5	123037126	123047016	-30950	-2.869	0.0105145	0.860142	3.72914
Scarb1	chr5	125342434	125342684	chr5	125277086	125341094	-1341	-2.81077	0.0374577	0.347284	3.15806
Gm5294	chr5	138759380	138759630	chr5	138820079	138821619	-60450	3.15598	0.0146274	3.24225	0.0862683
Prkar1b	chr5	139137129	139137379	chr5	139017303	139130386	-6744	-2.5209	0.0111355	1.37151	3.89241
Micall2	chr5	139643440	139643690	chr5	139706692	139736333	63003	3.4347	0.0156325	3.52097	0.0862683
Psmg3	chr5	139849568	139849818	chr5	139823612	139826894	-22675	2.62195	0.0110078	3.86168	1.23973
Brat1	chr5	140735873	140736123	chr5	140705010	140719378	16496	-3.27765	0.0238017	0.347284	3.62493
Card11	chr5	141072540	141072790	chr5	140872998	141000596	-71945	-3.24466	0.01468	-0.0622856	3.18237
Rnf6	chr5	146261023	146261273	chr5	146209193	146221457	-39567	-2.49715	0.0383071	4.51179	7.00894
2210417A02Rik	chr5	148759160	148759410	chr5	148741839	148743139	16022	-2.18358	0.0373511	1.6661	3.84968
Gm21221	chr5	149797308	149797558	chr5	149801989	149811751	4432	2.98741	0.0329798	3.07368	0.0862683
Nub1	chr5	24726265	24726515	chr5	24685814	24710378	15888	-2.57353	0.0418088	0.742225	3.31576
Gm5907	chr8	13965726	13965976	chr8	13986089	14003561	-20114	-3.14642	0.0259989	-0.0622856	3.08414
Ctbp1	chr5	33214371	33214621	chr5	33247722	33275004	33102	2.65224	0.0257491	3.49739	0.845156
Akap9	chr5	3922459	3922709	chr5	3928185	4080204	-5477	-2.76287	0.0136935	0.904893	3.66776
Cpeb2	chr5	43391195	43391445	chr5	43233462	43289724	101472	3.01658	0.0257491	3.10285	0.0862683
Lcorl	chr5	45874716	45874966	chr5	45697183	45857540	-17177	-2.12923	0.0498195	1.46387	3.59309
C130083M11Rik	chr5	52251160	52251410	chr5	52199983	52216433	-34728	2.37299	0.0430948	3.52989	1.15689
C030018K13Rik	chr5	64530700	64530950	chr5	64477007	64483966	46735	-3.35589	0.0120054	-0.0622856	3.29361
C030018K13Rik	chr5	64535088	64535338	chr5	64477007	64483966	51123	-2.1568	0.0348094	2.0165	4.17331
Klf3	chr5	64795385	64795635	chr5	64803522	64830129	-7888	-2.93809	0.0442102	0.347284	3.28537
Zc3hav1l	chr6	38208588	38208838	chr6	38287393	38299259	78556	-3.54133	0.0116673	-0.0622856	3.47904
Uchl1os	chr5	66603372	66603622	chr5	66626494	66676497	22873	3.25513	0.0232421	3.3414	0.0862683
Limch1	chr5	66736263	66736513	chr5	66745839	67057159	-9327	2.86557	0.0232793	3.31251	0.446945
Tec	chr5	72884975	72885225	chr5	72755717	72868448	-16528	-2.91975	0.0299229	0.314487	3.23424
C530008M17Rik	chr5	76778962	76779212	chr5	76840598	76873554	-61387	3.10905	0.0131965	3.58247	0.473426
Hopx	chr5	77155149	77155399	chr5	77086985	77115123	-40027	-2.22844	0.0456839	1.47875	3.70718
Gm19619	chr5	91392565	91392815	chr5	91257570	91283076	-109490	2.61809	0.018202	3.79935	1.18126
Rybp	chr6	100140167	100140417	chr6	100228564	100287358	88148	3.04278	0.0357616	3.12905	0.0862683
Tamm41	chr6	115063222	115063472	chr6	115004380	115037874	-25349	-3.25551	0.0149838	-0.0622856	3.19322
Tsen2	chr6	115541822	115542072	chr6	115544703	115578336	-2632	-2.76274	0.0204946	0.665921	3.42867
Zfp239	chr6	117855696	117855946	chr6	117863076	117872766	-7131	-2.73734	0.0475189	0.314487	3.05183
Dcp1b	chr6	119034957	119035207	chr6	119175252	119221614	-140046	2.92481	0.0429079	3.01108	0.0862683
Ccdc77	chr6	120264002	120264252	chr6	120324321	120357469	60070	-3.34495	0.0117339	-0.0622856	3.28267
Ccdc77	chr6	120315811	120316061	chr6	120324321	120357469	8261	-3.49169	0.00922292	-0.0622856	3.4294
1700072O05Rik	chr6	120546317	120546567	chr6	120554795	120574204	-8229	-3.58665	0.0375234	-0.0622856	3.52436
1700072O05Rik	chr6	120547434	120547684	chr6	120554795	120574204	-7112	-2.85174	0.0396171	0.314487	3.16623
Cecr2	chr6	120649047	120649297	chr6	120666420	120771191	-17124	-2.69639	0.0284229	1.37957	4.07596
1700027F06Rik	chr6	124351362	124351612	chr6	124363281	124364486	11670	-3.4867	0.00355687	0.314487	3.80118
1700027F06Rik	chr6	124364564	124364814	chr6	124363281	124364486	-79	-2.83613	0.0436496	0.395337	3.23147
Atn1	chr6	124760348	124760598	chr6	124742543	124756487	-3862	-3.62043	0.00355687	-0.0622856	3.55815
Tnfrsf1a	chr6	125371339	125371589	chr6	125349722	125362483	8857	-3.04075	0.021143	0.314487	3.35524
Tnfrsf1a	chr6	125375564	125375814	chr6	125349722	125362483	13082	-3.41929	0.00699948	-0.0622856	3.35701
Ccnd2	chr6	127176196	127176446	chr6	127125708	127151048	-25149	-2.92167	0.0212725	0.314487	3.23616
Phldb1	chr9	44736984	44737234	chr9	44686307	44735198	-1787	-3.22151	0.0179908	-0.0622856	3.15922
Gm38404	chr6	127311167	127311417	chr6	127296185	127307967	-3201	-3.85221	0.0027094	-0.0622856	3.78992
Elmod1	chr9	53994490	53994740	chr9	53911459	53975301	-19190	3.09713	0.0194696	3.6772	0.580077
Klrb1	chr6	128702546	128702796	chr6	128706507	128723046	3712	-3.12504	0.00530996	0.742225	3.86727
Clec1b	chr6	129396675	129396925	chr6	129397296	129405413	-372	-2.7973	0.0105232	1.33098	4.12828
Clec9a	chr6	129407952	129408202	chr6	129408861	129424764	-660	-2.78102	0.0240376	0.665921	3.44694
Clec9a	chr6	129439881	129440131	chr6	129408861	129424764	15118	-3.52554	0.00113146	0.395337	3.92088
Lrp6	chr6	134569189	134569439	chr6	134446477	134566913	-2277	-3.08487	0.00727863	0.665921	3.75079
Car12	chr9	66786025	66786275	chr9	66713685	66766845	19181	-2.52142	0.0198543	1.30606	3.82747
Ddx47	chr6	135029059	135029309	chr6	135011611	135023776	5284	-2.35023	0.0433977	1.12884	3.47906
Pbp2	chr6	135334490	135334740	chr6	135309128	135310384	-24107	-3.29847	0.0310684	-0.0622856	3.23619
Ptpro	chr6	137316217	137316467	chr6	137410720	137464633	-94254	3.00688	0.0276127	3.09314	0.0862683
Itpr2	chr6	146075781	146076031	chr6	146108298	146502223	32268	-3.0542	0.0449913	0.61296	3.66716
Itpr2	chr6	146095113	146095363	chr6	146108298	146502223	12936	-2.98961	0.0197258	0.395337	3.38494
Aass	chr6	22875914	22876164	chr6	23072172	23132986	196009	2.62729	0.0146274	4.11006	1.48277
Pax4	chr6	28438398	28438648	chr6	28442333	28449340	3686	-2.20992	0.0497863	1.49367	3.70359
Atp6v0a4	chr6	38155035	38155285	chr6	38048482	38124586	-30450	2.8242	0.0491502	2.91047	0.0862683
Dmd	chrX	84278013	84278263	chrX	85048294	85144411	-770032	3.12282	0.0238017	3.20909	0.0862683
D630045J12Rik	chr6	38255704	38255954	chr6	38123173	38254009	-1696	-2.9556	0.019281	0.347284	3.30288
4930599N23Rik	chr6	39116138	39116388	chr6	39118472	39148312	-2085	-3.12599	0.0223048	-0.0622856	3.06371
Mgam	chr6	40778948	40779198	chr6	40628830	40769123	9826	-2.60867	0.0435354	0.742225	3.3509
Trpv6	chr6	41607739	41607989	chr6	41620618	41636405	12630	-2.76602	0.0303853	0.969806	3.73582
Cul1	chr6	47437628	47437878	chr6	47453731	47526144	-15854	-3.55691	0.0194696	-0.0622856	3.49463
Tceal9	chrX	136239410	136239660	chrX	136245079	136247139	-5420	-2.80328	0.0436496	0.860142	3.66343
Tbc1d8b	chrX	139683789	139684039	chrX	139684995	139754218	-957	2.39465	0.0242357	3.6725	1.27785
Mir6371	chr6	50574138	50574388	chr6	50572397	50572508	1631	-3.06547	0.00530996	0.742225	3.80769
C530044C16Rik	chr6	51035741	51035991	chr6	50776114	50814894	220848	-2.41837	0.0485169	1.25512	3.67349
Hoxa10	chr6	52245281	52245531	chr6	52231196	52240854	-4428	-1.75537	0.0276127	3.00351	4.75888
Evx1	chr6	52396517	52396767	chr6	52313497	52318378	78140	-3.52986	0.00530996	-0.0622856	3.46757
Asb4	chr6	5442932	5443182	chr6	5383385	5433021	9912	2.23814	0.0230354	3.97881	1.74067
C130060K24Rik	chr6	65485541	65485791	chr6	65381293	65458150	27392	-2.75499	0.0297864	0.665921	3.42091
Itih5l-ps	chrX	150875065	150875315	chrX	150826916	150857407	17659	3.23364	0.00689416	3.68058	0.446945
Zfp638	chr6	83908309	83908559	chr6	83914352	83986871	-5794	-2.49718	0.0353473	1.41093	3.90811
Cyp26b1	chr6	84556710	84556960	chr6	84571413	84593810	14454	3.16248	0.0240376	3.24875	0.0862683
Prokr1	chr6	87560827	87561077	chr6	87578591	87590701	17515	-2.42077	0.0159472	1.74791	4.16868
4930512J16Rik	chr6	89267320	89267570	chr6	89269510	89285725	1941	-2.83107	0.0281888	0.347284	3.17835
Hdac11	chr6	91184826	91185076	chr6	91156814	91174683	10144	-3.16047	0.0303853	-0.0622856	3.09818
Rai2	chrX	161495048	161495298	chrX	161717035	161779494	-221738	3.03309	0.0146274	3.61317	0.580077
Rbbp7	chrX	162607261	162607511	chrX	162760371	162779090	-152861	3.41286	0.00922292	3.49913	0.0862683
Ap1s2	chrX	163835108	163835358	chrX	163909016	163929546	-73659	3.03791	0.0249476	3.12418	0.0862683
Rybp	chr6	99979658	99979908	chr6	100228564	100287358	248657	-3.04	0.0342008	-0.0622856	2.97771
Art2a-ps	chr7	101564987	101565237	chr7	101552452	101560865	-4123	-2.90198	0.0197258	0.395337	3.29732
Art2b	chr7	101606312	101606562	chr7	101578859	101581161	-25152	-3.01566	0.0385266	-0.0622856	2.95338
Rnf141	chr7	110794472	110794722	chr7	110816534	110844381	21813	-2.48147	0.0142077	1.64638	4.12785
Mrvi1	chr7	111005519	111005769	chr7	110868257	110982461	-23059	-2.96488	0.0114956	0.665921	3.6308
Eif4g2	chr7	111091557	111091807	chr7	111067984	111083030	-8528	-2.67679	0.0410336	0.665921	3.34271
1700012D14Rik	chr7	111236652	111236902	chr7	111117672	111122675	-113978	3.00549	0.0146274	3.47891	0.473426
4930413G21Rik	chr7	122958950	122959200	chr7	122969057	122970459	9858	-3.13809	0.0418653	-0.0622856	3.07581
4933440M02Rik	chr7	125220611	125220861	chr7	125331781	125349786	110921	2.33426	0.0257491	3.67413	1.33988
Nsmce1	chr7	125504827	125505077	chr7	125467639	125491542	-13286	-2.97728	0.0133584	0.742225	3.71951
Nsmce1	chr7	125520499	125520749	chr7	125467639	125491542	-28958	-4.01918	0.000452551	-0.0622856	3.95689
Il4ra	chr7	125534812	125535062	chr7	125552281	125579474	-17220	-3.15592	0.0491502	-0.0622856	3.09364
Zfp629	chr7	127615565	127615815	chr7	127607034	127614433	-1133	-2.65116	0.0185107	1.10985	3.76101
Tial1	chr7	128416553	128416803	chr7	128439776	128461513	22974	-2.88918	0.0146274	0.704578	3.59375
1700029B22Rik	chr7	131157819	131158069	chr7	131146438	131150578	7242	2.9325	0.0435977	3.01877	0.0862683
Ikzf5	chr7	131412718	131412968	chr7	131388648	131410478	-2241	-2.61344	0.0134116	1.28928	3.90272
Kndc1	chr7	139943670	139943920	chr7	139894695	139941540	2131	-1.87652	0.0131965	2.63305	4.50957
B930018H19Rik	chr8	34708000	34708250	chr8	34589419	34640316	-67685	-3.42183	0.0100633	-0.0622856	3.35955
Gk	chrX	85588557	85588807	chrX	85701936	85776819	113130	2.4114	0.0488096	3.27669	0.865294
C5ar1	chr7	16241804	16242054	chr7	16246742	16259540	4689	-2.91834	0.0083222	0.742225	3.66057
Fbxo27	chr7	28687661	28687911	chr7	28692848	28699337	-4938	-2.84387	0.0385266	0.395337	3.2392
Arhgap33	chr7	30518954	30519204	chr7	30522225	30535060	3022	3.09187	0.0146274	3.53881	0.446945
1600014C10Rik	chr7	38179760	38180010	chr7	38183216	38197565	-3207	-3.62352	0.00350357	-0.0622856	3.56124
Ptov1	chr7	44871365	44871615	chr7	44863067	44869788	-1578	-3.35617	0.0430825	-0.0622856	3.29388
Adgrl1	chr8	83875598	83875848	chr8	83900097	83941954	-24250	-1.02554	0.0491502	3.79789	4.82342
Lonp2	chr8	86616472	86616722	chr8	86624042	86716638	-7321	-2.93708	0.0289685	0.314487	3.25157
Nsmce3	chr7	64848177	64848427	chr7	64871649	64873040	23223	3.11395	0.0257491	3.20022	0.0862683
Zfp319	chr8	95316468	95316718	chr8	95326135	95331950	9418	-2.76573	0.0191499	0.742225	3.50796
Ky	chr9	102452375	102452625	chr9	102506137	102546239	-53513	2.38012	0.0390507	3.53701	1.15689
Lrrc28	chr7	67455278	67455528	chr7	67513409	67645236	57882	-3.59701	0.00717975	-0.0622856	3.53473
Pgpep1l	chr7	68072354	68072604	chr7	68236607	68264233	164004	-3.13974	0.00506008	0.665921	3.80566
Akap13	chr7	75431413	75431663	chr7	75455533	75754609	-23871	-3.08428	0.024762	-0.0622856	3.02199
Rbms3	chr9	116395711	116395961	chr9	116572746	117252483	176786	-2.43694	0.0495333	1.02166	3.4586
Arpin	chr7	79965400	79965650	chr7	79925358	79935264	-30137	2.83789	0.046813	2.92415	0.0862683
Pde8a	chr7	81205511	81205761	chr7	81213803	81333622	-8043	-1.6785	0.046813	2.69166	4.37017
Cfap161	chr7	83729720	83729970	chr7	83775616	83794839	45647	-2.90889	0.0466841	-0.0622856	2.8466
Ctsc	chr7	88225917	88226167	chr7	88278084	88292159	-51918	-2.67703	0.0114956	1.21169	3.88871
Neu3	chr7	99802147	99802397	chr7	99811438	99828417	9042	-2.39992	0.0436496	1.38737	3.78728
1110028F18Rik	chr8	106627857	106628107	chr8	106587142	106594820	33038	-3.14335	0.0311793	-0.0622856	3.08106
E230013L22Rik	chr8	11476282	11476532	chr8	11477928	11480241	-1397	-3.3703	0.0128297	0.395337	3.76563
Maf	chr8	115209333	115209583	chr8	115703252	115706894	493670	-3.05153	0.0365401	-0.0622856	2.98925
Maf	chr8	115212392	115212642	chr8	115703252	115706894	490611	-2.85639	0.0150606	0.665921	3.52231
Maf	chr8	115312396	115312646	chr8	115703252	115706894	390607	-3.03899	0.0360031	-0.0622856	2.9767
Maf	chr8	115347703	115347953	chr8	115703252	115706894	355300	-3.08436	0.0114655	0.314487	3.39885
Cdyl2	chr8	116752814	116753064	chr8	116568723	116732991	-19824	-2.69099	0.00963163	1.20263	3.89362
Ankrd11	chr8	122862094	122862344	chr8	122883821	123042284	21478	-3.19801	0.0261914	-0.0622856	3.13573
2810004N23Rik	chr8	124816105	124816355	chr8	124839354	124863029	23000	2.82249	0.00614222	3.8345	1.01201
Slc35f3	chr8	126243115	126243365	chr8	126298578	126395977	-55214	-3.781	0.00947578	-0.0622856	3.71872
Cdc16	chr8	13740765	13741015	chr8	13757655	13781951	-16641	-3.70399	0.00530996	-0.0622856	3.64171
1700080O16Rik	chrX	52004254	52004504	chrX	51968694	51972772	-31483	2.78929	0.0230354	3.36936	0.580077
Gm5907	chr8	13972737	13972987	chr8	13986089	14003561	-13103	-3.3633	0.0106638	-0.0622856	3.30102
Zfp280d	chr9	72393301	72393551	chr9	72274887	72363771	29531	-2.74363	0.0185107	1.0711	3.81474
Kat6a	chr8	22834892	22835142	chr8	22859538	22943262	-24397	-2.83041	0.0497863	0.314487	3.14489
5430421F17Rik	chr8	25313559	25313809	chr8	25302649	25306270	-7290	-3.01185	0.0146274	0.665921	3.67777
Hgsnat	chr8	25934338	25934588	chr8	25944458	25976744	9871	-1.96999	0.0357616	2.08119	4.05119
Gm3985	chr8	32884539	32884789	chr8	32888504	32950026	3716	-2.54312	0.0365401	0.742225	3.28534
B930018H19Rik	chr8	34453236	34453486	chr8	34589419	34640316	135934	-3.29847	0.0310684	-0.0622856	3.23619
1190002N15Rik	chr9	94594594	94594844	chr9	94517863	94538081	-56514	-2.64102	0.0491502	0.395337	3.03635
Atp1b3	chr9	96387067	96387317	chr9	96332655	96364431	-22637	-3.59479	0.0083222	-0.0622856	3.5325
5430403N17Rik	chr8	35964988	35965238	chr8	35864084	35882957	-82032	-3.34389	0.0105145	-0.0622856	3.2816
Prag1	chr8	36075445	36075695	chr8	36094827	36147787	-19133	-3.70172	0.00142919	0.347284	4.049
Psd3	chr8	68063458	68063708	chr8	67689081	67974574	-88885	-2.9039	0.0178455	0.61296	3.51686
Zfp964	chr8	69668748	69668998	chr8	69654555	69664453	4296	2.74694	0.0374446	3.22036	0.473426
Usp38	chr8	81429934	81430184	chr8	80980732	81014906	-415029	-2.80591	0.01468	0.704578	3.51048
Lztfl1	chr9	123731634	123731884	chr9	123694405	123717625	-14010	-2.67056	0.0495333	0.395337	3.0659
Ilf3	chr9	21362782	21363032	chr9	21367870	21401803	-4839	-2.93555	0.0155388	0.742225	3.67777
Mir8110	chr8	89025485	89025735	chr8	89024734	89024831	655	2.30995	0.0288493	4.16521	1.85526
Col4a5	chrX	141250790	141251040	chrX	141475418	141689235	-224379	3.29726	0.0274948	3.38353	0.0862683
Tmem164	chrX	142950852	142951102	chrX	142681399	142843494	107359	2.95526	0.0310684	3.04153	0.0862683
Nphp3	chr9	103906019	103906269	chr9	104002543	104016686	-96275	3.01709	0.0114956	3.46404	0.446945
Ccrl2	chr9	111034432	111034682	chr9	111054833	111057244	20152	-2.66336	0.027399	0.665921	3.32928
Tgfbr2	chr9	116314865	116315115	chr9	116087694	116175363	-139503	-2.52231	0.0332318	0.959091	3.4814
Lingo1	chr9	56671411	56671661	chr9	56618463	56635648	-35764	-3.63102	0.0128297	-0.0622856	3.56874
Lyzl4	chr9	121643420	121643670	chr9	121577842	121642096	-1325	-2.21862	0.0491502	1.8201	4.03872
Pomgnt2	chr9	121999617	121999867	chr9	121981605	121996026	-3592	-2.472	0.0492351	0.67904	3.15104
9530059O14Rik	chr9	122513390	122513640	chr9	122572500	122580647	-58861	2.51104	0.0449808	3.28941	0.778364
Lztfl1	chr9	123727169	123727419	chr9	123694405	123717625	-9545	-3.23864	0.0310684	-0.0622856	3.17635
Tcf12	chr9	72119961	72120211	chr9	71844251	72111819	-8143	-2.57829	0.0491502	0.61296	3.19125
Phf6	chrX	52960621	52960871	chrX	52912213	52956961	3661	2.93501	0.0351934	3.02127	0.0862683
Fli1	chr9	32558885	32559135	chr9	32422203	32541452	-17434	-3.62505	0.00411862	-0.0622856	3.56277
Robo4	chr9	37417321	37417571	chr9	37401896	37414023	3299	-2.22904	0.0284596	1.60611	3.83515
Bmx	chrX	164182297	164182547	chrX	164192841	164258193	10295	3.36663	0.0114655	3.4529	0.0862683
Htr3a	chr9	48790700	48790950	chr9	48899212	48911099	108263	-2.7668	0.0410336	0.395337	3.16213
Zcchc12	chrX	36259182	36259432	chrX	36195903	36199158	60025	-2.858	0.0179573	1.0711	3.92911
Gm7444	chr9	56026652	56026902	chr9	56027635	56031573	-734	-2.59555	0.0297864	0.926758	3.52231
A730046J19Rik	chrX	144151628	144151878	chrX	144153694	144166274	-1817	3.3815	0.0059897	3.46777	0.0862683
Tle3	chr9	61333878	61334128	chr9	61372365	61418497	-38238	-3.12715	0.00689416	0.61296	3.74011
Rplp1	chr9	61862482	61862732	chr9	61913282	61914510	50551	-2.84564	0.02229	0.61296	3.4586
2300009A05Rik	chr9	63480478	63480728	chr9	63394446	63399244	-81235	-2.47819	0.0479494	0.860142	3.33833
Tlr13	chrX	106124443	106124693	chrX	106143274	106160493	-18582	3.60383	0.00462496	3.6901	0.0862683
Tspan7	chrX	10621430	10621680	chrX	10485115	10596604	24827	3.22816	0.01468	3.31443	0.0862683
Sh3kbp1	chrX	159722708	159722958	chrX	159840467	159975920	-117510	2.82967	0.0488096	2.91594	0.0862683
Elovl5	chr9	77881636	77881886	chr9	77917364	77984519	-35479	-2.70163	0.0365401	0.395337	3.09697
Fam46a	chr9	85292292	85292542	chr9	85320438	85327124	27897	-2.82329	0.0359232	0.314487	3.13778
Fam46a	chr9	85386097	85386347	chr9	85320438	85327150	-58948	3.05455	0.0433892	3.14082	0.0862683
1190002N15Rik	chr9	94489419	94489669	chr9	94517863	94538081	28195	-2.71505	0.0156325	1.0711	3.78615
1190002N15Rik	chr9	94563820	94564070	chr9	94517863	94538081	-25740	-3.18747	0.0169684	0.347284	3.53475
Cldn34-ps	chrX	77621872	77622122	chrX	77674813	77675452	52692	2.58159	0.0445473	3.16167	0.580077
Xiap	chrX	42040966	42041216	chrX	42067835	42109664	-26620	-2.60073	0.01468	1.2978	3.89854
Mir676	chrX	100135920	100136170	chrX	100381096	100381185	-244927	3.20528	0.0118209	3.29154	0.0862683
Mir676	chrX	100185625	100185875	chrX	100381096	100381185	-195222	2.36913	0.0195666	3.72333	1.3542
Mir676	chrX	100291452	100291702	chrX	100381096	100381185	-89395	2.20653	0.0373511	3.84884	1.6423
Kctd12b	chrX	153669633	153669883	chrX	153685153	153696280	15271	3.18833	0.0227375	3.27459	0.0862683
Rps6ka3	chrX	159185669	159185919	chrX	159255781	159368244	-69863	-3.48999	0.00602805	-0.0622856	3.4277
Phf6	chrX	52909342	52909592	chrX	52912213	52956961	-2622	-3.22964	0.0261914	-0.0622856	3.16736
Pak3	chrX	143388943	143389193	chrX	143518590	143797796	-129398	3.12448	0.0244639	3.59791	0.473426
Prps1	chrX	140542253	140542503	chrX	140456602	140476140	66114	3.12733	0.0256645	3.2136	0.0862683
Pnck	chrX	73652784	73653034	chrX	73655991	73659854	2958	-3.83649	0.00142919	-0.0622856	3.77421
Mecp2	chrX	74088635	74088885	chrX	74026591	74085690	-2946	-2.3933	0.0453815	1.18459	3.5779
Wnk3	chrX	151173592	151173842	chrX	151198077	151320192	-24236	2.54722	0.0436496	3.30419	0.756966
Pak3	chrX	143571094	143571344	chrX	143665744	143797796	-94401	2.79131	0.018202	3.37139	0.580077
Sash3	chrX	48195303	48195553	chrX	48146435	48161566	33738	-2.40826	0.0491502	0.882691	3.29095
Smarca1	chrX	47648223	47648473	chrX	47809369	47892552	160897	3.20722	0.0249476	3.29349	0.0862683
Efnb1	chrX	99166014	99166264	chrX	99136060	99149022	16993	3.01177	0.0279699	3.09804	0.0862683
Iqsec2	chrX	152108032	152108282	chrX	152144267	152225237	-35986	2.29574	0.0385266	3.79798	1.50224
Ints6l	chrX	56449027	56449277	chrX	56454838	56507843	-5562	-3.68359	0.00286678	-0.0622856	3.62131
Yipf6	chrX	98949642	98949892	chrX	98937780	98949020	623	2.37961	0.0348934	3.46588	1.08627
Mospd2	chrX	164785389	164785639	chrX	164936170	164980375	150532	3.24471	0.0114655	3.33098	0.0862683
Tbl1x	chrX	77489690	77489940	chrX	77511226	77660265	-21287	-2.0617	0.0495333	1.79051	3.85221
Gm41	chrX	86399233	86399483	chrX	86345474	86354994	-44240	3.15162	0.0146274	3.23788	0.0862683
Smarca1	chrX	47695462	47695712	chrX	47809369	47892552	113658	2.91724	0.0395524	3.00351	0.0862683
Ocrl	chrX	47858573	47858823	chrX	47912455	47965866	-53633	2.92992	0.0373511	3.01618	0.0862683
Mageb4	chrX	86195362	86195612	chrX	86250255	86256219	54644	3.33801	0.0105145	3.42428	0.0862683
Tex28	chrX	74181566	74181816	chrX	74150943	74167838	-13729	-2.63061	0.0498431	0.665921	3.29654
