# Supplementary material for: CD4+ T cell help creates memory CD8+ T cells with innate and help-independent recall capacities
Source: Nat Commun. 2019 Dec 4;10:5531. doi: 10.1038/s41467-019-13438-1 (PMC6892909; doi:10.1038/s41467-019-13438-1)
Supplement: Supplementary file 10 — Supplementary Data 7 [file 41467_2019_13438_MOESM10_ESM.xlsx]

## Sheet: Sheet1
Supplementary Table 7. ChIPseq Quality Controls.
Sample	Tissue	Factor	Treatment	Replicate	Peaks	Reads	Dup%	ReadL	FragL	RelCC	SSD	RiP%
NH1_H3K4me3	MM10	H3K4me3	no_help	1	56604	1381377	0	65	137	1.44	1.58	29.2
NH2_H3K4me3	MM10	H3K4me3	no_help	2	56951	1365344	0	65	137	1.44	1.66	33.1
NH3_H3K4me3	MM10	H3K4me3	no_help	3	57167	1245361	0	65	137	1.37	1.47	30
H1_H3K4me3	MM10	H3K4me3	help	1	59416	1473058	0	65	136	1.56	1.37	23
H2_H3K4me3	MM10	H3K4me3	help	2	43847	1442147	0	65	137	1.42	0.983	13
H3_H3K4me3	MM10	H3K4me3	help	3	53987	1633685	0	65	137	1.51	1.36	20.1
NH1_H3K27me3	MM10	H3K27me3	no_help	1	61456	1526509	0	65	148	1.3	0.826	13.4
NH2_H3K27me3	MM10	H3K27me3	no_help	2	135261	1517810	0	65	137	1.48	0.861	32.1
NH3_H3K27me3	MM10	H3K27me3	no_help	3	146833	1653020	0	65	137	1.35	0.868	35.6
H1_H3K27me3	MM10	H3K27me3	help	1	102898	1688909	0	65	148	1.31	0.859	24.1
H2_H3K27me3	MM10	H3K27me3	help	2	76976	1514747	0	65	149	1.29	0.776	15.4
H3_H3K27me3	MM10	H3K27me3	help	3	105122	1631541	0	65	148	1.33	0.85	24.2
Summary of quality control metrics of ChIPseq experiment described in Figure 6. Peaks = number of peaks called in the sample, Reads = reads in the library, Dup% = number of duplicate reads, ReadL = read length, FragL = fragment length, RelCC = relative cross-coverage score, SSD = squared sum of deviations, RiP% = percent reads in peaks.
