# Supplementary material for: CD4+ T cell help creates memory CD8+ T cells with innate and help-independent recall capacities
Source: Nat Commun. 2019 Dec 4;10:5531. doi: 10.1038/s41467-019-13438-1 (PMC6892909; doi:10.1038/s41467-019-13438-1)
Supplement: Supplementary file 11 — Supplementary Data 8 [file 41467_2019_13438_MOESM11_ESM.xlsx]

## Sheet: Sheet1
Supplementary Table 8. Details of antibodies used for flow cytometric analysis.
Antibody	Source	Catalogue #	Dilution
CD127 (clone: A7R34)	eBioscience	17-1271-82	1:200
CD44 (clone: IM7)	eBioscience	25-0441-82	1:200
CD45.1 (clone: A20)	eBioscience	12-0453-82	1:200
CD45.1 (clone: A20)	eBioscience	17-0453-81	1:200
CD45.2 (clone: 104)	BioLegend	56-0621-82	1:200
CD62L (clone: MEL-14)	BD Pharmigen	56-0621-82	1:200
CD8 (clone: 53-6.7)	eBioscience	48-0081-82	1:200
CD8 (clone: 53-6.7)	BD Pharmigen	560776	1:200
GZMB (clone: CLB-GB11)	Enzo Life Sciences	M2289	1:200
IFNγ (clone: XMG1.2)	BD Pharmigen	562018	1:200
IL-12Rb	R&D Systems	FAB1998F	1:200
IL-15Rb (clone: TM-b1)	BioLegend	123207	1:200
IL-18Ra (clone: P4TUNYA)	eBioscience	46-5183-82	1:200
KLRG1 (clone: 2F1)	BioLegend	138416	1:200
PRF1 (clone:eBioOMAK-D)	eBioscience	17-9392-80	1:200
T-BET (clone: eBio4B10)	eBioscience	25-5825-80	1:200
TNF (clone: TN3-19.12)	BD Pharmigen	559503	1:200
