# Supplementary material for: CD4+ T cell help creates memory CD8+ T cells with innate and help-independent recall capacities
Source: Nat Commun. 2019 Dec 4;10:5531. doi: 10.1038/s41467-019-13438-1 (PMC6892909; doi:10.1038/s41467-019-13438-1)
Supplement: Supplementary file 12 — Source Data [file 41467_2019_13438_MOESM12_ESM.xlsx]

## Sheet: Figure 1a
	Help							No Help
6	1.02	0.56	0.96	0.92	0.38	1.61	3.2	0.6	0.16	0.46	0.55	0.38	0.5	0.43
10	19.9	19.6	15	16	19.5	15	13.2	4.58	2.35	5.98	3.88	2.11	3.49	3.05
13	10.1	12.3	6.78	10.5	10.3	5.85	6.74	0.36	0.93	1.64	1.14	1.59	1.56	1.91
17	4	5.9	5.59	8.8	7.5	9.28	5.49	0.37	0.85	0.68	0.47	0.24	0.28	0.43
23	2	3.2	2.6	4.7	4.19	2.96	2.18	0.26	0.62	0.57	0.55	0.26	0.35	0.34
50	1.88	0.93	1.17	1.13	2.07	0.48	0.99	0.37	0.85	0.68	0.47	0.24	0.28	0.43
53	3.97	3.65	2.64	2.64	7.24	3.06	5.92	0.52	1.02	0.88	0.67	0.44	0.48	0.62
57	8.07	4.01	6.29	6.77	6.25	7.05	6.33	3.58	1.35	4.99	2.7	1.5	2.85	2
60	15.4	13.9	10.2	18	14.45	15.24	11.13	4.58	6.35	5.98	3.88	5.11	3.49	3.05
63	9.7	10	7.81	12.2	8.9	10.66	11.74	0.36	0.93	1.64	1.14	1.59	1.56	1.91
71	2.53	1	3.1	3.51	2.03	4.18	6.15	0.37	0.85	0.68	0.47	0.24	0.28	0.43
80	2.01	0.95	1.45	2.1				0.43	0.24	0.43	0.3

## Sheet: Figure 1b
	Help			No Help
blood	19.5	13.6	13	5.18	8.92	6.72
spleen	15.26	17.83	17.7	6.88	3.51	7.33
dLN	4.98	3.38	1.62	1.62	1.55	1.71

## Sheet: Figure 1c
	Help				No Help
blood	13.25	6.48	9.19	12.38	2.72	6.37	5.15	3.42
spleen	11.5	11.33	14.1	24.8	4.58	6.74	4.39	3.3
dLN	4.63	5.48	5.74	9.54	1.47	1.79	1.4	1.74

## Sheet: Fiure 1e
Naïve control			Help			No Help
5	4.2	1.1	79.2718	60.8632	66.672	14.7623	28.1239	27.3845

## Sheet: Figure 1f
Help			No Help
25.1	18.1	28.1	7.8	5.1	10.1

## Sheet: Figure 1i
	Help				No Help
4	0.059	0.25	0.39	0.1	0	0	0.0044	0.001
7	0.62	1.35	0.2	0.7	0.42	0.38	0.44	0.41
10	2.53	1.39	1.26	1.1	1.29	2.08	2.09	1.9
11	6.09	4.08	6.63	5.9	3.73	1.53	1.23	1.8
13	9.36	7.22	7.78	8.1	2.47	0.77	0.49	1
17	4.68	3.71	4.82	3.9	0.96	0.5	0.25	0.6
25	2.77	1.06	2.69	1.9	0.7	0.29	0.1	0.3

## Sheet: Figure 2b d50
	Help				No Help
E7-specific TEM (CD44+CD62L-)	0.51	0.74	0.77	0.65	0.17	0.31	0.18	0.2
E7-specific TCM (CD44+CD62L+)	1.51	1.95	1.33	1.4	1.29	1.91	1.9	1.8

## Sheet: Figure 2b d120
	Help				No Help
E7-specific TEM (CD44+CD62L-)	0.22	0.22	0.13	0.18	0.043	0.031	0.032	0.05
E7-specific TCM (CD44+CD62L+)	1.078	1.267	1.089	1.1	0.46	0.56	0.78	0.6

## Sheet: Figure 2d d50
	Help				No Help
E7-specific TEM (CD44+CD62L-)	2.51	1.71	3.72	2.8	0.25	0.22	0.26	0.3
E7-specific TCM (CD44+CD62L+)	2.64	2.01	2.61	2.4	2.23	2.65	2.71	2.51

## Sheet: Figure 2d d120
	Help				No Help
E7-specific TEM (CD44+CD62L-)	2.1	1.81	1.22	1.7	0.13	0.09	0.12	0.14
E7-specific TCM (CD44+CD62L+)	1.95	1.8	1.65	1.5	0.12	0.084	0.07	0.1

[truncated: 19 more sheets: Figure 2f d50, Figure 2f d120, Figure 2h, Figure 2j, Figure 2k, Figure 4b, Figure 4c, Figure 4e, Figure 4f, Figure 4g, Figure 4i, Figure 5b, Figure 5c, Figure s1b, Figure s2a day 50, Figure s2a day 120, Figure s2c gp33, Figure s2c np396, Figure s2d]
